# Supplementary material for: PRC2 inhibition counteracts the culture-associated loss of engraftment potential of human cord blood-derived hematopoietic stem and progenitor cells
Source: Sci Rep. 2015 Jul 22;5:12319. doi: 10.1038/srep12319 (PMC4510577; doi:10.1038/srep12319)
Supplement: Supplementary table 1 [file srep12319-s1.xls]

## Sheet: Sheet1
H3K4me3- or H3K27me3-enriched promoters (defined as - 1kb to + 100 bp from the transcriptional start site)
d0_CD34+_H3K4me3	d0_CD34+_H3K27me3	d0_CD34-_H3K4me3	d0_CD34-_H3K27me3	d7_STFIA_H3K4me3	d7_STFIA_H3K27me3	d7_STF_H3K4me3	d7_STF_H3K27me3
AACS	ABCC3	A2M-AS1	A2M-AS1	A2M-AS1	A1BG	AAED1	A1CF
AAED1	ABCC8	AAGAB	A2ML1	AAGAB	A2M-AS1	AAGAB	AATK
AAGAB	ABLIM2	AAMP	ABCC8	AAK1	AATK	AAK1	ABCB4
AARD	ABO	AARS	ABHD12B	AARD	ABCA1	AASDH	ABHD12B
AASDH	ACHE	AARSD1	ABO	AARS	ABCA3	AATK-AS1	ACOXL
AASDHPPT	ACOXL	AASDH	ACVR2B-AS1	AASDH	ABCB4	ABAT	ACP5
AATK	ACTC1	AASDHPPT	ADAM12	AASS	ABCC13	ABCA2	ACSL6
ABAT	ACTL8	AATF	ADAM23	AATF	ABCG1	ABCA3	ACSS3
ABCA2	ACTN2	ABAT	ADAMTS2	AATK-AS1	ABCG4	ABCB6	ACTL9
ABCB10	ADAM11	ABCA3	ADAMTS20	ABCA17P	ABHD12B	ABCB7	ACTN2
ABCB4	ADAM5	ABCB10	ADARB2-AS1	ABCA7	ABO	ABCB8	ACVRL1
ABCB8	ADAMTS12	ABCB8	ADCY5	ABCB8	ACADL	ABCC3	ADAM11
ABCC5	ADAMTS14	ABCC4	ADD2	ABCD3	ACE	ABCD1	ADAM19
ABCD3	ADAMTS16	ABCD2	ADM2	ABCE1	ACP5	ABCG1	ADAMTS14
ABCE1	ADAMTS18	ABCE1	ADRA1A	ABCF1	ACSL6	ABCG1	ADAMTS20
ABCF1	ADAMTS2	ABCG1	ADRB1	ABCF2	ACSS3	ABCG2	ADAMTS7
ABCG1	ADAMTS20	ABCG2	AGAP11	ABCG1	ACTL8	ABCG4	ADAMTSL3
ABCG2	ADAMTS7	ABCG4	AHNAK2	ABCG2	ACVR1C	ABHD15	ADCY2
ABHD1	ADCYAP1R1	ABHD11	AKR7L	ABHD1	ADAM11	ABHD17B	ADCY9
ABHD11	ADM2	ABHD14A-ACY1	ALOX5	ABHD13	ADAM12	ABHD6	ADM2
ABHD12B	ADORA2A-AS1	ABHD17B	ALX3	ABHD15	ADAM19	ABL1	AGPAT9
ABHD14A-ACY1	AGBL4	ABHD8	ANK1	ABHD16A	ADAM30	ABO	AGTR1
ABHD15	AGTR1	ABL1	ANK3	ABHD17B	ADAMTS1	ABR	AGXT2L1
ABHD17B	AGXT2L1	ABL1	ANK3	ABHD17C	ADAMTS12	ACAA2	AIF1L
ABHD17C	AIF1L	ABLIM2	ANKRD20A8P	ABHD3	ADAMTS15	ACAD9	AIFM2
ABL1	AIFM2	ABO	ANKRD30B	ABL1	ADAMTS17	ACADL	AIFM3
ABL1	AIFM3	ABRACL	ANKRD36BP2	ABO	ADAMTS18	ACAN	AKAP12
ABLIM2	AKR7L	ACAA2	ANKRD63	ABR	ADAMTS2	ACBD4	AKAP12
ABO	ALDH1L1	ACACA	ANO2	ABTB1	ADAMTS20	ACBD5	ALDH1L1
ABR	ALOX5	ACAD8	ANO4	ACAA2	ADAMTS5	ACE	ANAPC1P1
ABR	ALX3	ACADSB	ANP32D	ACACA	ADAMTS9	ACER3	ANK2
ABRACL	AMER3	ACAP1	ANTXR1	ACAN	ADAMTSL2	ACIN1	ANKDD1A
ACAA2	AMOTL2	ACBD4	AP1M2	ACAP1	ADARB2	ACIN1	ANKRD1
ACACA	ANGPTL2	ACBD5	APCDD1	ACAP3	ADCY4	ACLY	ANKRD18A
ACAD10	ANHX	ACBD7	ARHGAP20	ACBD3	ADCY5	ACO1	ANKRD18B
ACAD9	ANK1	ACO1	ARHGEF10L	ACBD5	ADM2	ACOT12	ANKRD18DP
ACADSB	ANKDD1A	ACOT12	ARHGEF3	ACD	ADORA2A-AS1	ACOT4	ANKRD26P3
ACADVL	ANKRD30B	ACOT4	ARHGEF4	ACE	AEBP1	ACOT8	ANKRD30B
ACAT2	ANKRD36BP2	ACOT8	ARNTL2	ACIN1	AGBL4	ACP1	ANKRD34B
ACBD4	ANKS1B	ACOX1	ARPP21	ACOT11	AGPAT9	ACSS1	ANKRD36BP2
ACBD5	ANO3	ACOXL	AS3MT	ACOT12	AGXT2L1	ACTN3	ANO5
ACD	AP1M2	ACP1	ASCL4	ACOT13	AHNAK2	ACTR10	AP1M2
ACO1	APBB2	ACP5	ASIC2	ACOT8	AHSG	ACTR2	APBB1
ACOT13	APOB	ACPL2	ASPG	ACP1	AIFM3	ACTR6	APCDD1
ACOT8	AQPEP	ACSF2	ATCAY	ACPL2	AK5	ACVR1	AQP4
ACOX1	ARHGEF10L	ACSL1	ATOH1	ACRBP	AKR1E2	ACVR1B	ARHGAP29
ACP5	ARHGEF26	ACSL6	ATP12A	ACSL1	AKR7A3	ACVR2A	ARHGAP36
ACP6	ARHGEF37	ACTR10	ATP8B1	ACSL6	AKR7L	ACVR2B-AS1	ARHGEF10L
ACSS3	ARVCF	ACTR3	B3GNT3	ACSS2	ALPK3	ACY1	ARNTL
ACTN1	ASIC1	ACTR6	B4GALNT2	ACTB	AMIGO1	ACYP1	ARPP21
ACTR3	ASIC1	ACVR1	BAIAP3	ACTC1	AMOTL2	ADAD1	ART5
ACTR6	ASPG	ACVR1B	BCAR1	ACTN3	ANK1	ADAM12	ASIC2
ACVR1	ASTN2	ACVR2A	BCAR3	ACTR10	ANKRD19P	ADAM15	ASRGL1
ACVR2A	ATP13A5	ACVR2B-AS1	BDNF	ACTR3	ANKRD26P1	ADAM17	ATP1B2
ACVR2B-AS1	ATP7B	ACYP1	BIRC8	ACTR3C	ANKRD30B	ADAM23	ATRNL1
ACY1	ATP8A2	ADA	BMP2	ACTR6	ANKRD36BP2	ADAM33	AVPR1B
ACYP2	AZGP1	ADAM15	BMP8A	ACVR1	ANKRD55	ADAM8	B3GAT2
ADAM12	B3GAT2	ADAM23	BMP8B	ACVR1C	ANKRD7	ADAM9	B4GALNT2
ADAM15	B4GALNT2	ADAM9	BMPER	ACVR2A	ANKS1B	ADAMTS15	BAI2
ADAM17	BAI3	ADAMTS12	BNIP3	ACVR2B-AS1	ANO1	ADAMTS16	BAI3
ADAM23	BAIAP2L1	ADAMTS16	BPIFA3	ACVRL1	ANO3	ADAMTS20	BAIAP3
ADAM33	BAIAP3	ADAMTS6	BSX	ACVRL1	AP1M2	ADAMTS3	BDKRB1
ADAMTS12	BATF3	ADAMTSL2	BTG4	ACY1	AP3B2	ADAMTS6	BDNF
ADAMTS15	BCAR3	ADAT2	C10orf53	ACYP1	APBB2	ADAMTS7	BEAN1
ADAMTS16	BDKRB1	ADC	C11orf53	ADAM15	APCDD1	ADAMTS8	BEGAIN
ADAMTS18	BDKRB2	ADCK3	C11orf92	ADAM17	ARHGAP20	ADAMTSL2	BIRC8
ADAMTS3	BDNF	ADCK4	C12orf23	ADAM23	ARHGEF26	ADAMTSL3	BMP3
ADAMTS6	BHLHA15	ADCY8	C12orf36	ADAMTS12	ARHGEF28	ADAMTSL5	BMP4
ADAMTSL5	BIK	ADH5	C15orf60	ADAMTS16	ARHGEF37	ADAR	BMP8B
ADCK3	BMP2	ADHFE1	C16orf11	ADAMTS20	ARHGEF40	ADAT2	BMPR1B
ADCY1	BMP4	ADM	C16orf45	ADAMTS5	ARL10	ADCK1	BPIFA1
ADCY2	BMP5	ADM2	C1orf168	ADAMTS8	ARNT2	ADCK2	BPIFA2
ADCY3	BMP6	ADNP	C1orf172	ADAT2	ARPP21	ADCK3	BSND
ADCY5	BMPR1B	ADORA2A-AS1	C1QTNF1	ADCK2	ARSJ	ADCY1	BTBD11
ADCY6	BOLL	ADRA2A	C20orf166	ADCK4	ARTN	ADCY4	C10orf35
ADCY8	BRSK2	ADRA2B	C21orf91-OT1	ADCY5	ARVCF	ADCY8	C11orf87
ADD1	BSND	ADRB1	C2CD4A	ADD1	ASAH2B	ADCY9	C11orf92
ADD2	BTNL2	AEBP1	C2CD4B	ADD2	ASB10	ADD2	C12orf39
ADD3	BTNL9	AEBP2	C2orf27B	ADH5	ASCL2	ADM5	C16orf11
ADM	BVES-AS1	AFF1	C2orf73	ADIRF	ASCL5	ADORA1	C16orf74
ADM2	C10orf67	AFF1	C2orf88	ADM5	ASIC1	ADORA2A-AS1	C17orf104
ADPRM	C11orf93	AFG3L1P	C3orf80	ADORA2A	ASIC2	ADPRH	C1orf170
ADRA1B	C12orf39	AGBL4	C7orf63	ADPRM	ASIC4	ADPRM	C1orf173
ADRA2B	C14orf180	AGK	C8orf42	ADRA1A	ASTN1	ADRA1A	C1orf87
ADRB1	C14orf37	AGL	CA12	ADRA1B	ASZ1	ADRA1B	C1orf95
ADRBK2	C15orf56	AGO3	CA7	ADRA2A	ATAD3C	ADRA1D	C1QL1
AEBP1	C15orf60	AGPAT1	CABLES1	ADRA2B	ATP6V0A4	ADRA2B	C2
AEBP2	C16orf82	AGPAT4	CACNA1A	ADRB1	ATP6V1C2	ADRBK2	C22orf31
AFAP1	C17orf107	AGPAT9	CACNA1B	AEBP2	ATP7B	AEBP1	C2CD4A
AFF1	C19orf80	AGPHD1	CACNA1G-AS1	AFAP1L2	ATP8B5P	AEBP2	C2CD4B
AFF1	C1orf173	AGPS	CACNA2D3	AFF1	ATP9A	AFF1	C2orf40
AFF3	C1orf87	AHCTF1	CACNB2	AFF1	B3GALNT1	AFF3	C3orf55
AFF3	C1QL3	AHDC1	CACNG6	AFG3L1P	B3GNT4	AFTPH	C3orf72
AFG3L1P	C1QTNF1	AHSA1	CALCB	AFMID	B4GALNT2	AGBL4	C3orf80
AFG3L2	C20orf166-AS1	AIG1	CASR	AFTPH	BAALC	AGBL5	C6orf123
AFTPH	C22orf23	AIM1	CBLN1	AGBL4	BAI3	AGL	C6orf141
AGAP3	C2CD4B	AK4	CBS	AGGF1	BAIAP2L1	AGO2	C6orf201
AGBL4	C3P1	AK5	CCDC105	AGK	BAIAP3	AGO4	C7
AGK	C4orf19	AK7	CCDC108	AGL	BCL11B	AGPAT1	C7orf57
AGL	C5AR1	AK8	CCDC148	AGO3	BCL2L11	AGPAT5	C7orf63
AGPAT1	C5orf52	AKAP10	CCDC178	AGO4	BCL6	AGPAT9	C8orf47
AGPAT2	C6orf141	AKAP5	CCDC181	AGPAT1	BDNF	AGPS	C9orf47
AGPAT3	C7	AKAP7	CCDC3	AGPAT3	BEGAIN	AHSA1	CA3
AGPAT6	C7orf63	AKD1	CCDC36	AGPAT6	BEX1	AIG1	CA7
AGPAT9	C8orf4	AKIP1	CCDC67	AGPAT9	BHLHA15	AIMP2	CABYR
AGPHD1	C8orf42	AKR1A1	CCER1	AGPS	BMP4	AJAP1	CACNA1G-AS1
AGTRAP	C8orf82	AKR1E2	CCL2	AGRP	BMPER	AK4	CACNA1H
AHCTF1	C9orf170	AKR7A2	CCNA1	AHCTF1	BOC	AK5	CACNB2
AHCY	C9orf24	AKR7L	CD177	AHI1	BSND	AK7	CACNG6
AHI1	C9orf84	AKT1S1	CDC42BPA	AHSA1	BTC	AK8	CACNG8
AHSA1	CA10	ALAS1	CDCP1	AIF1	BVES	AKAP1	CADM1
AHSA2	CA12	ALDH18A1	CDH7	AIF1L	BZRAP1-AS1	AKAP10	CALB1
AIF1	CA4	ALDH1A2	CEACAM22P	AIFM1	C10orf107	AKAP11	CALB2
AIF1L	CABP7	ALDH1A3	CEP170B	AIFM2	C11orf92	AKAP13	CALCR
AIFM3	CACNA1A	ALDH1L2	CES5A	AIFM3	C12orf39	AKAP5	CAMK2B
AIG1	CACNB2	ALDH3A2	CGNL1	AIG1	C15orf60	AKAP7	CASR
AIM1	CACNB4	ALDH4A1	CHAT	AIM1	C16orf74	AKIP1	CAV2
AJAP1	CADM3	ALDH5A1	CHODL	AIMP2	C17orf107	AKR1E2	CCDC3
AK3	CADPS	ALDH6A1	CHRM1	AJAP1	C18orf63	AKR7L	CCDC39
AK4	CALB1	ALDH7A1	CHRNA7	AK1	C1orf173	AKT1	CCDC60
AK5	CALCR	ALDH9A1	CHST3	AK5	C1orf87	AKTIP	CCDC74A
AK7	CAMK1G	ALG11	CHST4	AK7	C1QL3	ALDH1B1	CCK
AK8	CARTPT	ALG2	CHST6	AK8	C1QTNF4	ALDH1L1-AS2	CD1A
AKAP1	CASR	ALG3	CHST9	AKAP1	C1QTNF8	ALDH3A1	CD70
AKAP7	CAV1	ALG6	CKM	AKAP11	C21orf90	ALDH6A1	CD8A
AKD1	CCDC170	ALG9	CLDN5	AKAP13	C2CD4A	ALDH7A1	CDA
AKR1B1	CCDC178	ALKBH8	CLEC3A	AKAP5	C2orf40	ALDH9A1	CDH12
AKR7L	CCDC36	ALS2	CLEC4G	AKD1	C3orf55	ALDOA	CDH2
AKT1S1	CCDC37	ALS2CL	CNR1	AKIP1	C3orf70	ALDOC	CDH6
ALAS1	CCDC40	ALS2CR11	CNTFR	ALDH1A2	C4orf47	ALG12	CDH7
ALDH1A2	CCDC81	ALYREF	CNTN4	ALDH1A3	C5orf52	ALG13	CDK5R2
ALDH1L1-AS2	CCK	AMACR	COL11A1	ALDH3A2	C6orf201	ALG14	CDKN1A
ALDH2	CD177	AMBRA1	COL12A1	ALDH3B1	C7orf33	ALG2	CDKN2A
ALDH3A1	CD1A	AMDHD1	COL17A1	ALDH6A1	C8orf4	ALG3	CECR7
ALDH3A2	CD70	AMER1	COL26A1	ALDH9A1	C8orf42	ALG8	CELF2
ALDH9A1	CDH18	AMIGO2	COL27A1	ALDOA	C9orf129	ALG9	CELF2
ALDOA	CDH2	AMOT	COL5A2	ALG1	C9orf170	ALKBH1	CELF3
ALG11	CDH6	AMOTL1	COL5A3	ALG10B	C9orf24	ALKBH6	CELSR1
ALG12	CDH7	AMPD3	COL6A2	ALG11	CA12	ALOX12	CERS1
ALG2	CDHR1	AMZ2	COL7A1	ALG12	CA3	ALOX15	CES1
ALG3	CEACAM7	ANAPC1	COL9A3	ALG13	CABYR	ALOX5	CES1P1
ALG8	CECR6	ANAPC11	COMP	ALG3	CACHD1	ALS2	CFTR
ALG9	CECR7	ANAPC2	CPNE7	ALG5	CACNA1C	ALS2CL	CGNL1
ALKBH1	CEP170B	ANAPC4	CPXM1	ALG6	CACNA1G-AS1	AMDHD1	CHAD
ALKBH5	CERKL	ANGEL2	CRIP2	ALG8	CACNA2D2	AMIGO1	CHDH
ALKBH8	CFTR	ANGPT2	CRLF1	ALKBH4	CACNB4	AMIGO2	CHGA
ALOX15P1	CGREF1	ANGPTL4	CRYGA	ALKBH6	CACNG3	AMMECR1L	CHIAP2
ALOX5	CH25H	ANKFY1	CSNK1A1P1	ALKBH8	CADM3	AMOT	CHL1
ALPL	CHAD	ANKHD1-EIF4EBP3	CSPG4	ALOX15	CALCR	AMPD2	CHODL
ALX4	CHAT	ANKIB1	CTBP2	ALYREF	CALML5	AMPD3	CHRD
ALYREF	CHGB	ANKMY1	CTNNA2	AMDHD1	CAP2	AMPH	CHRM2
AMDHD1	CHL1	ANKRA2	CTNNA3	AMER2	CARD14	AMZ2	CHRNA1
AMER3	CHODL	ANKRD10	CYB561	AMFR	CASR	ANAPC10	CHST8
AMIGO1	CHRNA1	ANKRD11	CYP26A1	AMIGO1	CAV1	ANAPC16	CKAP4
AMIGO2	CHRNA3	ANKRD12	CYP27A1	AMMECR1L	CBS	ANGPTL4	CKB
AMMECR1L	CKM	ANKRD13B	CYP2G1P	AMN1	CCDC136	ANHX	CLDN14
AMN1	CLC	ANKRD13C	CYP2S1	AMOT	CCDC144NL	ANKDD1B	CLDN7
AMOT	CLDN14	ANKRD13D	DBX2	AMOTL2	CCDC166	ANKH	CLPSL2
AMOTL2	CLDN7	ANKRD16	DCLK1	AMPD3	CCDC178	ANKHD1	CLUL1
AMZ2	CLEC19A	ANKRD18B	DCLK3	AMZ2	CCDC180	ANKIB1	CMTM8
ANAPC13	CLEC2L	ANKRD18DP	DDAH1	AMZ2P1	CCDC36	ANKK1	CNIH3
ANAPC16	CLIC3	ANKRD19P	DEFB122	ANAPC1	CCDC60	ANKLE2	CNR1
ANG	CLIC5	ANKRD20A5P	DEFB123	ANAPC13	CCDC74A	ANKMY2	CNTN5
ANGEL2	CMYA5	ANKRD20A8P	DIO3OS	ANAPC2	CCDC74B	ANKRA2	CNTNAP5
ANGPTL4	CNFN	ANKRD26	DIRAS3	ANG	CCDC81	ANKRD11	COL11A1
ANK1	CNGA3	ANKRD28	DLG2	ANHX	CCK	ANKRD12	COL15A1
ANK1	CNR1	ANKRD30BP2	DLG5-AS1	ANK1	CD1A	ANKRD13A	COL1A2
ANK2	CNTN1	ANKRD33B	DLL4	ANKH	CD38	ANKRD13C	COL22A1
ANK3	CNTN5	ANKRD34A	DMPK	ANKIB1	CD8A	ANKRD18B	COL24A1
ANKDD1B	CNTNAP4	ANKRD36	DNAH9	ANKK1	CD8B	ANKRD18DP	COL5A2
ANKMY2	CNTNAP5	ANKRD36BP2	DNER	ANKRA2	CDC20B	ANKRD19P	COL9A2
ANKRA2	COBL	ANKRD37	DNM3	ANKRD12	CDCP1	ANKRD20A5P	CORO2B
ANKRD11	COCH	ANKRD39	DOC2A	ANKRD13A	CDH18	ANKRD20A8P	COX6B2
ANKRD12	COL11A1	ANKRD42	DOCK1	ANKRD13C	CDH7	ANKRD27	CPE
ANKRD13B	COL15A1	ANKRD49	DOCK9	ANKRD16	CDK5R2	ANKRD28	CPLX3
ANKRD13C	COL18A1	ANKRD52	DOK5	ANKRD17	CDKN2A	ANKRD30A	CPM
ANKRD16	COL1A1	ANKRD63	DOK6	ANKRD18B	CDKN2B	ANKRD30B	CPT1C
ANKRD18B	COL1A2	ANKRD9	DPF1	ANKRD18DP	CEACAM7	ANKRD31	CRIM1
ANKRD19P	COL25A1	ANKS3	DPP10	ANKRD19P	CECR7	ANKRD34A	CRIP1
ANKRD20A8P	COL26A1	ANO10	DPYSL5	ANKRD20A5P	CELF2	ANKRD35	CSDC2
ANKRD26P1	COL5A3	ANO5	DRD1	ANKRD20A8P	CERKL	ANKRD36	CSF1
ANKRD28	COL7A1	ANO8	DRD2	ANKRD27	CERS3	ANKRD36B	CSPG4
ANKRD33B	COL9A1	ANP32E	DSC2	ANKRD30B	CES1P1	ANKRD36BP2	CST6
ANKRD35	COL9A2	ANXA11	DSC3	ANKRD30BP2	CES5A	ANKRD37	CTNND2
ANKRD36	COL9A3	ANXA2	DSTN	ANKRD32	CFTR	ANKRD39	CTSF
ANKRD36B	COMP	ANXA5	DTNA	ANKRD33B	CGREF1	ANKRD40	CTSL1P8
ANKRD37	COPZ2	AOX1	DUOXA1	ANKRD36	CHDH	ANKRD42	CTSL3P
ANKRD40	COX6B2	AP1AR	DUOXA2	ANKRD37	CHGA	ANKRD49	CWH43
ANKRD42	CPEB1	AP1B1	DUSP15	ANKRD39	CHIAP2	ANKRD53	CXCL14
ANKRD45	CPM	AP1S3	DYDC2	ANKRD40	CHL1	ANKS1A	CXCL5
ANKRD9	CPNE5	AP3B1	EBF3	ANKRD42	CHN1	ANKS3	CYP2A6
ANKS1B	CRABP1	AP3B2	EBLN1	ANKRD44	CHODL	ANKS6	CYP4F24P
ANKS3	CRABP2	AP3M1	ECEL1P2	ANKRD49	CHRNA1	ANO10	CYP4X1
ANKZF1	CRB3	AP3M2	EDARADD	ANKRD50	CHST8	ANO2	CYP4Z1
ANO5	CRCT1	AP3S1	EDNRB	ANKRD63	CKM	ANO5	DAW1
ANO8	CREG2	AP4B1	EFNA5	ANKS1B	CKMT2	ANP32E	DCAF12L2
ANP32E	CRIP1	AP4M1	EFNB3	ANKS3	CLCF1	ANPEP	DCBLD1
ANXA2	CRNN	AP5Z1	EFS	ANKS6	CLCNKA	ANXA2R	DCLK2
ANXA6	CSPG4	APBA1	EGLN3	ANO5	CLDN11	AOAH-IT1	DDAH1
AOX1	CSPG5	APBB2	EGR4	ANO8	CLDN14	AP1G1	DEFB119
AP1S1	CSRP2	APBB3	ELMOD1	ANP32A-IT1	CLEC3A	AP2A2	DES
AP2A2	CST6	APEX1	EMILIN3	ANP32E	CLIC5	AP3B1	DFNA5
AP3B1	CTSL3P	APH1B	ENOX1	ANXA2	CLPSL2	AP3B2	DGCR5
AP3B2	CTTNBP2	APIP	EOMES	ANXA4	CMKLR1	AP3M1	DIO2
AP3M1	CUX2	APLP2	EPB41L1	AP1S2	CMYA5	AP4E1	DIO3
AP4B1	CWH43	APOBEC3B	EPB41L4A	AP1S3	CNFN	AP5B1	DIRAS2
AP4E1	CXADR	APOL6	EPHA4	AP3B1	CNTN1	AP5Z1	DKK2
AP5M1	CXCL12	APOLD1	EPHA6	AP3B2	CNTN2	APBB1	DKK4
AP5Z1	CXCL14	APOM	EPHB4	AP3M1	CNTNAP5	APBB2	DLC1
APBA1	CXCL16	APOOL	ERG	AP4B1	COCH	APC2	DLG2
APBB1	CXXC4	APTX	ERRFI1	AP4E1	COL15A1	APCDD1	DLG3
APBB3	CYGB	AQP11	ESPN	AP4S1	COL16A1	APEH	DLG5-AS1
APEX1	CYP11A1	AQPEP	ESRP1	AP5Z1	COL18A1	APH1B	DLGAP1
APIP	CYP26B1	ARAP3	ESRRG	APBA1	COL1A2	APIP	DLK1
APLP2	CYP2S1	ARF1	EVA1A	APBB1	COL4A4	APLF	DLK2
APOBEC3B	CYP3A43	ARFGAP2	F13B	APBB3	COL5A1	APLN	DLX6
APOBEC3C	CYP4X1	ARFGEF1	FAM107A	APCDD1L	COL5A3	APLNR	DNASE1L2
APOL6	DAB1	ARFGEF2	FAM110B	APIP	COL9A1	APLP2	DNER
APOM	DACH2	ARHGAP10	FAM110C	APLF	COL9A2	APOB	DOC2A
APTX	DACT2	ARHGAP20	FAM132A	APLP2	CORO2B	APOL1	DOC2B
AQP11	DBX1	ARHGAP23	FAM170B	APOA1BP	COX6B2	APOO	DOK6
ARAP2	DBX2	ARHGAP26	FAM170B-AS1	APOBEC3D	CPAMD8	APP	DPP10
ARCN1	DCLK1	ARHGAP31	FAM174B	APOBR	CPE	APTX	DPP4
ARF1	DDAH1	ARHGAP5	FAM196A	APOE	CPLX4	AQP11	DPP6
ARFGAP3	DEFB121	ARHGAP8	FAM228A	APOO	CPM	AQP3	DPPA2P3
ARFGEF2	DFNA5	ARHGEF1	FAM57B	APOPT1	CPNE2	AQP4-AS1	DPY19L2P4
ARFIP2	DFNB31	ARHGEF10	FBLIM1	APTX	CPNE7	AQPEP	DRAXIN
ARFRP1	DGAT2	ARHGEF11	FBLN1	AQP11	CRCT1	AR	DRC1
ARHGAP11A	DGCR9	ARHGEF12	FBLN5	AQP2	CRHR2	ARAP1	DRD2
ARHGAP11B	DGKH	ARHGEF17	FBN1	AQP3	CRIM1	ARF1	DRD4
ARHGAP12	DGKI	ARHGEF18	FBXL16	ARAP1	CRIP1	ARFIP1	DRGX
ARHGAP20	DHRS7C	ARHGEF2	FCAMR	ARAP2	CRIP2	ARFIP2	DSCAM
ARHGAP22	DIO2-AS1	ARHGEF28	FEZF2	ARAP3	CRMP1	ARFRP1	DSCR8
ARHGAP23	DIRAS1	ARHGEF37	FIBCD1	ARF1	CRTAC1	ARHGAP1	DTNA
ARHGAP24	DIRAS2	ARHGEF7	FLJ31485	ARHGAP11B	CRYBA2	ARHGAP10	DTX1
ARHGAP31	DKK2	ARID1B	FLT4	ARHGAP20	CSDC2	ARHGAP11B	DYSF
ARHGAP33	DLC1	ARID3B	FMN2	ARHGAP22	CSF1	ARHGAP17	ECEL1P2
ARHGAP36	DLEU7	ARID4B	FNBP1L	ARHGAP4	CSNK1A1L	ARHGAP22	ECT2L
ARHGAP40	DLG3	ARIH2	FOXF2	ARHGAP40	CSPG4	ARHGAP26	EFNA1
ARHGAP42	DLG5	ARL1	FOXQ1	ARHGAP42	CSPG5	ARHGAP4	EFNA5
ARHGAP5	DLGAP4	ARL15	FPR3	ARHGAP5	CSRP2	ARHGAP40	EGLN1
ARHGAP8	DLK1	ARL16	FRMD4A	ARHGDIG	CTSF	ARHGAP42	EGR2
ARHGDIA	DLL4	ARL3	FRMD6-AS2	ARHGEF1	CTSH	ARHGAP5	EGR3
ARHGEF1	DMPK	ARL6	FRMPD1	ARHGEF10L	CTSL1P8	ARHGDIG	ELANE
ARHGEF11	DMRT1	ARL6IP6	FST	ARHGEF11	CTTNBP2	ARHGEF10	ELAVL4
ARHGEF12	DMRT2	ARMC10	FZD2	ARHGEF18	CX3CL1	ARHGEF12	ELOVL4
ARHGEF16	DNAH11	ARMC4	GABBR2	ARHGEF25	CXCL12	ARHGEF16	ELTD1
ARHGEF26	DNAH9	ARMC5	GABRB3	ARHGEF26	CYFIP1	ARHGEF17	EMP2
ARHGEF37	DNASE1L2	ARMC9	GABRG3	ARHGEF37	CYP2A6	ARHGEF2	EMX2OS
ARHGEF39	DOCK6	ARPC1A	GADL1	ARID1A	CYP2G1P	ARHGEF25	ENAH
ARHGEF4	DOK5	ARPC4	GALNT9	ARID3B	CYP2J2	ARHGEF26	ENO4
ARHGEF40	DOK7	ARPC5	GAREM	ARID4A	CYP2S1	ARHGEF28	EPB41L1
ARHGEF7	DPY19L2P1	ARSA	GAS6	ARIH2	DAPK2	ARHGEF3	EPHA2
ARID3B	DPY19L2P4	ARSG	GATA2	ARL1	DBX1	ARHGEF37	EPHA5
ARID3C	DPYS	ARSK	GATA5	ARL2BP	DCAF12L2	ARHGEF4	EPHX3
ARID4A	DPYSL5	ART5	GBX1	ARL4A	DCHS1	ARHGEF7	EPHX4
ARID4B	DRGX	ARV1	GCM2	ARL4D	DCHS2	ARID2	EPN3
ARL15	DSP	ASAP1	GFPT2	ARL5C	DCLK2	ARID3B	ERAS
ARL16	DTX1	ASB1	GFRA1	ARL6	DCX	ARID4A	ERBB2
ARL2-SNX15	DUOXA1	ASB2	GJB3	ARL6IP6	DEFB1	ARID4B	ERC2
ARL3	DUSP26	ASB3	GJB6	ARMC1	DEFB126	ARL1	ERN2
ARL4D	DUSP4	ASB7	GJD2	ARMC10	DEFB128	ARL15	ESM1
ARL5B	DYNC1I1	ASCC1	GJD4	ARMC2	DES	ARL16	ESRP2
ARL6	DYSF	ASCL2	GLI3	ARMC3	DFNA5	ARL2-SNX15	ESRRG
ARL6IP1	E2F8	ASCL5	GLYAT	ARMC7	DGCR5	ARL3	EVC
ARL6IP6	EDIL3	ASF1B	GOLGA8B	ARMC9	DHDH	ARL4A	F11
ARMC1	EFCAB6-AS1	ASH1L	GP1BB	ARNTL	DIO2	ARL5B	F13A1
ARMC5	EFNB3	ASH2L	GPC1	ARPC1A	DIO3	ARL6	FABP7
ARMC6	EFS	ASL	GPR1	ARPC4	DIRAS1	ARL6IP6	FAM131B
ARMC7	EFTUD1P1	ASPH	GPR133	ARRDC2	DIRAS2	ARMC1	FAM132A
ARMC9	EGFR	ASPHD1	GPR135	ARSA	DLC1	ARMC10	FAM134B
ARMCX4	EGR2	ASTE1	GPR161	ARSI	DLEC1	ARMC5	FAM13C
ARNTL	EIF4E1B	ASTN2	GPR27	ARSJ	DLG3	ARNT2	FAM169A
ARPC3	ELAVL4	ASUN	GPR6	ASAH2B	DLG5-AS1	ARNTL	FAM19A5
ARPC4	EMX2	ATAD2B	GPRC5C	ASB13	DLGAP4	ARPC1A	FAM20C
ARPC5	ENPP1	ATAD3A	GRAMD2	ASB16-AS1	DLK1	ARPC4	FAM3B
ARSG	EOMES	ATAD5	GRB7	ASB3	DLK2	ARPC5	FAM47E-STBD1
ARSI	EPB41L1	ATE1	GRIA4	ASCC1	DLX6	ARRDC2	FAM5B
ARSJ	EPHA3	ATF2	GRIK3	ASCC2	DMBT1	ARSG	FAM81A
ART5	EPHA6	ATF6	GRIN2A	ASH2L	DMKN	ARSK	FAM83B
ARX	EPHX4	ATF7	GRIN2D	ASIC1	DMRT2	ART5	FAT1
AS3MT	EPN3	ATG10	GRIN3A	ASIC2	DNAJA4	ARV1	FBLIM1
ASB1	ERG	ATG13	GRM5	ASNS	DNAJC5G	ARVCF	FBLN7
ASB16-AS1	ESR1	ATG14	GRM7	ASPH	DNAJC6	ARX	FBN2
ASB3	ESRG	ATG2B	GRM8	ASUN	DNER	ASAH2B	FBN3
ASCL2	ESRP2	ATG4C	GSC	ASXL3	DOK5	ASAP1	FBP2
ASH1L	ESRRG	ATG9A	GSC2	ATAD1	DOK6	ASB13	FBXO41
ASH2L	ESX1	ATM	GSTO2	ATAD3A	DPP6	ASB16-AS1	FGA
ASIC1	ETV7	ATN1	GULP1	ATAT1	DPY19L2P4	ASB3	FGF12
ASIC2	EVA1A	ATOH1	GXYLT2	ATE1	DPYSL3	ASCC2	FGF12
ASNS	F13A1	ATP1A1	HAGHL	ATF2	DSC2	ASCC3	FGFR2
ASPDH	FA2H	ATP1A1OS	HAP1	ATF3	DSC3	ASCL1	FGFR3
ASPH	FAAH	ATP1B1	HAR1B	ATF6B	DSE	ASCL5	FILIP1
ASPHD1	FABP7	ATP1B3	HAS3	ATF7IP2	DSG2	ASGR2	FLI1
ASPHD2	FADS6	ATP2C1	HCG4	ATG12	DUOXA1	ASH1L	FLJ16779
ASTE1	FAM110B	ATP5B	HCK	ATG13	DUSP18	ASH2L	FLJ22184
ASTN2	FAM110C	ATP5C1	HCN2	ATG16L2	DYDC2	ASIC1	FLJ35024
ATAD3A	FAM131B	ATP5G1	HCRTR1	ATG2A	DYSF	ASIC2	FLJ36777
ATAD3B	FAM132A	ATP5G2	HDGFRP3	ATG2B	E2F8	ASIC4	FMO2
ATF2	FAM13C	ATP6V0CP3	HEPACAM	ATG4C	ECE1	ASNA1	FMO6P
ATF3	FAM150B	ATP6V0D1	HIC1	ATHL1	ECEL1	ASNS	FOXB2
ATF5	FAM171A1	ATP6V0E2-AS1	HID1	ATIC	EDNRA	ASPHD2	FOXC1
ATF7IP2	FAM174B	ATP6V1C2	HLF	ATL3	EFEMP1	ASTE1	FOXI2
ATG10	FAM183A	ATP6V1H	HMSD	ATN1	EFTUD1P1	ASUN	FOXQ1
ATG12	FAM189A1	ATP8B2	HMX3	ATOH8	EGFL7	ASXL2	FRAS1
ATG13	FAM189A2	ATP8B3	HNF1B	ATP13A2	EGFLAM-AS4	ASXL3	FRMD4A
ATG2B	FAM19A3	ATP9B	HNRNPCL1	ATP1A1	EGLN3	ATAD1	FRRS1L
ATG3	FAM20C	ATPBD4-AS1	HOXA-AS3	ATP1A1OS	EGR2	ATAD5	FST
ATG4C	FAM217A	ATRAID	HOXA10	ATP1B1	EGR3	ATE1	FSTL1
ATG9A	FAM228A	ATRIP	HOXA2	ATP2C1	EIF4E3	ATF2	FSTL3
ATHL1	FAM3B	ATRNL1	HOXA9	ATP2C2	EIF4E3	ATF5	FSTL5
ATIC	FAM47E-STBD1	ATXN1	HOXB7	ATP5G2	ELMOD1	ATF6B	FZD3
ATN1	FAM5B	ATXN7L1	HPCAL4	ATP5I	ELTD1	ATF7	FZD4
ATOH1	FAM81A	AUNIP	HR	ATP5J	EMILIN3	ATF7IP2	GABRA1
ATP10D	FAM83B	AUTS2	HRC	ATP6V0E1	ENO4	ATG10	GABRA2
ATP13A1	FAM83H	AVL9	HS3ST6	ATP6V0E2-AS1	ENOX1	ATG12	GABRA4
ATP1A1OS	FARP1	AVPI1	HS6ST3	ATP6V1C2	ENPEP	ATG2B	GABRB3
ATP1A3	FAT1	AVPR1B	HSPA7	ATP6V1H	ENTPD8	ATG4C	GABRG1
ATP1B1	FBLIM1	AXDND1	ICOSLG	ATP9B	EPB41L1	ATG9A	GABRG3
ATP1B2	FBLN7	B3GALNT1	IFNL4	ATPAF2	EPHA3	ATHL1	GALNT13
ATP2A2	FBN3	B3GALNT2	IGFBP5	ATPBD4	EPHA4	ATL2	GALNT8
ATP2C1	FBP1	B3GALT4	IGFL2	ATR	EPHA5	ATM	GALNT9
ATP2C2	FBXO16	B4GALT2	IGSF21	ATRIP	EPHB4	ATOH1	GAREM
ATP5B	FBXO41	B4GALT7	INSM1	ATXN7L2	EPN3	ATOH8	GAS2
ATP5C1	FBXO44	B9D1	IQCF2	AUNIP	EPS8	ATP10A	GAS6
ATP5D	FGF10	BAALC	ISM1	AUTS2	EPX	ATP13A1	GATA5
ATP5G1	FGF12	BACE1	ISM2	AVL9	ERAS	ATP1A3	GATM
ATP5G2	FGF14	BACH1	ITGA3	AVPR1B	ERRFI1	ATP1B1	GBX1
ATP5I	FGF14	BAG1	ITGA7	AXL	ERVMER34-1	ATP2C1	GCOM1
ATP6AP2	FGF23	BAG2	ITGA9	AZI1	ESM1	ATP2C2	GDA
ATP6V0A2	FGF3	BAG3	ITGB4	B3GALNT2	ESR1	ATP5A1	GDNF
ATP6V0CP3	FGF5	BAG5	ITIH2	B3GALTL	EVC	ATP5C1	GFI1
ATP6V0E2-AS1	FGFR2	BAHD1	JPH2	B3GNT7	F2RL1	ATP5H	GHR
ATP6V1C1	FGFR4	BAI3	JPH3	B3GNTL1	FAAH	ATP5I	GIPC2
ATP6V1D	FHOD3	BAIAP2	KANK4	B4GALNT2	FAM110B	ATP5SL	GJB2
ATP6V1H	FIGN	BAIAP3	KAZN	B4GALNT3	FAM131B	ATP6V0D1	GJB3
ATP8A2	FLJ11235	BAMBI	KCNA7	B4GALT2	FAM132A	ATP6V0E1	GJC1
ATP8B4	FLJ22184	BANP	KCNC3	B4GALT6	FAM134B	ATP6V0E2-AS1	GLB1L2
ATP9B	FLJ42289	BARHL2	KCND2	B9D1	FAM135B	ATP6V1D	GLIS1
ATPBD4	FLJ42875	BASP1	KCNH5	B9D1	FAM13C	ATP6V1E1	GLRA3
ATRAID	FLJ44511	BATF	KCNH5	BACH1	FAM149A	ATP7B	GLYCAM1
ATRIP	FLNC	BAZ1B	KCNJ3	BAG1	FAM150A	ATP8A1	GMNC
ATRNL1	FOLR4	BBS4	KCNV1	BAG4	FAM150B	ATP8B1	GNAL
ATXN1	FOXI3	BBS5	KDELR3	BAI3	FAM153C	ATP8B2	GNMT
ATXN7L1	FOXP2	BCAP29	KIAA1211L	BAIAP2-AS1	FAM155B	ATP8B3	GPC3
ATXN7L2	FOXQ1	BCAR3	KIAA1217	BAIAP2L1	FAM162B	ATPBD4-AS1	GPC6
AUNIP	FP588	BCAS3	KIAA1239	BAIAP3	FAM169A	ATR	GPR126
AUP1	FRMD3	BCAT1	KIRREL	BANP	FAM174B	ATRAID	GPR139
AURKA	FRMD4A	BCAT2	KLC3	BARD1	FAM189A1	ATRIP	GPR143
AURKAIP1	FRMD5	BCL2L11	KLHDC8A	BBS10	FAM19A3	ATXN7L1	GPR150
AUTS2	FRMPD1	BCL7B	KLHL1	BBS12	FAM19A5	ATXN7L2	GPR161
AVEN	FRZB	BCLAF1	KLHL14	BBS4	FAM205B	ATXN7L3	GPR26
AVL9	FSTL3	BDNF-AS	KLHL35	BBS5	FAM228A	AVL9	GPR27
AVPI1	FSTL4	BEND5	KLK13	BBS9	FAM43B	AVPR2	GPR63
AVPR1B	FXYD7	BHLHA15	KRT10	BCAN	FAM47E-STBD1	AXDND1	GPR85
AXDND1	FZD9	BHLHB9	KRT25	BCAP29	FAM5B	B3GALNT1	GRASP
B3GALNT2	GABRA1	BHLHE40	KRT27	BCAR3	FAM69C	B3GALNT2	GRB14
B3GALTL	GABRB3	BHLHE41	KRT6A	BCAR3	FAM71E2	B3GNT2	GRB7
B3GNT4	GABRD	BHMT2	KRTAP13-2	BCAS2	FAM81A	B3GNT7	GREB1
B3GNT7	GABRG2	BICD1	KRTAP2-3	BCAT1	FAM83G	B3GNTL1	GRHL2
B4GALNT2	GABRG3	BIK	KRTAP5-1	BCAT2	FAM89A	B4GALNT2	GRIN2B
B4GALNT3	GABRQ	BIN3	L3MBTL4	BCCIP	FAT1	B4GALT6	GRP
B4GALT2	GAS6	BIRC2	LALBA	BCKDHA	FBLN1	B9D2	GRXCR1
B4GALT6	GATA4	BLCAP	LAMA3	BCL2	FBN3	BAALC	GTF2IRD1
B9D1	GCKR	BLM	LAMA5	BCL2L11	FBXO40	BACH1	GUCY1A2
BACH1	GCOM1	BLOC1S1	LAYN	BCL2L12	FBXO41	BAG1	GUCY2D
BAG4	GDAP1L1	BLOC1S6	LCE1B	BDNF	FBXO44	BAG5	GULP1
BAG5	GDF10	BLVRA	LCE6A	BDNF	FCN1	BAG6	H2AFY2
BAHD1	GDNF	BLVRB	LDHAL6A	BDP1	FCRL4	BAI3	HAAO
BAI3	GFRA2	BMF	LDLRAD3	BEND3	FFAR2	BAIAP2	HAPLN1
BAIAP2	GHRHR	BMP1	LDLRAD4	BHLHA9	FGF1	BAIAP2L1	HAS3
BAIAP3	GJA10	BMP2K	LEPREL2	BHLHB9	FGF1	BAIAP3	HCN1
BARD1	GJA4	BMP4	LGMN	BHLHE40	FGF1	BARHL2	HECW2
BARHL1	GJB2	BMP4	LHCGR	BICC1	FGF12	BASP1	HEPACAM
BARHL2	GLB1L3	BMP6	LINC00029	BICD1	FGF12	BATF3	HIF3A
BARX1	GLDN	BMP8A	LINC00272	BID	FGF13	BBS10	HIST1H2APS1
BASP1	GLIS3	BMPR1A	LINC00340	BIN3	FGF14	BBS12	HLA-F
BATF3	GLRA3	BMPR2	LINC00461	BIRC2	FGF20	BBS2	HLCS
BBC3	GLS2	BNIP3	LINC00602	BLCAP	FGF22	BBS5	HMCN1
BBS1	GLT1D1	BNIP3L	LINC00617	BLM	FGF5	BBS9	HMGCLL1
BBS12	GML	BOC	LINC00637	BLOC1S1	FHAD1	BCAP29	HOMER3
BBS9	GNAL	BOK-AS1	LINC00643	BLOC1S5	FHL5	BCAR1	HPSE
BCAM	GNG13	BOLL	LINC00658	BLOC1S6	FLJ22184	BCAR3	HR
BCAN	GNG4	BPHL	LINC00693	BLVRA	FLJ35024	BCAS2	HRH1
BCAP29	GPR101	BPNT1	LINC00862	BLVRB	FLJ36000	BCAS3	HRK
BCAP31	GPR133	BRAP	LINGO1	BLZF1	FLNC	BCAT1	HS3ST1
BCAR1	GPR143	BRD2	LMNA	BMP1	FMO2	BCAT2	HS3ST3A1
BCAR3	GPR148	BRD3	LMO3	BMPER	FN1	BCCIP	HS3ST6
BCAR3	GPR158-AS1	BRE	LOC100132891	BMPR1A	FNDC5	BCL11B	HSPB2
BCAS2	GPR26	BRIP1	LOC100270804	BMPR2	FOXG1	BCL2L11	HSPB8
BCAS4	GPR4	BRK1	LOC100271832	BMS1	FOXI2	BCL3	HTR1E
BCAT1	GPRC5A	BROX	LOC100287225	BNC1	FOXL2	BCL9L	ID3
BCAT2	GPT2	BRWD1	LOC100287792	BOC	FOXQ1	BDKRB2	IGF2
BCDIN3D	GRASP	BSCL2	LOC100287846	BOD1L1	FRMD1	BDNF	IGF2BP1
BCKDHA	GRB7	BSCL2	LOC100288524	BOK	FRMD4A	BDNF	IGFBP2
BCL11B	GREB1L	BSND	LOC100288911	BOLA1	FRMPD4	BEGAIN	IGFL2
BCL2L11	GRIA1	BST2	LOC100288974	BOLA3-AS1	FRZB	BEND3	IGFL3
BCL2L2	GRIA4	BTAF1	LOC100505978	BOLL	FSCN2	BEND6	IGSF9B
BCL9L	GRID2	BTBD7	LOC100506368	BPGM	FSTL1	BGN	IL11
BCS1L	GRIK1	BTF3L4	LOC101059948	BPHL	FSTL3	BHLHB9	IL17C
BDNF	GRIN1	BTN3A3	LOC150381	BRAP	FUT2	BHLHE40	IL1R2
BDNF	GRM3	BUB1	LOC283688	BRD3	FUT9	BHLHE41	IL33
BDNF	GRM4	BUD13	LOC284648	BRD9	FXYD6	BHMT2	INSM2
BDNF-AS	GRM5	BUD31	LOC339788	BRF1	FZD8	BICC1	IQCF5
BEGAIN	GSC	BVES-AS1	LOC389033	BRIX1	GAB4	BICD1	ITGA3
BEND3	GSC2	BYSL	LOC440461	BRMS1L	GABRA2	BIRC2	ITGA7
BEST2	GSTM3	BZRAP1-AS1	LOC63930	BROX	GABRB3	BLOC1S4	ITIH5
BET1L	GTF2A1L	BZW1	LOC644189	BRWD1	GABRE	BLVRA	ITPR3
BHLHB9	GUCY1A2	BZW2	LOC644554	BRWD3	GABRG1	BLVRB	JAG2
BHLHE22	GULP1	C10orf111	LOC646214	BSCL2	GABRG2	BLZF1	JAKMIP1
BHLHE23	H2AFY2	C10orf131	LOC654342	BSND	GABRG3	BMP1	JPH1
BHLHE41	HAR1B	C10orf137	LOC728463	BST2	GADD45G	BMP3	KAAG1
BICC1	HCN1	C11orf1	LOC728716	BTBD11	GAL3ST4	BMP4	KCNA4
BICD1	HCN4	C11orf30	LOC728819	BTBD3	GALNT15	BMPER	KCNAB1
BICD2	HCRTR1	C11orf48	LOC730102	BTBD7	GALNT18	BMPR1A	KCNB2
BIRC2	HDAC9	C11orf71	LOX	BTD	GAS2	BNC1	KCNG2
BLCAP	HES5	C11orf73	LPIN1	BTF3L4	GAS6	BNC2	KCNG3
BLM	HEY2	C11orf91	LPPR3	BTN3A2	GATA6	BNIP3	KCNH2
BLOC1S2	HID1	C11orf95	LRP1	BUB1	GATM-AS1	BOC	KCNH7
BLOC1S3	HIST1H2APS1	C12orf42	LRRC32	BVES	GBX2	BOD1L1	KCNH8
BLOC1S6	HMCN1	C12orf49	LRRC36	BYSL	GCOM1	BOK-AS1	KCNIP3
BLVRA	HMX3	C12orf5	LRRC38	BZW1	GDA	BOLA3	KCNIP4
BMP8A	HNF4A	C12orf61	LRRC4C	BZW2	GDAP1L1	BOLL	KCNIP4
BMP8B	HOMER3	C12orf65	LRRC4C	C10orf131	GDF7	BPGM	KCNJ10
BMPER	HORMAD2	C12orf66	LSR	C10orf137	GDNF	BRAP	KCNJ3
BMPR1A	HOTAIRM1	C12orf68	LY6H	C10orf95	GFI1	BRCC3	KCNJ5
BMS1P4	HOXA11	C14orf119	LYSMD2	C11orf21	GFRA1	BRD1	KCNK1
BNIP3	HS3ST1	C14orf142	M1AP	C11orf24	GFRA3	BRD2	KCNMB4
BNIP3L	HS3ST6	C14orf178	MACROD2	C11orf30	GHR	BRD9	KCNQ1
BOD1L1	HS6ST3	C15orf27	MAD2L2	C11orf31	GHR	BRE	KCNQ4
BOK-AS1	HSD11B2	C15orf41	MALL	C11orf35	GIPC2	BRF1	KCNS3
BOLA3	HTR1B	C15orf56	MAP2	C11orf57	GIPC3	BRF1	KCNT1
BOLL	HTR4	C15orf57	MAP3K9	C11orf68	GJA4	BRF1	KCNV1
BPGM	ID4	C15orf61	MAPRE2	C11orf73	GJB2	BRIP1	KCTD1
BPHL	IFNLR1	C16orf13	MAPT-IT1	C11orf74	GLB1L2	BRIX1	KCTD8
BPIFA3	IGF2	C16orf46	MARCH4	C11orf84	GLDN	BRMS1L	KIAA1211L
BPNT1	IGFBP1	C16orf55	MARK1	C11orf88	GLIPR2	BROX	KIAA1598
BPTF	IGFBPL1	C16orf58	MAST1	C11orf91	GLP2R	BRWD1	KIF17
BRCA1	IGFL2	C16orf59	MCIDAS	C11orf93	GLRA1	BSCL2	KLC2
BRD9	IGFN1	C16orf62	MCOLN2	C11orf95	GLRA3	BSN	KLF4
BRE	IGSF1	C16orf74	MEG3	C12orf42	GLS2	BST1	KLHL14
BRF1	IL17C	C16orf80	MEOX2	C12orf52	GLT1D1	BTBD7	KLHL35
BRF1	IL17REL	C16orf86	MFAP2	C12orf65	GLT8D2	BTG2	KLK13
BRI3	INHBB	C16orf95	MGAT5B	C12orf73	GMNC	BTN1A1	KLK6
BRIX1	INSM1	C16orf98	MIA3	C14orf1	GNAL	BUB1	KLK8
BROX	INSM2	C17orf58	MIAT	C14orf119	GNG12	BVES	KREMEN1
BRSK2	INSRR	C17orf62	MIR107	C14orf142	GNG13	BYSL	KRT19
BRWD1	IQSEC1	C17orf70	MIR124-2	C14orf178	GNG8	BZW1	KRT222
BSCL2	IRF8	C17orf80	MIR1246	C14orf79	GNPDA1	C10orf111	KRT25
BSDC1	ISL1	C17orf96	MIR132	C14orf80	GOLGA8B	C10orf131	KRT5
BSG	ISM2	C18orf54	MIR137	C15orf26	GOLM1	C10orf137	KRT83
BSN-AS2	ITGA2	C19orf12	MIR193B	C15orf27	GPC3	C10orf25	KRT9
BTBD7	ITGA7	C19orf48	MIR203	C15orf38-AP3S2	GPR1	C10orf53	KRTAP10-5
BTBD9	ITIH5	C19orf52	MIR3197	C15orf56	GPR148	C10orf88	KRTAP2-1
BTN1A1	JAG2	C1GALT1	MIR31HG	C15orf57	GPR158	C11orf1	KRTAP2-3
BTN2A3P	JPH4	C1orf112	MIR4262	C16orf46	GPR161	C11orf30	KRTAP5-3
BUB1	KANK4	C1orf115	MIR4321	C16orf52	GPR33	C11orf57	LAMP3
BUB1B	KCNA4	C1orf122	MIR4427	C16orf62	GPR64	C11orf73	LAYN
BUD13	KCND2	C1orf131	MIR4486	C16orf70	GPR68	C11orf74	LEF1
BUD31	KCNE1	C1orf145	MIR4508	C16orf86	GPRASP2	C11orf80	LEMD1-AS1
BVES	KCNG2	C1orf173	MIR4714	C16orf93	GPRC5C	C11orf83	LEPR
BZW1	KCNH2	C1orf213	MIR4773-2	C16orf95	GPRC5D	C12orf49	LGALS3
C10orf111	KCNH5	C1orf220	MIR4778	C16orf98	GPRIN3	C12orf52	LGALSL
C10orf118	KCNIP1	C1orf27	MIR4780	C17orf102	GPX5	C12orf61	LGMN
C10orf131	KCNIP3	C1orf43	MIR520A	C17orf103	GRAMD2	C12orf66	LHCGR
C10orf137	KCNIP4	C1orf51	MIR523	C17orf62	GRASP	C14orf1	LHFPL3-AS1
C10orf2	KCNJ9	C1orf56	MIR548A2	C17orf97	GREB1L	C14orf132	LINC00242
C10orf35	KCNK1	C1orf95	MIR5580	C18orf32	GRHL2	C14orf142	LINC00272
C10orf53	KCNK10	C1QTNF1	MMP23B	C18orf54	GRID2	C14orf166	LINC00346
C11orf1	KCNK12	C1QTNF9B-AS1	MN1	C18orf56	GRIN3A	C14orf178	LINC00359
C11orf24	KCNK15	C20orf112	MNS1	C19orf24	GRIN3B	C14orf28	LINC00473
C11orf48	KCNQ2	C20orf201	MOGAT2	C19orf35	GRM1	C14orf79	LINC00511
C11orf57	KCNQ3	C20orf26	MOGAT3	C19orf44	GRM3	C14orf80	LINC00608
C11orf58	KCNS2	C20orf27	MPPED1	C19orf47	GRM8	C15orf27	LINC00658
C11orf71	KCNS3	C21orf119	MSX2	C19orf52	GRXCR1	C15orf40	LINGO2
C11orf73	KCNV1	C21orf59	MTNR1B	C1D	GTF2A1L	C15orf41	LMO1
C11orf74	KCTD1	C22orf23	MTRNR2L1	C1orf101	GTF2IRD1	C15orf56	LMO3
C11orf80	KDELR3	C22orf34	MYH10	C1orf109	GUCA1A	C15orf57	LOC100128239
C11orf82	KDR	C2CD2	MYH11	C1orf123	GULP1	C16orf87	LOC100128531
C11orf92	KHDRBS3	C2CD3	MYO3A	C1orf131	H2AFY2	C16orf91	LOC100130155
C11orf95	KIAA0895L	C2CD5	MYOF	C1orf145	HAAO	C16orf93	LOC100216479
C12orf44	KIAA1024	C2orf44	NALCN	C1orf172	HAMP	C16orf95	LOC100240735
C12orf49	KIAA1211L	C2orf47	NBL1	C1orf173	HAPLN1	C17orf100	LOC100287225
C12orf5	KIAA1217	C2orf49	NBPF3	C1orf174	HAR1B	C17orf104	LOC100288524
C12orf56	KIAA1239	C2orf68	NCAM2	C1orf186	HAUS7	C17orf49	LOC100288974
C12orf60	KIAA1244	C2orf69	NCKAP5	C1orf194	HCG9	C17orf62	LOC100505782
C12orf61	KIAA1324	C2orf74	NCMAP	C1orf228	HCK	C17orf64	LOC100506895
C12orf65	KIAA1598	C2orf88	NDFIP2	C1orf43	HCRTR1	C17orf67	LOC100631378
C14orf1	KIF17	C3orf14	NDRG4	C1orf50	HDAC9	C17orf70	LOC101059948
C14orf119	KIF1C	C3orf33	NEBL-AS1	C1orf51	HEPACAM	C17orf97	LOC152586
C14orf142	KITLG	C3orf58	NEFH	C1orf56	HEY2	C18orf32	LOC255167
C14orf159	KLC2	C3orf70	NEFM	C1orf61	HHATL	C18orf54	LOC283143
C14orf28	KLF15	C4orf29	NETO2	C1QB	HHIP	C18orf56	LOC283214
C14orf37	KLHDC7A	C4orf46	NEURL	C1QL4	HID1	C19orf12	LOC283856
C14orf79	KLHDC7B	C5orf28	NEUROD1	C1QTNF1	HIST1H2APS1	C19orf24	LOC284648
C14orf80	KLHL35	C5orf34	NEUROG1	C1QTNF9B-AS1	HK1	C19orf40	LOC285547
C15orf27	KLK11	C5orf42	NIM1	C20orf111	HLA-DQB2	C19orf47	LOC339505
C15orf38-AP3S2	KLK12	C5orf45	NKAIN3	C20orf144	HLA-G	C19orf55	LOC389895
C15orf40	KLK2	C5orf47	NKX2-5	C20orf194	HLA-L	C19orf59	LOC400084
C15orf41	KLK6	C5orf54	NLGN2	C20orf196	HLCS	C19orf71	LOC401074
C15orf59	KLK9	C6orf120	NOL4	C20orf26	HMCN1	C1GALT1	LOC402160
C16orf13	KLRC1	C6orf211	NOS1	C21orf2	HMGB4	C1orf101	LOC494141
C16orf46	KREMEN1	C6orf226	NOTO	C21orf33	HMGCLL1	C1orf122	LOC503519
C16orf55	KRT19	C6orf52	NOX4	C21orf67	HMGCS2	C1orf123	LOC644554
C16orf58	KRT26	C6orf70	NPAS3	C22orf23	HNRNPCL1	C1orf131	LOC645166
C16orf62	KRT39	C7orf10	NPB	C22orf34	HOMER3	C1orf145	LOC646278
C16orf70	KRT7	C7orf13	NPHS2	C2CD4C	HOTAIRM1	C1orf174	LOC646862
C16orf74	KRT84	C7orf31	NPPC	C2orf49	HPSE	C1orf194	LOC646999
C16orf86	KRT85	C7orf49	NPW	C2orf72	HRC	C1orf220	LOC649133
C16orf95	KRTAP10-2	C7orf57	NR2E1	C3orf18	HS3ST3A1	C1orf233	LOC728463
C16orf96	KRTAP2-1	C8orf37	NRG2	C3orf33	HSD17B2	C1orf27	LONRF3
C16orf98	KRTAP2-3	C9orf116	NRP1	C3orf38	HSPA12A	C1orf43	LOX
C17orf103	L3MBTL1	C9orf142	NRXN3	C3orf52	HTR3E	C1orf51	LPAR3
C17orf104	LAMP3	C9orf172	NTRK1	C3orf55	HYLS1	C1orf74	LPO
C17orf53	LARP6	C9orf37	NXN	C3orf62	ICOSLG	C1orf86	LRP3
C17orf58	LCE1E	C9orf78	NXPE1	C3orf70	ID4	C1orf87	LRRC37A11P
C17orf62	LCE3A	CA13	NXPH2	C3orf80	IFITM5	C1QL1	LRRC3B
C17orf64	LGALS17A	CA2	NXPH3	C4orf36	IFNLR1	C1QTNF1	LRRC4C
C17orf70	LGALS3	CA8	NYAP2	C4orf46	IGDCC3	C1QTNF4	LRRIQ1
C17orf72	LGI2	CAB39	OBSL1	C5orf22	IGF2	C1QTNF9B-AS1	LTF
C17orf82	LGR5	CAB39L	OLFML2B	C5orf28	IGF2BP1	C20orf111	LYSMD2
C17orf89	LHFPL4	CABIN1	OR10A4	C5orf52	IGFBP6	C20orf166-AS1	MAL2
C18orf54	LHX6	CABLES1	OR10K2	C5orf54	IGFL1	C20orf194	MAMLD1
C18orf8	LIMS2	CABLES2	OR10W1	C5orf63	IGFL2	C20orf26	MAP6
C19orf12	LINC00244	CABP1	OR1A1	C6orf120	IGFL3	C21orf2	MAPK13
C19orf24	LINC00323	CABYR	OR3A1	C6orf170	IGFL4	C21orf49	MAPK4
C19orf47	LINC00346	CACHD1	OR4X2	C6orf203	IGLON5	C21orf90	MAPRE3
C19orf55	LINC00381	CACNA1C-AS1	OR51F2	C6orf211	IGSF1	C22orf23	MAPT-IT1
C1GALT1	LINC00421	CACNA1E	OR5AU1	C6orf226	IGSF3	C2CD4C	MARC2
C1orf101	LINC00460	CACNA1G	OR6A2	C6orf52	IL10RA	C2orf27B	MARCH1
C1orf106	LINC00473	CACNA2D2	OR6C1	C6orf62	IL15	C2orf40	MARK2P9
C1orf109	LINC00485	CACNB1	OR6Q1	C6orf70	IL15RA	C2orf68	MARVELD3
C1orf123	LINC00511	CACNB2	OR6S1	C7orf10	IL17A	C2orf70	MAST1
C1orf131	LINC00577	CACNB3	OSBPL6	C7orf13	IL17C	C3orf18	MATK
C1orf174	LINC00643	CACNB3	OTOP2	C7orf26	IL17D	C3orf38	MB21D2
C1orf194	LINC00693	CADM4	OTUD7B	C7orf31	IL17RD	C3orf55	MCF2L
C1orf213	LINC00839	CALCB	OXGR1	C8orf37	IL1R2	C3orf58	MCF2L2
C1orf220	LIPI	CALM3	P2RY6	C8orf58	IL1R2	C3orf70	MCOLN2
C1orf229	LMF1	CALR	PABPC3	C8orf76	IL1RAPL1	C4orf21	MDFI
C1orf74	LMO3	CAMK2D	PAK6	C9orf139	IL23R	C4orf29	MDK
C1QL1	LOC100128531	CAMK2N2	PALMD	C9orf16	IL36G	C4orf36	MEOX2
C1QTNF9B-AS1	LOC100128946	CAMK4	PAMR1	C9orf170	INSM1	C4orf46	MET
C2	LOC100129620	CAMKK2	PAPLN	C9orf173	INSRR	C5orf15	MGAT5B
C20orf111	LOC100129636	CAMKMT	PAX6	C9orf50	IQSEC2	C5orf28	MICAL3
C20orf197	LOC100129935	CAMSAP1	PCCA-AS1	C9orf64	IQSEC3	C5orf34	MIR1-1
C20orf26	LOC100132354	CAMSAP2	PCDP1	C9orf72	IRF8	C5orf45	MIR1246
C20orf27	LOC100271722	CAMTA1	PCSK1	CA10	ISM1	C5orf52	MIR137
C21orf2	LOC100287846	CANX	PCSK2	CA13	ISM2	C5orf55	MIR34B
C21orf49	LOC100288974	CAPN1	PDE4B	CA2	ITGA6	C5orf63	MIR3545
C21orf58	LOC100505978	CAPN10	PDIA3P	CA3	ITGA7	C6orf120	MIR3650
C21orf88	LOC100652909	CAPN5	PEG10	CAB39	IZUMO2	C6orf136	MIR4299
C21orf91	LOC101059948	CAPN7	PENK	CABP1	JAG2	C6orf170	MIR4321
C22orf23	LOC152586	CAPRIN2	PFKP	CABP5	JAM2	C6orf211	MIR4429
C2CD2L	LOC154449	CARD14	PGLYRP1	CABYR	JPH4	C6orf52	MIR4476
C2CD4C	LOC255167	CARTPT	PGR	CACFD1	KCNA1	C6orf57	MIR4497
C2orf40	LOC284798	CASC3	PHLDA1	CACNA1A	KCNA3	C6orf62	MIR4520B
C2orf47	LOC285593	CASC4	PHOX2A	CACNA1D	KCNB2	C6orf70	MIR4792
C2orf49	LOC339529	CASD1	PHYHIPL	CACNA1H	KCND2	C6orf89	MIR5691
C2orf68	LOC389023	CASK	PIEZO2	CACNA2D1	KCNE4	C7orf10	MIR572
C2orf69	LOC392232	CASP2	PKD1L2	CACNB2	KCNIP2	C7orf13	MIR618
C2orf70	LOC399829	CASP3	PKDREJ	CACNB3	KCNIP4	C7orf26	MIR642A
C2orf73	LOC415056	CASP4	PLA2G12B	CACNG6	KCNIP4	C7orf31	MKX
C2orf88	LOC440563	CASP8AP2	PLAC9	CACTIN-AS1	KCNIP4	C8orf37	MLLT4-AS1
C3orf37	LOC494141	CASP9	PLCE1	CALCB	KCNJ2	C8orf42	MME
C3orf58	LOC641515	CAV1	PLEKHG5	CALCOCO1	KCNJ3	C8orf74	MMP16
C3orf70	LOC644554	CAV2	PLEKHG5	CALCR	KCNJ5	C9orf135	MMP28
C3orf80	LOC646903	CBLB	PLEKHG6	CAMK1D	KCNK12	C9orf3	MOCOS
C4orf19	LOC649133	CBR3-AS1	PLXDC2	CAMK2N1	KCNK18	C9orf37	MOCS1
C4orf27	LOC728613	CBX2	PMP22	CAMK4	KCNN2	C9orf69	MPPED1
C4orf29	LOX	CBX6	PNMA2	CAMKK1	KCNQ1DN	CA12	MROH5
C4orf36	LPAR3	CBY1	PNMAL2	CAMKK2	KCNQ3	CA13	MSC
C4orf46	LPHN2	CC2D1A	PODN	CAMKMT	KCNT2	CA3	MYO1B
C4orf48	LPIN1	CCBE1	POU4F2	CAMP	KCNV1	CA4	MYO3A
C5orf22	LPIN3	CCDC102A	PPM1H	CAMSAP1	KCTD8	CA7	MYOD1
C5orf52	LPO	CCDC104	PPP1R1B	CAMTA2	KIAA1024	CA8	NAALAD2
C5orf54	LPPR1	CCDC109B	PPP1R3C	CAND2	KIAA1045	CAB39	NACA2
C6orf120	LPPR3	CCDC121	PPP1R3G	CANX	KIAA1462	CAB39L	NALCN
C6orf170	LRIT2	CCDC132	PPP4R4	CAPN10	KIAA1598	CABIN1	NAMA
C6orf211	LRP1	CCDC136	PRDM13	CAPN7	KIAA1614	CABYR	NBL1
C6orf226	LRRC15	CCDC15	PRICKLE1	CAPZA1	KIF1A	CACFD1	NCAM2
C6orf52	LRRC38	CCDC150	PRKG1	CAPZB	KIF21A	CACHD1	NCMAP
C6orf62	LRRC8E	CCDC163P	PRPH	CARD10	KIF26B	CACNA1D	NDRG4
C6orf70	LRRN2	CCDC167	PRRX2	CASC2	KLC2	CACNA1E	NEFM
C7orf13	LTF	CCDC169-SOHLH2	PSD2	CASC3	KLF15	CACNA2D1	NEIL1
C7orf49	LY6H	CCDC171	PTCHD3	CASC4	KLHL14	CACNA2D4	NELL1
C7orf50	LYNX1	CCDC181	PTGDR	CASK	KLHL34	CACNB4	NELL2
C8orf33	LYPD3	CCDC25	PTGER1	CASKIN2	KLK12	CACNG6	NES
C8orf37	LYPD5	CCDC34	PTGIS	CASP2	KLK9	CACTIN-AS1	NETO1
C8orf42	LYPD6	CCDC37	PTHLH	CASP3	KNCN	CACYBP	NETO2
C8orf58	M1AP	CCDC39	PTPN14	CASP8	KPNA7	CADM4	NEURL
C8orf59	MAFB	CCDC41	PTPRB	CAST	KRT15	CADPS2	NEUROG1
C8orf76	MAGEL2	CCDC43	PTPRG-AS1	CASZ1	KRT20	CALCB	NGF
C9orf114	MAGI1	CCDC59	PTPRR	CAV1	KRT222	CALCR	NIM1
C9orf135	MAMLD1	CCDC64	RAB3IL1	CBFA2T2	KRT25	CALR3	NKAIN3
C9orf16	MAP7D2	CCDC68	RAD21L1	CBFB	KRT26	CAMKK1	NKD2
C9orf172	MAPK13	CCDC71	RAMP1	CBR1	KRT27	CAMKK2	NKX6-2
C9orf3	MAPT	CCDC77	RAMP2	CBR3	KRT5	CAMKMT	NKX6-3
C9orf64	MARCH1	CCDC82	RAP1GAP	CBR3-AS1	KRT82	CAMSAP2	NLGN1
C9orf69	MARCH11	CCDC84	RAPGEF4	CBX1	KRTAP10-10	CAMTA1	NLGN4Y
C9orf72	MAST1	CCDC85C	RARB	CBY1	KRTAP10-7	CAMTA2	NOL3
C9orf89	MCHR2	CCDC96	RASD2	CC2D1A	KRTAP10-8	CAND1	NOTCH3
CA12	MCIDAS	CCHCR1	RASSF8	CCBE1	KRTAP12-2	CAND2	NR0B1
CA13	MCOLN2	CCKBR	RBM11	CCDC101	KRTAP12-3	CAPN10	NRG1
CA2	MCTP1	CCNA1	RBM24	CCDC104	KRTAP2-1	CAPN7	NRP1
CA3	MEDAG	CCNB2	RBMS1	CCDC107	KRTAP5-6	CAPRIN2	NRSN1
CA7	MEGF11	CCNC	RBP4	CCDC108	KRTAP5-9	CAPZA1	NRXN1
CAB39	MEOX2	CCND2	RBPJL	CCDC110	LAMA1	CARD10	NSUN7
CABLES1	MESP2	CCNE2	REG1A	CCDC112	LARP6	CARD8	NTNG1
CABYR	MET	CCNF	REG3G	CCDC115	LBH	CASC4	NTRK1
CACFD1	METTL11B	CCNI	RELN	CCDC121	LCE1B	CASK	NTRK3
CACHD1	MGC45922	CCNK	RET	CCDC124	LCE1E	CASKIN2	OLFM3
CACNA1D	MIR1253	CCNT2	RFPL1S	CCDC130	LDHAL6A	CASP2	OLFML2A
CACNA1E	MIR193B	CCPG1	RFPL2	CCDC132	LECT1	CASP3	ONECUT2
CACNA1G	MIR2964A	CCS	RGL3	CCDC134	LEF1	CASP8	OPRM1
CACNA1H	MIR3119-2	CCSAP	RGMB	CCDC136	LEPR	CASP9	OR10G3
CACNA2D1	MIR3131	CCT5	RGS20	CCDC137	LGALS13	CAV1	OR14I1
CACNB2	MIR3197	CCT6P1	RGS22	CCDC14	LGALS17A	CAV2	OR14J1
CACNB3	MIR34C	CCT8	RGS6	CCDC146	LGALS3	CBFA2T2	OR2B6
CACNB3	MIR3545	CD164L2	RHBDL1	CCDC150	LGALSL	CBR1	OR7A10
CACNG2	MIR4301	CD177	RIMS2	CCDC157	LGR5	CBR3-AS1	OR8B12
CADM4	MIR4488	CD276	RIMS4	CCDC163P	LGR6	CBR4	OSBPL6
CADPS2	MIR4520A	CD2BP2	RMST	CCDC171	LIF	CBWD3	OSMR
CALCB	MIR515-2	CD320	RNF152	CCDC173	LILRP2	CBX1	OTOP1
CALCOCO1	MIR518A1	CD3EAP	RNF17	CCDC178	LIMCH1	CBX7	OXGR1
CALCR	MIR5702	CD40	ROBO2	CCDC181	LINC00028	CBY1	P2RX2
CALM3	MIR642A	CD6	RORA	CCDC22	LINC00244	CC2D1A	P4HA2
CALN1	MIR663A	CD63	RPH3A	CCDC28A	LINC00323	CC2D1B	PAH
CAMK1	MIR670	CD79B	RPRML	CCDC3	LINC00421	CCDC102A	PAK3
CAMK2B	MME	CD8A	RSPH6A	CCDC36	LINC00460	CCDC105	PAK3
CAMK2N2	MMP1	CDC123	RSPO1	CCDC37	LINC00472	CCDC107	PAK7
CAMLG	MMP19	CDC14B	RSPO4	CCDC41	LINC00473	CCDC108	PALD1
CAMSAP2	MMP23B	CDC25A	RTKN	CCDC42	LINC00485	CCDC110	PANX2
CAMTA1	MMP24	CDC26	RTKN2	CCDC58	LINC00548	CCDC112	PAQR5
CAMTA2	MMP3	CDC34	RTN1	CCDC59	LINC00565	CCDC121	PARD6G
CAPG	MNX1	CDC37	SATB2-AS1	CCDC64	LINC00588	CCDC124	PATE1
CAPN1	MOG	CDC42BPA	SCAMP5	CCDC65	LINC00605	CCDC132	PAWR
CAPN10	MOGAT1	CDC7	SCG2	CCDC66	LINC00672	CCDC134	PAX3
CAPN5	MOS	CDCA4	SCG3	CCDC67	LINC00689	CCDC136	PAX4
CAPN7	MOXD1	CDCA8	SCN9A	CCDC68	LINC00870	CCDC138	PAX9
CAPRIN2	MRAS	CDCP1	SCNN1B	CCDC7	LINGO2	CCDC146	PCDHA10
CAPS2	MRGPRX1	CDHR1	SCT	CCHCR1	LIPI	CCDC15	PCDHA13
CAPZA1	MRGPRX4	CDHR2	SCUBE3	CCL24	LMF1	CCDC152	PCDHAC1
CAPZB	MROH5	CDIPT	SDR16C5	CCNA1	LMO3	CCDC157	PCDHB19P
CARHSP1	MSC	CDK1	SEC14L4	CCNB1	LMOD1	CCDC163P	PCDHB3
CARNS1	MTNR1B	CDK19	SEMA3F	CCND2	LOC100126784	CCDC166	PCDHGB6
CARS2	MTUS1	CDK20	SERPINA5	CCNE1	LOC100128264	CCDC169	PCGF2
CASC2	MTUS2	CDK2AP1	SERPINB7	CCNE2	LOC100128531	CCDC174	PCP4L1
CASC3	MUC17	CDK5	SERPING1	CCS	LOC100130370	CCDC178	PCSK1
CASC4	MXI1	CDK5RAP1	SEZ6	CCSAP	LOC100130700	CCDC179	PCSK2
CASK	MXRA5	CDK5RAP3	SEZ6L2	CCSER2	LOC100131060	CCDC180	PDE2A
CASP2	MYBPHL	CDK6	SFRP5	CCT4	LOC100132111	CCDC181	PDE4D
CASP3	MYO1B	CDKL1	SFTA1P	CCT5	LOC100134259	CCDC34	PDE5A
CASP8AP2	MYO6	CDKL2	SGIP1	CCT8	LOC100216479	CCDC36	PDGFA
CAST	MYRF	CDKN2A	SH3BGR	CD2BP2	LOC100271722	CCDC39	PDK4
CAV1	NAALAD2	CDKN2A	SH3BP4	CD300C	LOC100287792	CCDC40	PDLIM4
CBLB	NAT8L	CDKN2AIP	SH3RF3	CD40	LOC100287846	CCDC42	PDZD7
CBR3-AS1	NAV2	CDKN2AIPNL	SHC2	CD63	LOC100288974	CCDC47	PENK
CBS	NBEA	CDKN2C	SIAH3	CD9	LOC100505782	CCDC53	PFN2
CBX1	NCAM2	CDPF1	SKAP1	CD99L2	LOC100506178	CCDC57	PFN3
CBX6	NECAB1	CDR2L	SLAIN1	CDA	LOC100506895	CCDC58	PGM5-AS1
CBX7	NELL2	CDS2	SLC13A3	CDC123	LOC100507433	CCDC64	PGR
CBY1	NETO1	CDV3	SLC16A9	CDC14B	LOC100631378	CCDC67	PHACTR3
CC2D1A	NETO2	CDYL	SLC22A17	CDC16	LOC150381	CCDC7	PHF21B
CC2D2A	NEURL	CDYL2	SLC22A24	CDC20B	LOC152586	CCDC77	PHYHIPL
CCDC102A	NEUROG1	CEBPG	SLC24A3	CDC25C	LOC154449	CCDC78	PI16
CCDC104	NGF	CECR5	SLC24A4	CDC34	LOC154872	CCDC82	PI3
CCDC105	NHSL2	CELF2	SLC26A5	CDC37L1	LOC157381	CCDC83	PIANP
CCDC107	NIM1	CELF6	SLC37A2	CDC42BPA	LOC200726	CCDC84	PLA2G7
CCDC108	NKAIN4	CELSR2	SLC38A3	CDC7	LOC255167	CCDC85C	PLCD1
CCDC113	NKX2-1	CELSR3	SLC38A8	CDCA2	LOC283214	CCDC87	PLCXD3
CCDC12	NLGN1	CENPH	SLC4A8	CDH22	LOC284578	CCDC9	PLEKHA7
CCDC121	NMNAT2	CENPJ	SLC5A4	CDH23	LOC284648	CCKBR	PLEKHB1
CCDC134	NMS	CENPK	SLC5A8	CDH24	LOC284798	CCNA1	PLEKHO1
CCDC136	NMU	CENPM	SLC6A2	CDH6	LOC284801	CCNC	PLK5
CCDC138	NNMT	CENPO	SLC6A4	CDH7	LOC339535	CCND1	PLLP
CCDC14	NOL4	CENPQ	SLCO1A2	CDIP1	LOC341056	CCNE1	PNCK
CCDC146	NOTCH3	CENPT	SLIT2	CDK10	LOC389033	CCNE2	PNOC
CCDC147	NOTO	CEP112	SMARCD3	CDK13	LOC392232	CCNT2	PODNL1
CCDC15	NOX4	CEP170	SNORD114-16	CDK2	LOC400084	CCNY	PODXL2
CCDC166	NPAS4	CEP192	SNORD114-6	CDK2AP1	LOC400940	CCPG1	PON3
CCDC167	NPB	CEP250	SNRPN	CDK5RAP1	LOC401074	CCRL2	POU3F1
CCDC178	NPFFR1	CEP290	SNTG2	CDK8	LOC402160	CCSER2	POU3F4
CCDC34	NPL	CEP350	SNX16	CDKL1	LOC494558	CCT5	PPAPDC1A
CCDC36	NPTX1	CEP44	SOX5	CDKL2	LOC554223	CCT6A	PPARGC1A
CCDC39	NPY	CEP55	SOX7	CDKL3	LOC643037	CD320	PPFIA2
CCDC57	NR1H4	CEP57	SOX8	CDKL5	LOC646278	CD34	PPP1R1B
CCDC59	NRG1	CEP57L1	SPAG6	CDKN1C	LOC650226	CD3EAP	PRAC
CCDC62	NRIP2	CEP63	SPHKAP	CDKN2A	LOC727677	CD63	PRCD
CCDC64B	NRK	CEP72	SPO11	CDKN2B-AS1	LOC728463	CD8A	PRICKLE1
CCDC66	NRP2	CEP76	SPTBN1	CDKN2C	LONRF2	CD99L2	PRKCZ
CCDC67	NRSN1	CEP89	ST6GAL2	CDPF1	LOX	CDA	PRKG1
CCDC7	NRXN1	CERCAM	STOML3	CDS2	LOXL1	CDC123	PRMT8
CCDC77	NTN3	CERKL	SULF2	CDYL	LPAR2	CDC14A	PROK1
CCDC77	NTNG1	CERS5	SV2C	CEBPG	LPAR3	CDC14B	PROM1
CCDC82	NTRK2	CES1P2	SVOP	CEBPZ	LPPR3	CDC20B	PRR23A
CCDC84	NUP210P1	CES2	SYCE1	CECR5	LPPR5	CDC34	PRR23C
CCDC85C	NUPR1L	CETN3	SYCP1	CELF3	LRAT	CDC37L1	PRRG3
CCDC93	NXPH2	CFDP1	SYDE1	CELF4	LRFN3	CDC40	PRSS12
CCDC94	ODF3L2	CFL1	SYNGR3	CENPH	LRP3	CDC42BPB	PRSS3
CCDC97	OLFM3	CFL1P1	SYNPO2L	CENPO	LRRC32	CDC42EP1	PRSS33
CCK	OLFML1	CFL2	SYT4	CENPP	LRRC37A11P	CDC45	PSKH2
CCNA1	OLFML2A	CFLAR	TAT	CEP112	LRRC37A5P	CDCA2	PTGES
CCNC	ONECUT2	CGB7	TBC1D12	CEP170	LRRC4	CDCA5	PTGFRN
CCNE1	OPRM1	CGGBP1	TBX18	CEP170B	LRRC4B	CDH11	PTH1R
CCNE2	OR14I1	CGGBP1	TBX20	CEP250	LRRC55	CDH13	PTH2R
CCNI2	OR1I1	CH25H	TBX5	CEP44	LRRIQ1	CDH15	PTPRF
CCNJL	OR52B2	CHAC1	TCEB3B	CEP55	LSR	CDH7	PTPRG-AS1
CCNL2	OR52B4	CHAC2	TCERG1L	CEP57	LTF	CDHR1	PTPRK
CCNO	OR52J3	CHCHD1	TCF7L1	CEP57L1	LYPD3	CDHR2	PVRL3
CCNT2	OR6B2	CHCHD7	TECTA	CEP68	LYSMD2	CDIPT	PXDC1
CCNY	OR6C74	CHD6	TEKT4	CEP72	LZTS1-AS1	CDK10	RAB20
CCPG1	OR7D4	CHD9	THAP10	CEP89	M1AP	CDK19	RAB3B
CCSAP	OSBPL6	CHDH	THSD1	CERCAM	MAGEA11	CDK2AP1	RAD51AP2
CCT5	OSMR	CHEK1	THSD7B	CERKL	MAGEL2	CDK2AP2	RADIL
CCT7	OTOF	CHERP	THY1	CERS2	MAGI1	CDK5RAP1	RAI14
CD248	OTOS	CHKB-CPT1B	TIMP3	CERS5	MAL2	CDK8	RALYL
CD2BP2	OVOL2	CHL1	TM6SF2	CES2	MALL	CDKL1	RAPGEF4
CD63	OXGR1	CHMP1B	TMCC2	CES4A	MAMLD1	CDKL3	RASGRF1
CD70	P2RX2	CHMP2B	TMEFF2	CFL2	MAP7D2	CDKL5	RASGRP1
CD8A	P2RX5	CHMP4C	TMEM121	CFLAR	MAPRE2	CDKN2A	RASSF10
CDC123	P2RY6	CHP1	TMEM132A	CGGBP1	MAPT-IT1	CDKN2B-AS1	RASSF8
CDC14A	P4HA2	CHPF	TMEM132D	CGNL1	MARCH1	CDKN2C	RBFOX1
CDC14B	PAH	CHRAC1	TMEM176A	CGREF1	MARCH10	CDR2	RBM24
CDC20	PALLD	CHRNB4	TMEM26	CHAC1	MARVELD2	CDS2	RBM46
CDC20B	PALM2	CHST15	TMEM45B	CHCHD1	MATN2	CDYL	RBMS1
CDC25C	PALMD	CHST6	TMEM61	CHCHD4	MB21D2	CEBPA	RBP1
CDC42BPA	PAPLN	CHTF8	TMTC1	CHCHD6	MCF2L2	CEBPG	RBP4
CDC42BPB	PAX1	CHUK	TOX2	CHD3	MCHR2	CECR5	RBPMS2
CDC42BPG	PCDH1	CIB2	TOX3	CHD5	MDGA1	CELF3	RDH13
CDC42SE1	PCDH8	CILP2	TRHDE	CHD6	MEFV	CELF4	RDH16
CDC7	PCDHA10	CIR1	TRIM17	CHD8	MEOX2	CELF5	REG1B
CDCA2	PCDHA13	CISD2	TRIM47	CHEK1	MESP2	CELF6	RFPL2
CDH11	PCDHAC1	CISD3	TRPC4	CHFR	METRNL	CENPBD1	RGAG4
CDH22	PCDHGA1	CITED1	TSPAN9	CHKB-CPT1B	METTL24	CENPL	RGL1
CDH4	PCDHGA8	CIZ1	TTBK1	CHL1	MGC12916	CENPO	RGL3
CDH7	PCDHGB6	CKAP5	TTC9	CHMP4C	MGC2889	CENPQ	RGS4
CDHR2	PCDP1	CKB	TTLL10	CHN1	MIAT	CEP112	RGS6
CDHR5	PCGF2	CLASP1	TTLL6	CHN2	MICAL3	CEP135	RGS8
CDIPT	PCK1	CLASRP	TUBB2B	CHODL	MID1	CEP152	RHOU
CDK11B	PCOLCE2	CLCF1	TUBB3	CHP1	MIMT1	CEP170B	RIMKLA
CDK2AP1	PCSK1	CLCN3	TUBB8	CHRDL1	MIR1-1	CEP250	RIMS1
CDK2AP2	PCSK9	CLCN6	TVP23A	CHRDL2	MIR1257	CEP41	RNF152
CDK5	PDE1C	CLDN23	TWIST1	CHRNA4	MIR137	CEP44	RNF157
CDK5R1	PDE2A	CLDN9	UCN3	CHRNA5	MIR1471	CEP55	RNF175
CDK5RAP1	PDE2A	CLIP2	UGGT2	CHST1	MIR193B	CEP57L1	RNF180
CDK5RAP3	PDE4A	CLIP3	UGT1A3	CHST13	MIR208B	CEP63	RNF32
CDK6	PDE6B	CLMP	UPK1A-AS1	CHST15	MIR218-2	CEP72	ROBO2
CDK8	PDLIM2	CLN6	USP44	CHST3	MIR219-2	CEP78	ROCK1P1
CDK9	PDLIM4	CLNS1A	UTF1	CHST8	MIR2277	CERCAM	ROR1
CDKL2	PDPN	CLOCK	VCAM1	CHTF18	MIR3147	CERS3	RORA
CDKL3	PDZRN4	CLPTM1	VGLL2	CHTF8	MIR3150A	CERS4	RPS6KA2
CDKL5	PELO	CLPTM1L	VSTM4	CIAO1	MIR3189	CERS6	RSPO3
CDKN2A	PENK	CLTC	VWA1	CIDEA	MIR3197	CES2	RTKN
CDKN2AIPNL	PFKP	CLTCL1	VWC2	CIDECP	MIR34C	CETN3	S100A7
CDKN2B-AS1	PFN3	CLUH	WBP11P1	CISD2	MIR3545	CFDP1	S1PR1
CDKN2C	PGCP1	CMC1	WFDC12	CISD3	MIR3675	CFL2	SAA4
CDPF1	PGM5	CMC2	WNT2	CITED1	MIR371A	CFTR	SALL2
CDX2	PGR	CMTM2	WNT9B	CKAP2	MIR4262	CGGBP1	SCD5
CDYL	PHF21B	CMTM8	XKR7	CKAP5	MIR4291	CGN	SCGB1B2P
CDYL2	PHLDA3	CMYA5	YBX3P1	CKM	MIR4429	CGNL1	SCIN
CEACAM4	PHOSPHO1	CN5H6.4	YES1	CLDN1	MIR4488	CGREF1	SCRT1
CEBPA	PHOX2B	CNBP	ZBTB8A	CLDN15	MIR449B	CH25H	SDK2
CEBPG	PHYHIPL	CNDP2	ZC3H12C	CLDN4	MIR4713	CHAC1	SEMA3F
CECR5-AS1	PIANP	CNDP2	ZFHX3	CLIC6	MIR4787	CHAC2	SEMA6A
CECR6	PIEZO2	CNOT2	ZFPM2	CLIP1	MIR4792	CHAD	SEPT10
CELF4	PKD2L1	CNOT4	ZIC1	CLIP2	MIR515-1	CHAMP1	SEPT3
CELF6	PKHD1L1	CNOT6L	ZMYND11	CLIP4	MIR516A2	CHCHD1	SERINC2
CELSR1	PLA2G2D	CNOT8	ZMYND15	CLK1	MIR517A	CHCHD7	SERP2
CENPA	PLA2G7	CNPY4	ZNF177	CLOCK	MIR518A2	CHEK1	SERPINA5
CENPC1	PLBD1	CNR1	ZNF239	CLPB	MIR518D	CHEK2	SERPINB8
CENPE	PLCD1	CNTFR	ZNF385B	CLPTM1	MIR518E	CHERP	SERTAD4-AS1
CENPJ	PLD2	CNTN5	ZNF385D	CLSTN1	MIR526A1	CHFR	SFRP5
CENPK	PLD5	CNTNAP2	ZNF454	CLSTN2	MIR526B	CHGB	SH3GL3
CENPL	PLEK2	COA3	ZNF578	CLTB	MIR548AN	CHIC1	SHANK2-AS1
CENPO	PLEKHG3	COA5	ZNF729	CLTCL1	MIR548AS	CHID1	SHISA6
CENPQ	PLEKHG6	COA6	ZNRF3-AS1	CLU	MIR5702	CHL1	SIAH3
CEP112	PLEKHH1	COBLL1	ZSCAN18	CLU	MIR595	CHMP1A	SLC12A5
CEP170	PMP22	COG1	ZSWIM2	CMC2	MME	CHMP2B	SLC16A11
CEP19	PNCK	COG8	ZSWIM5	CMC4	MMP21	CHMP4C	SLC16A12
CEP250	PNPLA5	COL15A1		CMSS1	MOCOS	CHODL	SLC16A2
CEP290	PODXL2	COL18A1		CN5H6.4	MOCS1	CHP1	SLC17A8
CEP350	PON3	COL25A1		CNDP2	MOS	CHPF	SLC1A3
CEP57	POU3F2	COL4A2		CNN3	MPP2	CHRAC1	SLC1A6
CEP57L1	POU4F2	COL4A3BP		CNOT2	MPZL2	CHRDL1	SLC22A2
CEP68	POU4F3	COL4A4		CNOT6L	MRAS	CHRDL2	SLC22A24
CEP89	PPAP2C	COL5A1		CNOT8	MSX2P1	CHRM4	SLC24A4
CERKL	PPARG	COMMD2		CNPY1	MTNR1B	CHRNA4	SLC26A10
CERS3	PPL	COMMD3		CNR1	MTUS2	CHST1	SLC30A3
CETN2	PPP1R1B	COMMD4		CNTFR	MYH10	CHST12	SLC30A4
CETN3	PPP2R2B	COMMD5		CNTLN	MYH11	CHST15	SLC30A8
CFL1P1	PPP4R4	COMMD8		CNTN4	MYO1B	CHST6	SLC34A2
CFL2	PRDM5	COPB1		CNTN5	MYO1C	CHUK	SLC37A2
CFLAR	PRICKLE1	COPG1		CNTNAP5	MYO3A	CIAO1	SLC38A3
CFP	PRKAA2	COPS2		COA3	MYO6	CIAPIN1	SLC5A7
CFTR	PRKAG3	COPS3		COA5	MYOM2	CIB1	SLC6A7
CGGBP1	PRKAR1B	COPS7B		COA6	MYOZ3	CIDEA	SLCO2A1
CGGBP1	PRKCA	COQ10B		COBL	MYRIP	CIR1	SLCO5A1
CGNL1	PRKD1	COQ4		COCH	NAALAD2	CIRH1A	SLIT2
CGRRF1	PRMT8	COQ5		COG1	NACAD	CISD2	SLITRK4
CH25H	PRODH	COQ6		COG7	NALCN	CISD3	SLN
CHAC1	PROK2	COQ9		COG8	NAMA	CISH	SMAGP
CHAD	PRR18	CORO1C		COL12A1	NANOS2	CIT	SMOC1
CHAF1B	PRR21	CORO2B		COL15A1	NAT8L	CITED1	SNCAIP
CHAMP1	PRR23C	COX10-AS1		COL1A2	NBL1	CIZ1	SNORD116-3
CHAT	PRRX1	COX11		COL25A1	NCAM1	CKAP5	SNX16
CHCHD1	PRRX2	COX16		COL4A3BP	NCMAP	CKM	SORBS3
CHCHD10	PRTG	COX20		COL4A4	NCS1	CKS1B	SOWAHB
CHCHD4	PSD3	COX4I1		COL8A1	NDN	CLCF1	SOX1
CHD7	PTCHD3	COX5A		COL9A1	NDRG4	CLCN5	SOX13
CHDH	PTGER4P2-CDK2AP2P2	COX7A2L		COL9A2	NEFH	CLCN6	SOX17
CHEK1	PTGFRN	CPD		COLEC12	NELL2	CLDN1	SOX8
CHERP	PTPN5	CPEB3		COMMD10	NEUROG1	CLIP4	SPACA1
CHFR	PTPRG-AS1	CPEB4		COMMD2	NFATC2	CLMP	SPAG6
CHIC1	PTPRK	CPED1		COMMD3	NFIX	CLN8	SPATA19
CHID1	PTPRN	CPM		COMP	NID2	CLOCK	SPATS2L
CHKB-CPT1B	PTPRR	CPNE2		COMT	NIM1	CLPTM1L	SPSB4
CHL1	PTPRR	CPNE5		COPG1	NINJ2	CLSTN2	SPTSSB
CHMP1B	PTPRT	CPNE8		COPS2	NINL	CLSTN3	SRPRB
CHMP2B	PVRL3	CPOX		COPS3	NKAIN1	CLTCL1	SRRM4
CHMP5	R3HDML	CPSF1		COPS6	NKX1-2	CLU	SSPN
CHMP6	RAB31	CPSF2		COPS7B	NLGN1	CLUL1	SSTR2
CHN1	RAB3B	CPSF6		COPZ2	NLGN4X	CLYBL	ST6GAL2
CHODL	RAB3C	CPSF7		COQ10A	NLGN4Y	CMC1	ST6GALNAC2
CHP1	RAD51AP2	CPT1B		COQ5	NLRP14	CMC2	ST6GALNAC5
CHPF	RALYL	CPT1C		COQ6	NOTCH3	CMKLR1	ST8SIA2
CHPT1	RAMP2	CRABP2		COQ7	NOVA1	CMSS1	STAC2
CHRAC1	RAP1GAP	CRB1		COQ9	NOX4	CMTM2	STEAP2
CHRDL2	RAPGEF4-AS1	CRCP		CORO1C	NPFFR2	CMTM3	STXBP1
CHRNA4	RASGEF1C	CREB3		CORO1C	NPY	CNIH4	STXBP5L
CHRNB3	RASL11B	CREB5		CORO2A	NPY2R	CNNM2	STXBP6
CHRNB4	RBM24	CREBL2		CORO2B	NR0B1	CNOT10	SULF1
CHST15	RBM46	CREG2		CORO6	NRG1	CNOT6L	SULF2
CHST6	RBMXL2	CRELD2		COX10-AS1	NRK	CNP	SVEP1
CHTF8	RBP4	CREM		COX17	NRP1	CNPY1	SYCE1
CIB1	RBP7	CRHR1		COX20	NRXN2	CNTN5	SYNE1
CIB2	RBPJL	CRIP2		COX6A2	NTF4	COA3	SYT1
CIRBP-AS1	RCAN2	CRISPLD1		CPD	NTM	COA4	SYT10
CISD2	RET	CRLS1		CPED1	NTN1	COA5	SYT13
CISD3	RFPL2	CROT		CPM	NTRK2	COA6	SYT5
CIT	RGCC	CRTAP		CPNE2	NUAK1	COBL	T
CITED1	RGL3	CRTC1		CPNE5	NUP210P1	COBLL1	TAAR8
CITED2	RGMA	CRYZ		CPSF2	NXPH2	COG1	TACR3
CKAP5	RGMB	CSAD		CPSF4	OASL	COG3	TAT
CKM	RGS16	CSB-PGBD3		CPSF7	OBSL1	COG4	TBC1D9
CKS2	RGS22	CSGALNACT2		CRABP2	ODF3L2	COG7	TBL1Y
CLCN2	RGS7BP	CSNK1A1		CRB1	OLFML2B	COG8	TCEAL6
CLCN3	RHOD	CSTF1		CREBBP	OPCML	COL12A1	TCF15
CLCN6	RIC3	CSTF3		CREBL2	OPCML	COL14A1	TCF7
CLDN1	RIMS2	CTAGE5		CREG2	OR10A3	COL18A1	TCHHL1
CLDN14	RIPPLY2	CTDNEP1		CRELD1	OR14J1	COL1A2	TCTE1
CLDN7	RMST	CTDP1		CREM	OR1F2P	COL25A1	TEKT4
CLEC2L	RND3	CTDSP1		CRHR1	OR1N2	COL27A1	TEX26
CLIC6	RNF128	CTDSPL		CRIP1	OR2B6	COL4A4	TFAP2E
CLIP1	RNF157	CTDSPL2		CRIP2	OR2S2	COL5A1	TGFBR3
CLIP3	RNF157-AS1	CTH		CRIP3	OR4F13P	COL8A1	THBD
CLMP	RNF222	CTHRC1		CRK	OR51E1	COL9A3	THBS2
CLN8	ROCK1P1	CTNS		CRLS1	OR52B2	COPE	THRB-AS1
CLOCK	ROR2	CTPS2		CRMP1	OR5AU1	COPG1	TLE1
CLPTM1L	RPLP0P2	CTR9		CROT	OR7D4	COPS6	TLL2
CLSTN3	RPRML	CTTN		CRTAC1	OR7E2P	COPS7A	TMCC2
CLTC	RPS6KA2	CTTNBP2		CRTAP	OR7G1	COPZ1	TMEFF2
CLTCL1	RSPO3	CTU1		CRTC1	OSBPL6	COPZ2	TMEM132C
CMAHP	RSPO4	CUL1		CRYAB	OTOA	COQ10B	TMEM136
CMC1	RTKN	CUL2		CRYL1	OTOP1	COQ6	TMEM145
CMC2	RTN2	CUL4A		CRYZ	OTX2	COQ7	TMEM196
CMC4	RTN4RL2	CUL4B		CS	OXGR1	CORO1B	TMEM255B
CMSS1	RXRG	CUL9		CSAD	P2RX5	CORO1C	TMEM30B
CNDP2	SAA4	CUX1		CSGALNACT2	P4HA2	CORO2A	TMEM45B
CNNM4	SALL2	CUX1		CSNK1A1	PABPC3	CORO6	TMEM54
CNOT2	SALL3	CWC15		CSPG4	PACSIN1	COX10-AS1	TMSB15A
CNOT6L	SAMD11	CWC22		CSPP1	PAK7	COX16	TOM1L1
CNR1	SAMD14	CWC27		CSRP1	PALLD	COX17	TOP1P2
CNST	SAMD4A	CXADR		CST3	PALM2	CPAMD8	TPBG
CNTD1	SCARA3	CXCL1		CSTF1	PANX2	CPB2-AS1	TPD52L1
CNTFR	SCGB1B2P	CXCL16		CSTF3-AS1	PARD6G	CPEB1	TPPP3
CNTN4	SCGB1D4	CXorf40A		CTCF	PAWR	CPEB1	TRIL
CNTN5	SDC1	CYB561		CTCFL	PAX3	CPEB3	TRIM17
CNTNAP5	SEMA5B	CYB5R1		CTDNEP1	PAX9	CPEB4	TRNP1
COA5	SEMA6D	CYB5R2		CTDP1	PCDH18	CPED1	TRPA1
COA6	SEMA6D	CYFIP1		CTDSPL	PCDH8	CPM	TRPC4
COBL	SEPT10	CYFIP2		CTDSPL2	PCDHA13	CPNE1	TRPC5
COG1	SEPT3	CYP1A1		CTPS2	PCDHA2	CPNE2	TRPM8
COG3	SEPT5	CYP2U1		CTSO	PCDHA8	CPNE5	TSPAN33
COG8	SERINC2	CYP4V2		CTU1	PCDHAC1	CPNE7	TTC22
COL11A2	SERP2	CYP51A1		CTXN1	PCDHB17	CPNE8	TTC40
COL14A1	SERPINB7	CYTH3		CUEDC1	PCDHGA1	CPQ	TTC9
COL16A1	SEZ6	D2HGDH		CUEDC1	PCDHGB6	CPSF3	TTLL9
COL22A1	SFMBT1	DACH2		CUL4A	PCDP1	CPSF3L	TTPA
COL27A1	SFRP5	DACT1		CUL7	PCP4	CPSF4	TUBA4A
COL4A3BP	SGK1	DAK		CUL9	PCP4L1	CPT1B	TUSC3
COL4A4	SGMS2	DARS		CUTC	PCSK1	CPT2	UBE2QL1
COL4A5	SH3BGRL2	DARS2		CUX1	PCSK1N	CPXM2	UBL4B
COL8A1	SH3RF3-AS1	DAW1		CWC15	PDE1C	CRABP2	UBXN10
COL9A1	SHANK2	DBC1		CWC25	PDE2A	CRADD	UCHL1
COLQ	SHC2	DBF4		CWH43	PDE4B	CRB1	UPK3A
COMMD2	SHE	DBI		CXCL1	PDE4D	CREB3L4	USP29
COMMD3	SHISA6	DBN1		CXCL5	PDE4DIP	CREBBP	USP44
COMMD5	SHISA9	DBNDD2		CXorf40B	PDE8B	CREBL2	VGLL3
COMMD6	SLC16A11	DCAF11		CXXC4	PDK4	CRELD1	VSNL1
COPB1	SLC16A9	DCAF16		CYB561	PDLIM2	CRHR1	VWA5B1
COPE	SLC17A8	DCAF17		CYB561D2	PDLIM4	CRIM1	VWA5B2
COPG1	SLC1A3	DCAF6		CYB5R1	PDPN	CRIP1	WBSCR17
COPS2	SLC24A2	DCAF8		CYB5R3	PELO	CRISPLD2	WDR72
COPS3	SLC24A4	DCAKD		CYFIP1	PF4V1	CRLS1	WFS1
COPS4	SLC25A2	DCBLD1		CYFIP2	PFN2	CROCC	WNK3
COPS6	SLC26A11	DCHS1		CYGB	PFN3	CROT	WNT10A
COPZ2	SLC34A2	DCTN4		CYHR1	PGM5	CRTAC1	WNT5A
COQ10A	SLC35C1	DCUN1D2		CYLD	PHACTR3	CRX	WNT8B
COQ3	SLC35F3	DDB2		CYP1B1	PHYHIPL	CRYBG3	WWC2-AS2
COQ4	SLC38A3	DDHD2		CYP24A1	PI3	CRYGN	WWTR1-AS1
COQ5	SLC46A2	DDIT3		CYP26C1	PIANP	CRYL1	XKR4
COQ6	SLC5A7	DDIT4L		CYP46A1	PID1	CRYZ	XKRX
COQ7	SLC6A11	DDX11-AS1		CYP4V2	PIP	CSAD	ZBTB8B
COQ9	SLC6A12	DDX12P		CYP7B1	PITPNM3	CSGALNACT2	ZFHX4
CORO1C	SLC6A2	DDX19B		CYS1	PIWIL3	CSNK2A2	ZNF214
CORO2A	SLC6A7	DDX21		CYSTM1	PKDREJ	CSPG5	ZNF215
CORO2B	SLC7A10	DDX23		CYTL1	PLA2G2E	CSRP1	ZNF300
COX10-AS1	SLC7A14	DDX24		DACT1	PLA2G5	CSTF1	ZNF300P1
COX16	SLFN12L	DDX39B		DACT2	PLA2G7	CSTF2	ZNF354C
COX20	SLIT2	DDX43		DACT3-AS1	PLBD1	CSTF3	ZNF365
COX6A1	SLN	DDX49		DAK	PLCE1-AS1	CTAGE5	ZNF385D
COX7A2L	SMCP	DDX52		DAP	PLCL1	CTBP1-AS1	ZNF462
CPEB4	SMIM17	DDX54		DAPK2	PLD5	CTC1	ZNF503-AS2
CPED1	SNAI2	DDX60L		DAPK3	PLEK2	CTDNEP1	ZNF518B
CPM	SNAR-C3	DECR2		DARS2	PLEKHB1	CTDSPL	ZNF532
CPNE5	SNORD116-9	DEDD		DBF4	PLEKHG5	CTDSPL2	ZNF578
CPNE7	SNX16	DEGS1		DBN1	PLEKHH2	CTF1	ZNF648
CPNE8	SNX31	DEGS2		DBNDD1	PLEKHO1	CTH	ZNF833P
CPNE9	SOX11	DENND2C		DBNDD1	PNCK	CTHRC1	ZNF847P
CPOX	SOX13	DERA		DCAF12L1	PNMA2	CTNND2	ZNF883
CPSF2	SOX3	DESI1		DCAF16	PNMA3	CTNS	ZSCAN12P1
CPSF7	SOX5	DESI2		DCAF17	PNOC	CTPS2	ZSCAN23
CPT1A	SP5	DFFB		DCAF6	PODN	CTSO	ZSWIM5
CPT1C	SP8	DGCR6L		DCDC1	PODNL1	CTSZ
CPXM1	SPAG6	DGKA		DCDC2	PODXL2	CTXN1
CPXM2	SPHKAP	DGKE		DCHS1	PPARG	CUL4A
CRAMP1L	SPRR2E	DGKH		DCLK1	PPFIA2	CUTC
CRAT	SPTSSB	DGKZ		DCPS	PPFIA4	CUX1
CRB1	SRCIN1	DGKZ		DCTN1-AS1	PPFIBP2	CWC15
CRB3	SRD5A2	DHCR24		DCTN4	PPL	CXCL1
CREB3L4	SRRM4	DHCR7		DCTN6	PPM1N	CXCL14
CRELD1	SSTR1	DHDDS		DCUN1D2	PPP1R13B	CXCL16
CREM	SSTR2	DHFRL1		DDAH1	PPP1R1B	CXCL5
CRHR1	SSTR4	DHPS		DDHD2	PPP1R9A	CXCR4
CRIM1	ST6GALNAC2	DHRS12		DDIT4L	PPP4R1L	CXorf40A
CRIP1	STK32A	DHRS3		DDR1	PRDM5	CXorf40B
CRIP2	STXBP5L	DHRS4		DDRGK1	PRDM8	CXXC4
CRLS1	STXBP6	DHRS7		DDX11-AS1	PRDX2	CYB561
CRNDE	SULT2A1	DHX35		DDX12P	PREX2	CYB561A3
CRTAC1	SULT4A1	DHX38		DDX23	PRICKLE1	CYB561D1
CRYBA2	SVOP	DIAPH3		DDX25	PRICKLE2-AS1	CYB561D2
CRYBG3	SYBU	DICER1		DDX31	PRKCDBP	CYB5D2
CRYZ	SYCE1	DIMT1		DDX49	PRKCZ	CYB5R2
CSF1	SYCP1	DIP2A		DDX5	PRMT8	CYB5R3
CSGALNACT2	SYDE2	DIP2B		DDX50	PROM1	CYGB
CSRP1	SYNDIG1L	DIRAS3		DDX51	PRPH	CYLD
CSTB	SYNE1	DIRC2		DDX52	PRR23A	CYP1A1
CSTF2	SYNGR3	DISP1		DDX55	PRRG3	CYP1B1
CSTF3	SYT10	DISP2		DDX58	PRRT4	CYP2A13
CT62	SYT12	DKK3		DEAF1	PRRX2	CYP4F8
CTAGE5	TAC1	DKKL1		DEDD	PRSS35	CYP7B1
CTC1	TACC2	DLEC1		DEDD2	PRSS46	CYR61
CTDSP1	TACR1	DLEU1		DEF6	PRSS50	CYYR1
CTDSPL	TACR3	DLEU7		DEGS2	PRSS55	DAAM2
CTDSPL2	TAS2R39	DLG4		DENND2C	PSAT1	DACH2
CTF1	TAT	DLG5		DENND3	PTCHD1	DACT1
CTH	TBC1D9	DLL3		DENND4A	PTCHD4	DACT3-AS1
CTNNA2	TCF24	DLL4		DENND5B	PTGR1	DAPK2
CTNND2	TCF7	DLX2		DENND6B	PTH1R	DAPK3
CTNS	TCHHL1	DLX4		DEPDC5	PTH2R	DBI
CTPS2	TDGF1	DMRTA2		DEPDC7	PTPN14	DBN1
CTSA	TEAD2	DMXL1		DERL1	PTPN3	DCAF13
CTSL1	TEKT2	DMXL2		DFFB	PTPN3	DCAF17
CTSZ	TEKT4	DNAH14		DFNB31	PTPN5	DCAKD
CTTNBP2NL	TENM3	DNAH3		DGAT2	PTPRD	DCLRE1B
CUEDC1	TERT	DNAH8		DGCR6L	PTPRJ	DCP2
CUL4A	TFAP2C	DNAJA3		DGKA	PTPRK	DCTN1
CUL4B	TGFBI	DNAJB11		DGKD	PTPRS	DCTN4
CWC15	TGFBR3L	DNAJB5		DGKE	PTPRZ1	DCTN6
CWF19L1	THBD	DNAJB9		DGKG	PURG	DDHD2
CWH43	THNSL2	DNAJC13		DGKH	PVALB	DDIT4L
CXCL14	THSD4	DNAJC17		DGKK	PVRL3	DDN
CXCL16	TLR2	DNAJC19		DGKZ	PXDC1	DDOST
CXCL3	TMC7	DNAJC22		DHFRL1	RAB3B	DDR1
CXCL5	TMCC3	DNAJC24		DHPS	RAET1G	DDX11-AS1
CXorf40B	TMEFF2	DNAJC27		DHRS12	RAMP3	DDX21
CXorf57	TMEM121	DNAJC28		DHRS4	RAP1GAP	DDX25
CXXC4	TMEM132A	DNAJC30		DHRS4L1	RAPGEF5	DDX3X
CYB561A3	TMEM132E	DNAJC8		DHX34	RARB	DDX50
CYB5D1	TMEM196	DNAJC9-AS1		DHX40	RARRES1	DDX58
CYB5D2	TMEM198	DNAL1		DHX57	RASGEF1C	DDX6
CYB5R3	TMEM200B	DNM3		DHX58	RASGRP1	DDX60L
CYBA	TMEM249	DNMBP		DIAPH2	RASL11B	DEDD
CYGB	TMEM30B	DNMT3B		DIAPH3	RBM24	DENND1A
CYP1A1	TMEM37	DNTTIP1		DICER1-AS1	RBP4	DENND2C
CYP26A1	TNFRSF18	DOC2A		DIMT1	RBP7	DEPDC4
CYP2J2	TNK1	DOCK4		DIP2B	RBPMS2	DEPDC5
CYP2U1	TOB2P1	DOCK5		DIRAS2	RDH16	DEPDC7
CYP46A1	TOM1L1	DOCK7		DIRC2	REG1B	DERL2
CYP4F22	TOP1P2	DOLK		DIS3L	REG3A	DES
CYP4V2	TPBG	DPH3		DISP1	REREP3	DFFA
CYP51A1	TPBGL	DPH5		DIXDC1	RERG	DFFB
DACT1	TPTE	DPM1		DIXDC1	RGAG4	DGKA
DACT2	TRHDE-AS1	DPP8		DKFZP434I0714	RGCC	DGKG
DACT3-AS1	TRIL	DPPA5		DKK1	RGL3	DGKH
DAD1	TRPA1	DPY19L2		DKK3	RGS16	DHCR7
DAG1	TRPC3	DPY19L2P1		DLD	RGS20	DHFRL1
DAGLA	TRPC4	DPY19L2P2		DLEU1	RGS4	DHRS4
DAK	TRPM3	DPY19L3		DLG4	RGSL1	DHRS4L1
DAPK3	TSHR	DPY19L4		DLG5-AS1	RHBG	DHX29
DARS	TSLP	DPY30		DLGAP1-AS1	RHOB	DHX35
DBC1	TSPAN19	DPYSL5		DLK1	RHOBTB1	DHX58
DBI	TTLL10	DR1		DLK2	RIMKLA	DIAPH3
DBNDD2	TTPA	DRAM2		DLL3	RIMS1	DICER1-AS1
DBR1	TUBB3	DRAXIN		DLX1	RIMS4	DIDO1
DCAF11	TUBBP5	DRD4		DLX4	RIN2	DIP2A
DCAF12L2	TUSC3	DROSHA		DLX5	RIPPLY2	DIP2B
DCAF16	TYMP	DSCC1		DLX6-AS1	RNF152	DIRAS1
DCAF17	UACA	DSCR3		DMC1	RNF157	DIRAS2
DCAF6	UBL4B	DSCR6		DMRT1	RNF157-AS1	DIS3L2
DCAF8	UCA1	DSE		DMTF1	RNF175	DISP2
DCAKD	UCHL1	DSEL		DMXL1	RNF180	DKFZP434I0714
DCLK1	UGT1A1	DSG2		DNAAF1	RNF186	DKK1
DCLRE1C	UGT1A4	DSN1		DNAH10	RNF212	DKK3
DCTN4	UGT3A2	DST		DNAH6	ROBO2	DLEU1
DCTN5	UNC13A	DST		DNAH7	ROCK1P1	DLEU7
DCTN6	UNC5C	DSTN		DNAJB11	ROR2	DLG1-AS1
DCUN1D3	UPK1A-AS1	DSTYK		DNAJB2	RORA	DLG4
DDAH1	UPK1B	DTWD1		DNAJB5	RORA	DLG5-AS1
DDHD2	USH1C	DTYMK		DNAJC13	RORB	DLK2
DDI2	VASH2	DUS1L		DNAJC14	RPRML	DLL3
DDIT4L	VCAN	DUS2L		DNAJC16	RPS6KA2	DLX4
DDOST	VDR	DUS4L		DNAJC18	RSPO4	DMC1
DDX11	VEGFC	DUSP14		DNAJC19	RUNDC3A	DMTF1
DDX12P	VENTX	DUSP18		DNAJC22	RUNX1T1	DMXL1
DDX19A	VLDLR	DUSP22		DNAJC27	RUNX1T1	DMXL2
DDX19B	VN1R10P	DUSP4		DNAJC28	S100A8	DNA2
DDX21	VWA2	DUSP5		DNAJC6	S1PR3	DNAAF1
DDX24	VWA5B2	DUT		DNAJC7	SAA4	DNAAF3
DDX31	VWC2	DYDC2		DNAL1	SACS	DNAH11
DDX3X	WBSCR17	DYNC1I2		DNLZ	SALL4	DNAH7
DDX42	WDFY3-AS2	DYNLL1		DNMBP	SAMD11	DNAJA1
DDX5	WFIKKN1	DYNLRB1		DNMT3A	SAMD4A	DNAJA4
DDX54	WNK2	DYNLRB2		DOCK11	SATB2	DNAJB11
DDX55	WNT2	DYRK1A		DOCK4	SCGB2A2	DNAJB5
DDX6	WNT3A	DZIP3		DOCK8	SCN10A	DNAJC19
DEAF1	WWTR1-AS1	E2F7		DOLK	SCRT2	DNAJC24
DECR2	XKR4	E2F8		DPEP1	SCUBE2	DNAJC27
DEDD	ZDHHC11	EAF1		DPF1	SEC31B	DNAJC28
DEF8	ZFPM2	EBAG9		DPM1	SEMA3B	DNAJC30
DENND2C	ZFR2	EBF3		DPP10	SEMA3E	DNAJC4
DENND3	ZFYVE28	EBNA1BP2		DPP4	SEMA3F	DNAJC6
DENND5A	ZNF177	EBPL		DPP8	SEMA4C	DNAJC7
DENND5B	ZNF214	ECEL1P2		DPY19L2	SEPT4	DNAJC9
DEPDC4	ZNF232	ECH1		DPY19L2P1	SEPT5	DNASE1L1
DEPDC5	ZNF239	ECHDC1		DPY19L2P2	SERINC2	DNASE1L1
DEPDC7	ZNF32-AS2	ECHDC3		DPY19L2P3	SERP2	DNER
DFFB	ZNF663	ECI2		DPY19L2P4	SERPINA9	DNMBP
DFNA5	ZNF703	EDARADD		DPYSL3	SERPINE2	DNTTIP1
DGAT2	ZNF729	EDC3		DPYSL5	SERTM1	DOCK1
DGCR5		EDF1		DR1	SFRP4	DOCK4
DGCR6		EDIL3		DRAM2	SFRP5	DOCK9
DGKH		EEF1A1		DRD1	SFTPD	DOK4
DGKI		EEF1B2		DRGX	SGCE	DOK7
DGKK		EEF1DP3		DSCR3	SGIP1	DPH5
DGKZ		EEF1G		DSCR9	SGK1	DPM1
DGKZ		EFCAB12		DSEL	SGMS2	DPP10
DHCR7		EFCAB13		DSN1	SH3BGRL2	DPP4
DHDDS		EFCAB4A		DST	SH3GL3	DPP6
DHFR		EFCAB6		DTNA	SHANK2-AS1	DPY19L2P1
DHFRL1		EFCAB7		DTNBP1	SHC3	DPY19L2P2
DHPS		EFHD1		DTWD1	SHC4	DPY19L2P3
DHRS3		EFNA4		DTX1	SHH	DPY19L2P4
DHRS4L1		EFNA5		DTYMK	SHROOM1	DPY19L3
DHTKD1		EFNB2		DUOXA1	SIGIRR	DPY19L4
DHX34		EFTUD2		DUOXA2	SIK1	DPY30
DIAPH3		EHBP1		DUS2L	SLC12A8	DPYSL2
DICER1		EHHADH		DUSP15	SLC13A2	DPYSL3
DIDO1		EHMT1		DUSP18	SLC13A4	DPYSL4
DIDO1		EHMT2		DUSP22	SLC15A3	DPYSL5
DIMT1		EID3		DUSP28	SLC16A14	DR1
DIP2A		EIF1AD		DUSP3	SLC16A2	DRAM2
DIP2C		EIF1B-AS1		DUSP9	SLC16A6	DRD4
DIRAS1		EIF2AK3		DUT	SLC16A9	DRGX
DIS3		EIF2B1		DYNC1LI1	SLC1A1	DROSHA
DIXDC1		EIF2B2		DYNC2H1	SLC1A2	DSCR6
DKK1		EIF2B4		DYNLL1	SLC1A6	DSEL
DKK3		EIF2B5		DYRK1A	SLC1A6	DSG2
DKK4		EIF2S1		DYSF	SLC22A17	DST
DLEU1		EIF3E		E2F3	SLC22A31	DSTN
DLEU2		EIF3G		E2F5	SLC24A4	DSTNP2
DLG1		EIF3K		E2F6	SLC25A2	DTL
DLG4		EIF3L		E2F7	SLC26A4-AS1	DTNB
DLG5		EIF4A2		E2F8	SLC30A4	DTWD1
DLGAP1		EIF4A3		EAF2	SLC35C1	DTX3
DLK2		EIF4E		EBAG9	SLC35G2	DUOXA1
DLST		EIF4E2		EBNA1BP2	SLC38A3	DUOXA2
DLX4		EIF4E3		ECE1	SLC4A4	DUS2L
DLX4		EIF4ENIF1		ECHDC1	SLC5A5	DUS4L
DMC1		EIF4G2		ECT2	SLC5A8	DUSP15
DMRT2		EIF4H		EDARADD	SLC6A20	DUSP2
DMRT3		EIF5		EDC3	SLC6A8	DUSP22
DMRTA2		EIF5A		EDEM1	SLC6A9	DUSP26
DMWD		ELAC2		EDEM2	SLCO2A1	DUSP4
DMXL1		ELAVL1		EDN2	SLCO5A1	DUT
DMXL2		ELAVL2		EDN3	SLFN12L	DVL2
DNA2		ELK1		EDNRA	SLIT2	DYDC2
DNAH10		ELMO2		EDNRB	SLITRK4	DYM
DNAH11		ELMOD3		EEF1A1	SMAGP	DYNC1LI1
DNAH7		ELOF1		EEF1B2	SMIM17	DYNC1LI2
DNAJA3		ELOVL1		EFCAB1	SMIM3	DYNLL1
DNAJB11		ELOVL2		EFCAB13	SMO	DYNLRB1
DNAJB14		ELP2		EFCAB5	SMOC1	DYRK1A
DNAJB5		ELP4		EFCAB6	SMPDL3A	DYSF
DNAJB9		EMC2		EFCAB7	SNAI2	DZANK1
DNAJC14		EMC3		EFEMP2	SNAP91	DZIP3
DNAJC17		EMC4		EFHC1	SNORD115-1	E2F3
DNAJC19		EMC6		EFHC2	SNORD115-10	E2F6
DNAJC24		EMC7		EFNA4	SNORD115-4	E2F7
DNAJC25		EML6		EFNA5	SNORD116-12	E2F8
DNAJC27		EMX1		EFTUD1	SNRPD2P2	EAF1
DNAJC28		EMX2OS		EFTUD2	SNTB1	EBAG9
DNAJC3		EN2		EGFEM1P	SNX16	EBF2
DNAJC30		ENAH		EGFLAM	SNX24	EBF4
DNAJC6		ENDOG		EGR2	SNX25	ECD
DNAJC9		ENDOV		EGR3	SNX7	ECE1
DNASE1L2		ENO1-AS1		EHBP1	SORBS3	ECE1
DNLZ		ENOSF1		EHMT2	SORBS3	ECE2
DNTTIP1		ENPP1		EID2B	SOWAHA	ECEL1P2
DOCK1		ENPP4		EIF1AX	SOWAHB	ECHDC1
DOCK4		ENTHD2		EIF1B-AS1	SOWAHC	ECSIT
DOCK5		ENTPD1-AS1		EIF2B1	SOX18	EDARADD
DOCK7		ENTPD5		EIF2B4	SOX3	EDC3
DOCK9		EOGT		EIF2S1	SOX30	EDEM2
DOK1		EOMES		EIF2S2	SOX5	EDF1
DOK1		EP300		EIF2S3	SOX5	EDNRB
DOK4		EPB41L4A-AS1		EIF3I	SOX7	EEA1
DOK5		EPB49		EIF3L	SOX9	EEF1G
DOLPP1		EPC1		EIF4E1B	SPACA1	EEPD1
DPF1		EPC2		EIF4E3	SPAG6	EFCAB10
DPH3		EPDR1		EIF4ENIF1	SPATA3	EFCAB5
DPH5		EPHA10		EIF4H	SPATS2L	EFCAB6
DPP10		EPHB4		EIF5	SPESP1	EFCAB7
DPP3		EPHB6		EIF5A2	SPHKAP	EFHC1
DPP8		EPHX1		EIF5B	SPINT1	EFHC2
DPY19L2		EPHX3		ELAVL2	SPIRE2	EFHD1
DPY19L2P1		EPM2AIP1		ELAVL2	SPNS3	EFNA1
DPY19L2P2		EPS15L1		ELF4	SPON1	EFNA4
DPY19L2P3		ERAL1		ELFN2	SPRR2D	EFNA5
DPY19L2P4		ERBB2		ELMO1	SPSB1	EFTUD1
DPY19L3		ERBB2IP		ELMOD1	SPSB4	EFTUD1P1
DPYSL2		ERBB3		ELMOD2	SRD5A2	EFTUD2
DPYSL4		ERBB4		ELMOD3	SRMS	EGFEM1P
DPYSL5		ERC1		ELOF1	SRPRB	EGFLAM
DR1		ERC2		ELOVL2	SRY	EGLN2
DRAM2		ERCC1		ELP2	SSPN	EGR2
DRC1		ERG		ELP3	SST	EHBP1
DRD1		ERGIC3		ELP4	SSTR2	EHHADH
DRD4		ERI2		EMC3	SSUH2	EIF1AD
DSCC1		ERICH1		EMC4	ST6GAL2	EIF1B-AS1
DSCR6		ERLIN1		EMC7	ST6GALNAC2	EIF2AK3
DSE		ERMAP		EMC8	ST8SIA2	EIF2B1
DSEL		ERMP1		EMD	ST8SIA3	EIF2B3
DSG2		ERP29		EML2	ST8SIA5	EIF2B4
DSN1		ERP44		EML5	STEAP2	EIF3A
DSTN		ESD		EML6	STK32A	EIF3B
DTD2		ESF1		ENAH	STK32B	EIF3J
DTWD1		ESPL1		ENO1	STRA6	EIF4A3
DTX1		ESR2		ENSA	STXBP5L	EIF4E2
DTYMK		ESRP2		ENTHD2	STXBP6	EIF4E3
DUOXA1		ESRRG		ENTPD1-AS1	SULF1	EIF4EBP3
DUOXA2		ETF1		ENTPD3-AS1	SV2C	EIF4ENIF1
DUS2L		ETFB		ENTPD5	SVEP1	EIF4G3
DUS4L		ETV1		ENTPD7	SYBU	EIF4H
DUSP10		ETV3		EOMES	SYCE1	ELANE
DUSP15		EVA1C		EPB41	SYCP1	ELK3
DUSP4		EVC2		EPB41L4A-AS1	SYDE2	ELMOD1
DUSP9		EWSR1		EPB41L5	SYNC	ELMOD3
DUT		EXD2		EPB49	SYNDIG1L	ELOVL2-AS1
DYNC1LI1		EXD3		EPHA10	SYNE1	ELOVL3
DYNLL1		EXO1		EPHA5	SYNGR3	ELP2
DYNLRB1		EXO5		EPHA6	SYT1	ELTD1
DYNLRB2		EXOC1		EPHB4	SYT10	EMC10
DYRK3		EXOC3		EPHX2	SYT13	EMC3
DYSF		EXOC5		EPM2AIP1	SYT14	EMC4
DZIP1L		EXOSC2		EPN1	SYT3	EMC6
E2F3		EXOSC3		EPN3	SYT4	EMC8
E2F7		EXOSC4		ERBB2IP	TAC1	EMID1
E2F8		EXOSC5		ERBB4	TACR1	EML1
EAF1		EXOSC7		ERC1	TAT	EML2
EAF2		EXOSC9		ERC2	TBC1D1	EML5
EBAG9		EXT2		ERCC1	TBPL2	EML6
EBF3		EZH2		ERCC6L2	TBX3	ENAH
EBNA1BP2		F2R		ERCC8	TC2N	ENDOD1
ECE1		FABP3		EREG	TCF15	ENKD1
ECEL1P2		FABP5		ERG	TCL6	ENO3
ECT2		FADS2		ERH	TEKT4	ENPP4
ECT2L		FAF2		ERI2	TENM3	ENPP5
EDEM3		FAH		ERICH1	TF	ENSA
EDF1		FAHD2A		ERICH1-AS1	TGFBR3L	ENTPD1-AS1
EDN1		FAIM		ERLIN1	THBD	ENTPD3-AS1
EDNRB		FAM103A1		ERMAP	THBS1	ENTPD5
EEF1D		FAM105B		ERP29	THEG5	ENTPD7
EEF1G		FAM109B		ERP44	THNSL2	ENTPD8
EEPD1		FAM110C		ERRFI1	THPO	ENY2
EFCAB1		FAM111B		ERVK13-1	THRB-AS1	EOMES
EFCAB10		FAM120B		ESF1	TLR2	EP400
EFCAB4B		FAM122A		ESR2	TMC5	EPB41
EFCAB6		FAM122B		ESRP1	TMC7	EPB41L4A
EFCAB7		FAM124A		ESRP2	TMCC3	EPB41L5
EFEMP2		FAM131A		ETF1	TMED11P	EPC2
EFHC1		FAM131B		ETFB	TMEFF2	EPDR1
EFHC2		FAM134A		ETS1	TMEM121	EPHA10
EFNA2		FAM134B		ETV1	TMEM132C	EPHA5
EFNA4		FAM134C		ETV3	TMEM136	EPHA6
EFNA5		FAM135A		ETV4	TMEM150C	EPHX2
EFNB3		FAM135B		ETV5	TMEM196	EPHX3
EFS		FAM149B1		EVA1C	TMEM200B	EPHX4
EFTUD1		FAM150A		EVC2	TMEM229A	EPM2A
EFTUD1P1		FAM151B		EXD2	TMEM240	EPM2AIP1
EFTUD2		FAM155A		EXO5	TMEM249	EPN1
EGFEM1P		FAM160A1		EXOC2	TMEM45B	EPN3
EGFL6		FAM160A2		EXOC5	TMEM51	EPT1
EGFLAM		FAM160B2		EXOC7	TMEM74B	ERAL1
EGR3		FAM161A		EXOC8	TMPRSS12	ERBB3
EHBP1		FAM162A		EXOSC10	TNFRSF11B	ERC1
EHBP1L1		FAM167A		EXOSC7	TNFRSF1B	ERCC1
EHHADH		FAM168A		EXT2	TNP1	ERCC6L
EHMT1		FAM175A		EXTL3	TOM1L1	ERCC6L2
EIF1AD		FAM177A1		EYA2	TOP1P2	EREG
EIF1AX		FAM184A		EZH1	TP73	ERG
EIF1B-AS1		FAM189B		EZH2	TPBG	ERGIC3
EIF2AK1		FAM194A		F2R	TPBGL	ERI2
EIF2AK3		FAM195B		F3	TPM1	ERMAP
EIF2AK4		FAM199X		FA2H	TPTE	ERN1
EIF2B1		FAM208A		FAAH	TRHDE	ERO1L
EIF2B2		FAM212B		FABP3	TRIM29	ERO1LB
EIF2B4		FAM212B		FABP6	TRPA1	ERP44
EIF2S2		FAM213A		FAF2	TRPC4	ERVK13-1
EIF2S3		FAM213B		FAHD2A	TRPC5	ESF1
EIF3E		FAM214A		FAM102A	TRPC6	ESM1
EIF3I		FAM217B		FAM103A1	TRPM8	ESR2
EIF3J		FAM219A		FAM104A	TRPV4	ESRP1
EIF3K		FAM222A		FAM105B	TSLP	ESRP2
EIF3L		FAM228B		FAM109A	TSPYL5	ESRRG
EIF4A2		FAM229A		FAM111A	TTC34	ETFB
EIF4A3		FAM229B		FAM111B	TTC39A	ETNK2
EIF4E2		FAM24B-CUZD1		FAM114A2	TTC9	ETV1
EIF4ENIF1		FAM32A		FAM118B	TTLL6	ETV4
EIF4G1		FAM46A		FAM122A	TTLL9	ETV5
EIF4G2		FAM47E-STBD1		FAM122B	TTPA	EVA1C
EIF4H		FAM64A		FAM124A	TUB	EVC
EIF5		FAM69A		FAM129B	TUBA4A	EXD2
EIF5A		FAM71E1		FAM131A	TUBB4A	EXO1
EIF5B		FAM78B		FAM131B	TUBB6	EXOC1
ELAVL2		FAM83B		FAM132A	TUBB8	EXOC3L4
ELAVL3		FAM86A		FAM134B	TUSC3	EXOC5
ELFN2		FAM86C1		FAM134C	UACA	EXOC7
ELMOD2		FAM86DP		FAM135A	UBE2E2	EXOC8
ELOF1		FAM86EP		FAM135B	UBL4B	EXOSC4
ELOVL2		FAM86HP		FAM149A	UBXN10	EXOSC6
ELP2		FAM91A1		FAM149B1	UCHL1	EXOSC8
ELP3		FAN1		FAM150A	UCP1	EXOSC9
ELP4		FANCA		FAM151B	UGT1A1	EYA3
ELP5		FANCC		FAM155A	UGT1A3	EZH2
EMC2		FANCD2		FAM159A	UGT1A4	EZR
EMC3		FANCE		FAM160A1	UGT8	F13A1
EMC4		FANCG		FAM160A2	UNC80	FAAH
EMC6		FANCI		FAM160B1	USH1C	FABP3
EMC7		FAR1		FAM161A	VEGFC	FADS6
EMC8		FARP1		FAM162B	VN1R10P	FAF1
EME1		FARS2		FAM168A	VTRNA1-3	FAF2
EML2		FASTKD2		FAM171A1	VTRNA2-1	FAHD1
EML2		FBLN1		FAM174A	VWA2	FAHD2A
EML6		FBLN5		FAM179B	VWA3B	FAIM
EMX1		FBXL19		FAM184A	VWC2	FAIM2
EN2		FBXL21		FAM184B	WBP2NL	FAM104A
ENAH		FBXO10		FAM188B	WDR86	FAM104B
ENDOG		FBXO11		FAM189A1	WFDC10B	FAM105B
ENHO		FBXO31		FAM189B	WFDC6	FAM110C
ENO4		FBXO34		FAM196A	WFDC9	FAM111A
ENPP1		FBXO4		FAM200A	WLS	FAM111B
ENPP2		FBXO44		FAM200B	WNT11	FAM114A2
ENPP4		FBXO48		FAM204A	WNT2	FAM120B
ENPP5		FBXO5		FAM208B	WNT5B	FAM122B
ENPP7		FBXO7		FAM211A	WNT7A	FAM129B
ENSA		FBXW2		FAM212B	WNT9B	FAM132A
ENTPD2		FBXW7		FAM212B	WWTR1	FAM134C
ENTPD3		FCHO1		FAM213A	ZAR1	FAM135A
ENTPD4		FCHO2		FAM213A	ZBTB8B	FAM135B
ENTPD5		FDPS		FAM214A	ZFHX4	FAM136A
ENTPD6		FEN1		FAM216A	ZFP2	FAM13A
ENTPD7		FERMT2		FAM217B	ZIC3	FAM13C
EOMES		FES		FAM218A	ZKSCAN7	FAM150B
EPB41		FGD5-AS1		FAM219A	ZNF177	FAM151B
EPB41L1		FGD5P1		FAM21A	ZNF208	FAM155A
EPB41L2		FGF10		FAM221B	ZNF215	FAM155B
EPB41L4A		FGF14-AS2		FAM228B	ZNF300	FAM160A1
EPB41L4B		FGF18		FAM229B	ZNF300P1	FAM160A2
EPC2		FGF20		FAM43B	ZNF365	FAM160B2
EPCAM		FGF3		FAM50B	ZNF501	FAM161A
EPDR1		FGF5		FAM53A	ZNF648	FAM162B
EPHA2		FGFR1OP		FAM58A	ZNF662	FAM175B
EPHA5		FGFR2		FAM65B	ZNF663	FAM177A1
EPHA6		FGGY		FAM66B	ZNF729	FAM178B
EPHB2		FHL2		FAM69A	ZNF793	FAM179B
EPHB3		FIBP		FAM76A	ZNF804B	FAM184A
EPHB4		FIGN		FAM81A	ZNF833P	FAM192A
EPHB6		FIGNL1		FAM86C2P	ZNF853	FAM195B
EPHX3		FILIP1L		FAM86FP	ZNF99	FAM196A
EPHX4		FIP1L1		FAM86HP	ZNRF4	FAM19A5
EPM2AIP1		FIS1		FAM92A1	ZSWIM5	FAM200B
EPN1		FKBP11		FANCB	ZYG11A	FAM201A
EPS15L1		FKBP2		FARSB		FAM207A
EPT1		FKBP3		FASTKD2		FAM210A
ERBB2IP		FKBP5		FAT4		FAM211A
ERBB3		FKBP7		FBF1		FAM212B
ERC1		FKRP		FBLIM1		FAM212B
ERC2		FKTN		FBLN1		FAM213A
ERCC1		FLJ10038		FBN3		FAM214A
ERCC3		FLJ11235		FBP1		FAM217B
ERCC6		FLJ13197		FBXL18		FAM21A
ERCC6L		FLJ16779		FBXL19-AS1		FAM221B
ERCC8		FLJ22184		FBXL6		FAM228B
EREG		FLJ30403		FBXO11		FAM229B
ERG		FLJ34208		FBXO16		FAM3A
ERGIC3		FLJ36000		FBXO17		FAM3D
ERI2		FLJ37453		FBXO22		FAM47E
ERLIN1		FLJ38109		FBXO30		FAM47E-STBD1
ERLIN2		FLJ40852		FBXO31		FAM50A
ERMAP		FLJ42709		FBXO32		FAM50B
ERO1LB		FLJ42875		FBXO34		FAM53A
ERP29		FLJ43663		FBXO44		FAM58A
ERP44		FLOT1		FBXO5		FAM5B
ESF1		FLT4		FBXO6		FAM5C
ESPN		FLVCR1		FBXO7		FAM64A
ESR2		FLYWCH2		FBXW2		FAM65A
ESRP1		FNDC3B		FCF1		FAM65B
ESRP2		FNIP2		FCGBP		FAM69A
ESRRG		FNTA		FCHO1		FAM76B
ETF1		FONG		FCHO1		FAM81A
ETFB		FOXB2		FCHO2		FAM83G
ETNK2		FOXC1		FCHSD1		FAM83H
ETS1		FOXD3		FDXACB1		FAM86C1
ETV1		FOXF1		FDXR		FAM86C2P
ETV5		FOXG1		FECH		FAM86DP
EVA1A		FOXI2		FEZF1		FAM86EP
EVA1C		FOXJ2		FEZF2		FAM86FP
EVC2		FOXJ3		FGD1		FAM86HP
EVX2		FOXL2		FGD5-AS1		FAM89A
EXD2		FOXN3-AS1		FGD5P1		FAM89B
EXO1		FOXO3		FGF10		FAN1
EXOC3		FOXQ1		FGF11		FANCC
EXOC7		FRA10AC1		FGF12		FANCD2
EXOSC1		FRG1		FGF13		FANCD2OS
EXOSC10		FRG1B		FGF13		FANCM
EXOSC9		FRMD6		FGF14		FARP1
EXT2		FRMPD1		FGF14-AS2		FARP2
EZH2		FRZB		FGF19		FASTK
EZR		FSD1L		FGF4		FASTKD2
F2R		FSIP1		FGF5		FAXC
F3		FST		FGFR2		FBLIM1
FAAH		FTSJD2		FGFRL1		FBLN1
FABP7		FUBP1		FHOD3		FBN2
FAF1		FUBP3		FIBCD1		FBP1
FAF2		FUCA1		FIGN		FBXL16
FAH		FUNDC2P2		FIGNL1		FBXL18
FAHD1		FUT8		FIGNL2		FBXL19-AS1
FAHD2A		FUZ		FIS1		FBXL2
FAIM		FXR1		FKBP15		FBXL21
FAM102B		FYTTD1		FKBP1B		FBXO10
FAM104A		FZD2		FKBP2		FBXO15
FAM105B		FZD7		FKBP9		FBXO17
FAM111A		FZD8		FKRP		FBXO18
FAM114A2		FZR1		FLAD1		FBXO2
FAM117B		G2E3		FLCN		FBXO21
FAM118B		G3BP2		FLJ11235		FBXO22
FAM120A		GAB1		FLJ20021		FBXO25
FAM122C		GABARAPL2		FLJ22184		FBXO28
FAM131A		GABRA1		FLJ35024		FBXO3
FAM131B		GADD45G		FLJ35424		FBXO30
FAM134A		GADD45GIP1		FLJ36000		FBXO31
FAM13C		GAK		FLJ37453		FBXO34
FAM149A		GAL		FLJ42709		FBXO39
FAM149B1		GALE		FLOT1		FBXO41
FAM150B		GALK2		FLT3LG		FBXO42
FAM151B		GALNS		FLT4		FBXO45
FAM155A		GALNT10		FLVCR1		FBXO5
FAM155B		GALNT3		FLYWCH2		FBXO7
FAM160A1		GALNT4		FMN1		FBXW2
FAM160A2		GALNT6		FN1		FCHO1
FAM161A		GAMT		FNDC1		FCHO2
FAM162A		GANC		FNDC3B		FCHSD1
FAM167A		GAPDH		FNDC5		FDXR
FAM168A		GAREM		FNIP2		FERMT2
FAM173A		GARS		FOSB		FERMT3
FAM177A1		GAS1		FOXA1		FGD3
FAM179B		GAS2L1		FOXA2		FGD5-AS1
FAM183A		GAS2L3		FOXA3		FGD5P1
FAM189A1		GAS5		FOXB2		FGF10
FAM192A		GAS6		FOXD1		FGF12
FAM195A		GATAD2B		FOXF1		FGF13
FAM195B		GATC		FOXG1		FGF14-AS2
FAM196A		GATM-AS1		FOXI2		FGF19
FAM199X		GBX1		FOXJ1		FGF22
FAM19A5		GBX2		FOXJ3		FGF4
FAM200A		GCA		FOXK2		FGF9
FAM200B		GCC2		FOXL1		FGFR1OP
FAM201A		GCFC2		FOXN3		FGFR2
FAM204A		GCHFR		FOXO3		FGFRL1
FAM207A		GCM2		FOXP1		FHAD1
FAM20A		GCN1L1		FOXP2		FHL1
FAM210A		GCSAML-AS1		FP588		FHL2
FAM212B		GCSH		FRG1B		FIG4
FAM212B		GDAP2		FRMD3		FIGN
FAM213B		GDI2		FRMD5		FIGNL1
FAM214A		GEMIN4		FRMD6-AS1		FKBP15
FAM217B		GEMIN8P4		FRMPD1		FKRP
FAM218A		GEN1		FRMPD4		FLAD1
FAM21C		GFER		FRRS1L		FLI1
FAM228B		GFI1		FRZB		FLI1
FAM229A		GFM2		FSIP1		FLJ13197
FAM3B		GFOD1		FSIP2		FLJ16779
FAM46D		GFOD2		FSTL1		FLJ26850
FAM47E-STBD1		GFPT1		FSTL3		FLJ30403
FAM49B		GFPT2		FUK		FLJ35024
FAM57A		GFRA1		FURIN		FLJ35946
FAM57B		GGA3		FUT8		FLJ37453
FAM58A		GGCT		FUT9		FLJ38576
FAM5C		GGH		FXYD7		FLJ40852
FAM64A		GHR		FZD10		FLJ42709
FAM65A		GID4		FZD8		FLT1
FAM65A		GID8		GAA		FLVCR1
FAM69A		GINM1		GAB3		FLYWCH2
FAM71E1		GINS1		GABBR1		FMN1
FAM81A		GJA3		GABPB1-AS1		FMR1
FAM83B		GJB2		GABPB2		FN1
FAM83F		GJB6		GABRA2		FN3KRP
FAM83G		GLG1		GABRA4		FNDC3A
FAM84A		GLMN		GABRD		FOS
FAM86B1		GLRX3		GABRQ		FOXA1
FAM86C1		GLRX5		GAK		FOXA2
FAM86C2P		GLT8D1		GAL		FOXB2
FAM86DP		GLTP		GALE		FOXF2
FAM86EP		GLTSCR2		GALNT14		FOXI2
FAM86FP		GLUD1		GALNT7		FOXL1
FAM89A		GMDS		GALNT8		FOXN3-AS1
FAM91A1		GMEB2		GALNTL6		FOXN4
FAM96B		GMNC		GAN		FOXO3
FAN1		GMNN		GAPDH		FOXO4
FANCC		GMPPA		GAPVD1		FOXP1
FANCD2		GNAI1		GAREM		FOXP1
FANCI		GNAI3		GAREML		FOXP2
FANCM		GNAL		GAREML		FOXQ1
FAR1		GNAO1		GARS		FP588
FARSB		GNAS		GART		FPGT
FASTKD2		GNB5		GAS1		FRA10AC1
FASTKD3		GNE		GAS2L3		FRMD5
FAT1		GNG12		GAS6		FRMD6
FAT4		GNGT2		GAS6-AS1		FRRS1
FAXC		GNMT		GAS7		FRZB
FBLIM1		GOLGA1		GATA6		FSIP1
FBLL1		GOLGA3		GATM		FSIP2
FBLN1		GOLGA7B		GATS		FST
FBLN5		GOLT1B		GBA		FSTL5
FBLN7		GORAB		GBX2		FTL
FBN3		GORASP1		GCFC2		FTSJD1
FBP1		GOSR2		GCHFR		FUBP3
FBXL13		GOT1		GCLM		FUK
FBXL18		GPAM		GDPD3		FUT8
FBXL19-AS1		GPANK1		GDPGP1		FUT9
FBXL20		GPATCH2		GEMIN8P4		FYTTD1
FBXL3		GPATCH4		GFOD1		FZD8
FBXL8		GPBP1L1		GFOD1		FZR1
FBXO10		GPC4		GFPT1		G6PD
FBXO11		GPD1L		GFRA1		GAB1
FBXO15		GPD2		GFRA2		GAB4
FBXO2		GPN2		GFRA3		GABPA
FBXO21		GPN3		GGPS1		GABPB1-AS1
FBXO30		GPR107		GGT7		GABPB2
FBXO32		GPR126		GHR		GABRA2
FBXO34		GPR137		GHSR		GABRA4
FBXO39		GPR137C		GINS4		GABRE
FBXO43		GPR153		GIPC2		GABRG3
FBXO45		GPR158		GJA4		GAD1
FBXO48		GPR161		GJB3		GADD45G
FBXO5		GPR63		GJB6		GAK
FBXO6		GPR98		GJC1		GAL
FBXO7		GPRC5B		GLB1		GALE
FBXO9		GPRIN1		GLB1L2		GALK2
FBXW2		GPRIN3		GLB1L3		GALNT10
FCF1		GPS1		GLDC		GALNT11
FCGRT		GPSM1		GLG1		GALNT6
FCHSD1		GPSM3		GLI3		GALNT9
FDXR		GPT2		GLMN		GALNTL6
FERMT2		GPX1		GLOD4		GAN
FES		GRAMD2		GLRB		GANAB
FEV		GRB7		GLS2		GAPDH
FEZF1		GRHL1		GLTPD1		GAREM
FFAR4		GRHL3		GLUD1		GAREML
FGD5-AS1		GRID1		GLYR1		GAREML
FGD5P1		GRIN2C		GMFB		GAS1
FGF10		GRK4		GMPR2		GAS2
FGF11		GRM4		GNAI1		GAS6
FGF12		GRM8		GNAI2		GATA6
FGF13		GRPEL1		GNAI2		GATC
FGF14-AS2		GSDMD		GNAI3		GATM-AS1
FGF19		GSE1		GNAL		GBA2
FGF3		GSG2		GNAS		GBX1
FGF9		GSS		GNAS		GBX2
FGFR1OP		GSTK1		GNB1		GCC2
FGFR1OP2		GSTT1		GNE		GCFC2
FGFR4		GSTZ1		GNGT2		GCLM
FGFRL1		GTF2F1		GNMT		GCM2
FHL1		GTF2F2		GOLGA7B		GCN1L1
FHL2		GTF2H1		GOLGA8B		GCOM1
FIBCD1		GTF2IRD1		GOLGB1		GDI1
FICD		GTF3C4		GOLM1		GDPD5
FIGN		GTF3C5		GOLT1B		GEMIN4
FIGNL1		GTPBP10		GOPC		GEN1
FILIP1L		GTPBP2		GORAB		GFOD2
FIS1		GTPBP4		GORASP1		GFPT1
FKBP11		GUCY1A2		GOT1		GFPT2
FKBP15		GUCY1A3		GPATCH1		GFRA1
FKBP1B		GUF1		GPATCH2		GFRA3
FKBP2		GULP1		GPATCH3		GGA2
FKBP4		GUSBP5		GPBP1		GGCX
FKBP7		GYLTL1B		GPC1		GGT5
FKRP		GZMM		GPC2		GHR
FKTN		H1F0		GPD1L		GHRL
FLAD1		H1FX-AS1		GPR101		GHSR
FLJ10038		H2AFY		GPR107		GID4
FLJ13197		H2AFZ		GPR126		GINM1
FLJ30403		HAAO		GPR144		GIPC1
FLJ31485		HADHB		GPR146		GJA3
FLJ31813		HAND2		GPR161		GJB2
FLJ34208		HARS2		GPR162		GJB3
FLJ35024		HAS3		GPR176		GJB6
FLJ35946		HAUS1		GPR27		GJC1
FLJ36777		HAUS2		GPR6		GJD2
FLJ37453		HBM		GPR62		GK5
FLJ40852		HCG4B		GPR63		GLA
FLJ42709		HDAC10		GPR68		GLDN
FLJ43663		HDAC11		GPR85		GLG1
FLOT1		HDAC2		GPR98		GLI1
FLT4		HDAC9		GPSM2		GLI3
FLVCR1		HDDC3		GPT2		GLIPR2
FLVCR2		HDHD3		GRB7		GLMN
FLYWCH2		HDLBP		GREB1L		GLOD4
FMN1		HEATR1		GRHL1		GLRB
FMNL3		HEATR3		GRIA1		GLTP
FMR1		HEATR5B		GRIA3		GLUD1
FN1		HEBP2		GRIA4		GLYCTK
FN3K		HECTD1		GRID1		GMEB2
FNBP1		HECTD2		GRIN1		GMNC
FNDC3B		HECW2		GRIN2A		GMPPA
FNDC5		HEG1		GRIN2B		GMPPB
FONG		HELLS		GRIN2D		GNA14
FOXA1		HELQ		GRIN3A		GNAI1
FOXA3		HELZ		GRK4		GNAL
FOXC1		HERC3		GRM8		GNAL
FOXD3		HERPUD2		GRPEL1		GNAS
FOXE3		HES1		GRWD1		GNAS
FOXF1		HES4		GSDMD		GNG4
FOXF2		HES6		GSK3A		GNMT
FOXI3		HEXA-AS1		GSTM3		GNPDA2
FOXJ3		HEY2		GSTM4		GNPNAT1
FOXL1		HHAT		GSTZ1		GNPTG
FOXN3		HHIP-AS1		GSX1		GNRHR2
FOXN4		HIAT1		GTF2E1		GNS
FOXO3		HIC1		GTF2F2		GOLGA1
FOXP1		HIGD1A		GTF2IRD1		GOLGA2
FOXQ1		HIGD2A		GTF2IRD1P1		GOLGA2P5
FRAT1		HILPDA		GTPBP10		GOLGA5
FRG1		HINFP		GTPBP8		GOLGA7B
FRMD3		HIP1		GUCY1A3		GOLGA8B
FRMD6		HIST1H2BA		GUCY2D		GOLT1B
FRMD8		HIST1H2BB		GUF1		GORAB
FRZB		HIST1H2BG		GULP1		GP1BB
FSIP1		HIST1H2BJ		GUSBP11		GPATCH11
FST		HIST1H2BK		GUSBP5		GPATCH2
FSTL3		HIST1H2BN		H1FX-AS1		GPBP1
FSTL5		HIST1H2BO		H2AFJ		GPER
FTO		HIST1H3F		H2AFZ		GPN2
FTSJD2		HIST1H4A		H6PD		GPN3
FUBP1		HIST1H4B		HADHB		GPR123
FUK		HIST1H4F		HAGH		GPR125
FUT4		HIST1H4L		HAP1		GPR126
FUT8-AS1		HIST2H2BE		HARS2		GPR137
FUT9		HIST3H2BB		HAS3		GPR137B
FXYD5		HIVEP2		HAUS1		GPR139
FXYD7		HKR1		HAX1		GPR146
FYCO1		HLA-F-AS1		HBEGF		GPR150
FZD5		HLTF		HBP1		GPR161
FZD7		HMBOX1		HCG17		GPR162
FZD8		HMGA1		HCG27		GPR180
GAB4		HMGB2		HCK		GPR6
GABARAPL2		HMGCL		HCN2		GPR63
GABBR1		HMGCLL1		HCN3		GPR98
GABPB2		HMGN2		HCRTR1		GPRASP2
GABRA1		HMGN4		HDAC11		GPRC5B
GABRA2		HMGXB3		HDAC2		GPSM1
GABRA4		HMOX2		HDAC9		GPSM3
GABRB2		HNRNPA1L2		HEATR1		GRAMD2
GABRD		HNRNPA1P33		HEATR2		GRASP
GABRE		HNRNPA2B1		HEBP2		GRB14
GABRG3		HNRNPF		HECTD2		GRB2
GADD45G		HNRNPH2		HELB		GRB7
GAK		HNRNPH3		HELLS		GREB1L
GALE		HNRNPK		HELQ		GRHL1
GALNT10		HNRNPR		HELZ		GRHL3
GALNT14		HOGA1		HERC1		GRIA4
GALNT4		HOMER1		HERC5		GRIK2
GALNT6		HOMER3		HERPUD2		GRIK3
GALNTL6		HOMEZ		HES3		GRIN2D
GALR1		HOOK3		HES7		GRTP1
GANC		HOTAIRM1		HEXA-AS1		GSAP
GAREML		HOXA2		HEYL		GSC2
GART		HOXA4		HHAT		GSDMD
GAS1		HOXA6		HHATL		GSG1L
GAS2L1		HOXA7		HHIP-AS1		GSK3A
GAS6		HOXA9		HIAT1		GSN
GAS7		HOXB4		HIF3A		GSS
GATA2		HOXB9		HIGD2A		GSTCD
GATC		HOXC12		HIP1		GSTM1
GBP2		HOXC4		HIPK2		GSTM4
GCHFR		HOXD1		HIST1H2AK		GSTZ1
GCN1L1		HOXD13		HIST1H3A		GSX1
GCOM1		HOXD9		HIST1H3D		GTF2E1
GDNF		HP1BP3		HIST1H3G		GTF2F2
GEM		HPSE		HIST1H4E		GTF2H1
GEMIN4		HRSP12		HIST2H2BE		GTF2IRD1P1
GEN1		HS2ST1		HIST3H2BB		GTF3C6
GET4		HS3ST1		HIST3H3		GTPBP2
GFI1		HS6ST1		HIVEP2		GTPBP8
GFM2		HSCB		HK1		GUCD1
GFOD1		HSD11B1L		HLCS		GUCY1A2
GFOD2		HSD11B2		HLCS		GUCY1A3
GFPT2		HSD17B14		HLTF		GULP1
GFRA1		HSD52		HMBS		H2AFV
GGA3		HSDL1		HMGB2		H2AFZ
GGCT		HSF1		HMGB3		H6PD
GGCX		HSF2BP		HMGN2		HAAO
GGT7		HSP90AA1		HMGN4		HABP4
GHR		HSPA12A		HMGN5		HACL1
GHSR		HSPA14		HMX3		HADHB
GID4		HSPA1B		HNF4A		HAP1
GINM1		HSPA1L		HNRNPA1L2		HAPLN3
GINS4		HSPA4		HNRNPA3		HAR1B
GIPC2		HSPA8		HNRNPF		HARS2
GIT1		HSPB11		HNRNPF		HAUS4
GJA3		HSPD1		HNRNPH2		HAUS7
GJB2		HTATIP2		HNRNPK		HAUS8
GJB3		HTR1B		HNRNPR		HBP1
GJB6		HTR1E		HNRPDL		HCG11
GJC1		HTR6		HOMER2		HCG17
GJD2		HTR7P1		HOMER3		HCG25
GLB1		HTRA2		HOOK1		HCG4
GLB1L2		HTT		HOOK2		HCG9
GLB1L3		HUNK		HOOK3		HCK
GLI1		HYAL3		HOTAIR		HCP5
GLI3		HYOU1		HOXA11		HDAC10
GLRA3		HYPK		HOXA6		HDAC11
GLRX5		ICA1		HOXB-AS1		HDAC4
GLS		ICA1L		HOXC10		HDAC9
GLT8D1		ICAM1		HOXD-AS1		HDHD3
GLTP		ICOSLG		HOXD12		HEATR6
GLTSCR2		ID1		HP1BP3		HEBP2
GLUD1		IDH1		HPCA		HECTD2
GLYCTK		IDH3A		HPCAL1		HEIH
GLYR1		IDI1		HRAS		HELQ
GMDS		IFFO2		HRH1		HELT
GMNC		IFNLR1		HRK		HERC3
GMPPA		IFT122		HRSP12		HERC5
GMPPB		IFT140		HS3ST2		HERPUD2
GMPR2		IFT52		HS3ST3A1		HES2
GNA13		IFT74		HS3ST4		HEXA
GNAI3		IGF2		HS3ST6		HEXIM2
GNAL		IGF2BP2		HSBP1		HEY1
GNAO1		IGFBP1		HSD11B2		HEY2
GNAS		IGFBP2		HSD17B10		HEYL
GNAS		IGFBP3		HSD3B7		HHAT
GNB2L1		IGSF8		HSDL2		HHIP-AS1
GNE		IKBIP		HSF2BP		HIAT1
GNG4		IKBKAP		HSP90B1		HIGD2B
GNL2		IKBKB		HSPA12A		HINT2
GNL3		IKZF3		HSPA13		HIP1
GNMT		IL10RB		HSPA14		HIPK2
GNPNAT1		IL12A		HSPA1L		HIRA
GOLGA1		IL17D		HSPA4L		HIRIP3
GOLGA2		IL6ST		HSPA7		HIST1H2AB
GOLGA3		ILDR2		HSPA8		HIST1H2AG
GOLGA7B		ILF2		HSPB11		HIST1H2AK
GOLGA8B		ILF3-AS1		HSPB6		HIST1H2AL
GOLIM4		ILK		HSPBP1		HIST1H2BH
GOLPH3L		IMMP2L		HSPD1		HIST1H2BI
GOLT1B		IMP4		HTATIP2		HIST1H2BK
GORAB		IMPA2		HTATSF1		HIST1H2BO
GORASP1		ING2		HTATSF1P2		HIST1H3B
GOT1		INHBB		HTR1E		HIST1H4A
GPAM		INO80D		HTR2C		HIST1H4B
GPANK1		INPP1		HTR7P1		HIST2H2AB
GPATCH2		INPP4B		HTT-AS1		HIST3H2BB
GPATCH3		INPP5E		IAH1		HIVEP2
GPBP1		INPP5F		IARS		HIVEP3
GPER		INPP5K		ICA1		HK1
GPN3		INPPL1		ICA1L		HLTF-AS1
GPR12		INSR		ICAM3		HMBOX1
GPR126		INTS12		ICK		HMBS
GPR137		INTS5		ICOSLG		HMCN1
GPR137B		IP6K1		ICT1		HMGB2
GPR144		IPMK		IDH1		HMGCLL1
GPR150		IQCB1		IDH3A		HMGN1
GPR153		IQUB		IDH3B		HMGN4
GPR155		IRS1		IDUA		HMGN5
GPR162		IRS2		IER3IP1		HMHA1
GPR19		IRX5		IFFO1		HMHA1
GPR27		ISG15		IFFO2		HMOX1
GPR39		ISLR		IFIH1		HNRNPA1L2
GPR85		ISOC2		IFNAR1		HNRNPF
GPR98		IST1		IFNLR1		HNRNPF
GPRC5B		ISY1		IFRD1		HNRNPK
GPRC5C		ITFG1		IFT172		HOMER1
GPSM3		ITGA11		IFT20		HOMER3
GPT2		ITGA3		IFT74		HOOK1
GPX4		ITGB1		IFT81		HOOK3
GRASP		ITGB1BP1		IFT88		HORMAD2
GRB7		ITGB5		IGF1R		HOXA-AS3
GREB1L		ITGB8		IGF2BP1		HOXA2
GRHL1		ITPA		IGFBP3		HOXB-AS3
GRHL3		ITPKC		IGFL3		HOXB6
GRIA4		ITPR2		IGLL1		HOXC4
GRIN2A		ITPRIPL1		IGSF11		HOXD1
GRK5		JAG1		IK		HOXD11
GRK6		JAKMIP3		IKBIP		HOXD13
GRM4		JDP2		IKBKAP		HOXD8
GRM8		JHDM1D		IKZF1		HOXD9
GRPEL1		JMJD4		IKZF2		HPCAL1
GRTP1		JMJD7		IKZF3		HPCAL4
GSDMD		JMJD8		IKZF4		HPN
GSE1		JOSD1		IKZF5		HPRT1
GSG2		JRK		IL11		HPSE
GSK3A		KANK1		IL13		HR
GSN		KANSL1		IL15RA		HRASLS5
GSS		KANSL3		IL17D		HS2ST1
GSTCD		KAT5		IL17RB		HS3ST3A1
GSTM1		KAT6B		IL17RD		HS3ST3B1
GSTM4		KAT8		IL17REL		HS6ST3
GSTZ1		KATNAL1		IL1RAPL2		HSD11B1L
GSX1		KATNB1		IL1RN		HSD11B2
GTF2E1		KATNBL1		IL22RA1		HSD17B10
GTF2F1		KBTBD11		IL6ST		HSD17B14
GTF2F2		KBTBD4		ILF2		HSDL2
GTF2H1		KCNA2		IMMP2L		HSF1
GTF2I		KCNB1		IMPDH1		HSPA12B
GTPBP10		KCNB2		ING1		HSPA14
GTPBP2		KCNC1		ING2		HSPA1B
GTPBP4		KCNE1		INHBB		HSPA1L
GTPBP8		KCNE1		INSR		HSPA4L
GTSE1		KCNH4		INTS10		HSPA5
GUCY1A2		KCNH5		INTS12		HSPB11
GUCY1A3		KCNH8		INTS7		HSPB2
GUF1		KCNIP3		INTU		HSPBAP1
GULP1		KCNJ2-AS1		IPMK		HSPD1
GUSBP4		KCNJ4		IPPK		HTATIP2
GXYLT1		KCNJ5		IQCH-AS1		HTR1E
H1FX-AS1		KCNK12		IRAK1BP1		HTR2C
H2AFZ		KCNK13		IRAK4		HTR4
HAAO		KCNK3		IREB2		HTR7P1
HACL1		KCNQ1OT1		IRF5		HTT
HADHA		KCNT2		IRF8		IARS
HAGHL		KCNV1		IRX3		ICA1
HAP1		KCP		IRX5		ICA1L
HAR1B		KCTD1		ISL1		ICAM1
HARS2		KCTD10		ISM1		ICOSLG
HAS1		KCTD11		ISOC1		IDH1
HAS2		KCTD15		ISY1		IDH3A
HAS3		KCTD18		ITFG3		IDI1
HAUS1		KCTD19		ITGA11		IDNK
HAUS2		KCTD2		ITGA5		IFIT5
HAUS3		KCTD21		ITGA7		IFNLR1
HBP1		KCTD7		ITGA8		IFRD1
HBS1L		KCTD9		ITGB1BP1		IFT140
HCCS		KDELC1		ITGB2-AS1		IFT20
HCG25		KDELC2		ITGB4		IFT52
HCG4B		KDM1B		ITGB8		IFT74
HCN4		KDM4A		ITM2B		IFT88
HDAC1		KEAP1		ITPR2		IGDCC3
HDAC10		KHDRBS2		ITPR3		IGF1R
HDAC11		KHK		ITSN1		IGF2BP1
HDAC2		KHNYN		IWS1		IGFBP1
HDAC9		KIAA0141		JAG1		IGFBP6
HDHD2		KIAA0146		JAZF1-AS1		IGHMBP2
HDHD3		KIAA0226		JHDM1D		IGSF11
HEATR1		KIAA0317		JMJD1C		IGSF21
HEATR5B		KIAA0319L		JMJD6		IGSF9B
HEATR6		KIAA0355		JMJD7		IKBIP
HEBP2		KIAA0391		JRKL		IKBKAP
HECTD2		KIAA0430		JUNB		IKBKG
HECTD3		KIAA0556		KANK1		IKZF2
HECTD4		KIAA0586		KANSL1		IKZF5
HELB		KIAA0754		KAT2B		IL10RA
HELLS		KIAA0825		KAT6B		IL12A
HELZ		KIAA0895		KAT7		IL13RA1
HERC3		KIAA0895L		KATNAL1		IL17RB
HERC5		KIAA0907		KATNB1		IL1RAP
HERPUD2		KIAA0930		KBTBD3		IL20RA
HES6		KIAA0947		KBTBD4		IL27RA
HEXA-AS1		KIAA1009		KBTBD8		IL6ST
HEXB		KIAA1024		KCNA4		ILDR1
HHAT		KIAA1045		KCNA5		ILK
HHEX		KIAA1161		KCNA7		IMMP1L
HHIP-AS1		KIAA1211L		KCNB2		IMP4
HID1		KIAA1217		KCNE1		IMPA1
HIF3A		KIAA1239		KCNG2		INA
HIGD2A		KIAA1244		KCNG3		INADL
HIGD2B		KIAA1328		KCNG4		ING1
HINT2		KIAA1429		KCNH2		ING2
HIP1		KIAA1462		KCNH6		ING4
HIRA		KIAA1468		KCNH7		INGX
HIRIP3		KIAA1549		KCNIP2		INHBB
HIST1H2AC		KIAA1614		KCNJ10		INO80
HIST1H2AE		KIAA1841		KCNJ2-AS1		INO80B-WBP1
HIST1H2AG		KIAA1967		KCNJ3		INPP5F
HIST1H2AK		KIAA2018		KCNJ5		INSR
HIST1H2BL		KIF11		KCNK10		INTS10
HIST1H3B		KIF15		KCNK12		INTS3
HIST1H3F		KIF17		KCNK2		INTS4
HIST1H3G		KIF18A		KCNMA1		INTS5
HIST1H3H		KIF18B		KCNMB3		INTS8
HIST1H3I		KIF19		KCNMB4		INTU
HIST1H4A		KIF1C		KCNQ1		IP6K2
HIST2H2AC		KIF22		KCNQ1OT1		IPMK
HIST3H2A		KIF2C		KCNQ4		IPO9
HIVEP2		KIF5A		KCNS3		IPPK
HIVEP3		KIF9		KCNT1		IQCB1
HKR1		KIFC2		KCNT2		IQCE
HLA-DMB		KIRREL2		KCNV1		IQCH-AS1
HLA-F-AS1		KLF12		KCTD1		IQUB
HLTF-AS1		KLF14		KCTD11		IRAK1BP1
HMBOX1		KLF16		KCTD15		IRAK4
HMCN1		KLF7		KCTD17		IREB2
HMG20B		KLHL17		KCTD2		IRF2
HMGB2		KLHL2		KCTD5		IRF2BP1
HMGB3		KLHL22		KDM5A		IRF5
HMGCLL1		KLHL26		KDM6B		IRF8
HMGN1		KLHL28		KDM8		IRS1
HMGN2		KLHL35		KDR		IRS2
HMGN4		KLHL36		KHDC1		IRX5
HMGN5		KLHL42		KHDRBS2		IRX6
HMMR		KLHL7		KHK		ISCA2
HMOX2		KNOP1		KIAA0020		ISL1
HMX1		KNTC1		KIAA0196		ISM1
HMX3		KPNB1		KIAA0226		ISOC2
HNRNPA1L2		KRI1		KIAA0247		IST1
HNRNPA2B1		KRT83		KIAA0319		ITGA2B
HNRNPA3		KRTAP19-3		KIAA0368		ITGA3
HNRNPF		KRTCAP2		KIAA0430		ITGA5
HNRNPF		KRTCAP3		KIAA0513		ITGB4
HNRNPH2		KTN1		KIAA0556		ITGB5
HNRNPUL2		L2HGDH		KIAA0586		ITGB7
HNRPDL		L3HYPDH		KIAA0754		ITGB8
HOMER1		LACC1		KIAA0895		ITIH5
HOMER2		LACE1		KIAA0895L		ITM2B
HOMER3		LAMB1		KIAA1024		ITPKC
HOOK1		LAMC2		KIAA1143		ITPR3
HOOK3		LAMP3		KIAA1147		ITPRIP
HORMAD2		LAMTOR2		KIAA1199		ITSN1
HOXA-AS4		LAMTOR4		KIAA1211L		IZUMO1
HOXA11		LANCL2		KIAA1239		JAG2
HOXA2		LARP4B		KIAA1244		JAZF1-AS1
HOXA4		LARP7		KIAA1429		JDP2
HOXA6		LATS1		KIAA1432		JHDM1D
HOXA7		LBX2		KIAA1468		JMJD6
HOXB-AS1		LCA5		KIAA1524		JMJD7
HOXB1		LCAT		KIAA1614		JOSD1
HOXB13		LCLAT1		KIAA1683		JOSD2
HOXB7		LCMT1		KIAA1731		JPH1
HOXC4		LCMT2		KIAA1737		JPH3
HOXC5		LCOR		KIAA1751		JRK
HOXD-AS1		LDHA		KIAA1755		KANK1
HOXD11		LDLRAD4		KIAA1841		KANK3
HOXD12		LDLRAD4		KIAA2018		KANSL3
HOXD8		LEF1-AS1		KIAA2026		KAT8
HP07349		LEKR1		KIF11		KATNAL1
HP1BP3		LENG9		KIF12		KAZN
HPCA		LEO1		KIF13A		KBTBD11
HPCAL4		LEPRE1		KIF14		KBTBD3
HPDL		LEPREL1		KIF16B		KBTBD4
HPN		LEPREL4		KIF18A		KCMF1
HPS3		LEPROTL1		KIF18B		KCNA2
HPS4		LETM1		KIF19		KCNA4
HPSE		LETM2		KIF1B		KCNA7
HPSE2		LETMD1		KIF1C		KCND3
HRAS		LGALS9		KIF20A		KCNE1L
HRASLS		LGALSL		KIF20B		KCNG1
HRASLS5		LHFPL2		KIF21A		KCNG2
HRH1		LHFPL3		KIF23		KCNH2
HRSP12		LHX2		KIF26B		KCNH3
HS2ST1		LIAS		KIF2C		KCNH7
HS3ST2		LIFR		KIF5A		KCNIP2
HS3ST4		LIG1		KIF6		KCNIP3
HS6ST3		LIG4		KIN		KCNJ11
HSCB		LIMD1		KIRREL		KCNJ2-AS1
HSD11B1L		LIN54		KL		KCNJ3
HSD11B2		LIN54		KLC1		KCNJ5
HSD17B14		LINC00092		KLC2		KCNK10
HSD17B8		LINC00115		KLC4		KCNK12
HSDL1		LINC00167		KLF10		KCNK13
HSDL2		LINC00235		KLF11		KCNK2
HSF1		LINC00242		KLF12		KCNK9
HSF4		LINC00265		KLF15		KCNMA1
HSP90AA1		LINC00271		KLF2		KCNMB3
HSPA12A		LINC00339		KLHL2		KCNQ3
HSPA13		LINC00340		KLHL23		KCNQ4
HSPA14		LINC00466		KLHL29		KCNS2
HSPA1L		LINC00473		KLHL36		KCNS3
HSPA5		LINC00476		KLHL5		KCNT2
HSPA7		LINC00568		KLHL7-AS1		KCNV1
HSPB11		LINC00577		KLK11		KCP
HSPD1		LINC00599		KLK13		KCTD1
HTATIP2		LINC00617		KLK6		KCTD11
HTR1E		LINC00629		KLK7		KCTD15
HTR3D		LINC00667		KNTC1		KCTD19
HTR4		LINC00674		KPNA1		KCTD21
HTR7P1		LINC00854		KPTN		KCTD5
HTT		LINGO2		KRBA1		KCTD6
HVCN1		LINGO3		KREMEN1		KDELC1
HYAL3		LINS		KREMEN2		KDELR3
HYPK		LIPG		KRI1		KDM1B
IARS		LIPT1		KRT18		KDM4A-AS1
IBA57		LITAF		KRT19		KDM8
IBTK		LLPH		KRT4		KDR
ICA1L		LMF1		KRT5		KHDC1
ICMT		LMNB1		KRT72		KHDRBS2
ICOSLG		LMNB2		KRT85		KHDRBS3
IDH1		LMO2		KRTAP10-6		KIAA0141
IDH3B		LMO3		KRTAP5-1		KIAA0146
IDI1		LNP1		KRTAP5-6		KIAA0247
IDNK		LNPEP		KSR2		KIAA0317
IDUA		LOC100127983		KTN1		KIAA0319
IER5L		LOC100128398		KY		KIAA0355
IFI27L2		LOC100128822		L2HGDH		KIAA0430
IFIT1		LOC100129175		L3HYPDH		KIAA0586
IFIT3		LOC100129518		L3MBTL1		KIAA0825
IFITM3		LOC100130700		LACC1		KIAA0895
IFNAR1		LOC100130855		LAMC3		KIAA0895
IFNLR1		LOC100130987		LANCL1		KIAA0895L
IFRD1		LOC100132215		LAPTM4B		KIAA0947
IFT172		LOC100132707		LARGE		KIAA1009
IFT20		LOC100132891		LARP7		KIAA1239
IFT52		LOC100134368		LARS2		KIAA1244
IFT74		LOC100216545		LASP1		KIAA1328
IFT74		LOC100268168		LATS1		KIAA1429
IFT88		LOC100270746		LBH		KIAA1468
IGF2-AS		LOC100271722		LCA5		KIAA1522
IGFBP2		LOC100287846		LCAT		KIAA1704
IGFBP6		LOC100288198		LCE3A		KIAA1737
IGFBP7		LOC100288524		LCLAT1		KIAA1841
IGHMBP2		LOC100288748		LCMT1		KIAA1958
IGSF11		LOC100289092		LCMT2		KIAA2018
IGSF9B		LOC100289230		LCOR		KIAA2022
IKBIP		LOC100289388		LDHA		KIDINS220
IKBKAP		LOC100289511		LDLRAD4		KIF12
IKBKG		LOC100292680		LDLRAD4		KIF13A
IKZF2		LOC100505687		LEF1		KIF14
IKZF3		LOC100505715		LEKR1		KIF15
IL10RA		LOC100505738		LEO1		KIF16B
IL10RB		LOC100505783		LEP		KIF18A
IL11		LOC100505806		LEPR		KIF18B
IL12A		LOC100506083		LEPREL1		KIF19
IL15		LOC100506100		LETM1		KIF1C
IL17D		LOC100506233		LETM2		KIF20A
IL6ST		LOC100506368		LETMD1		KIF23
ILDR2		LOC100506451		LHFPL2		KIF24
ILF3		LOC100506585		LHFPL4		KIF4A
ILK		LOC100506874		LHX1		KIF5A
IMMP2L		LOC100507173		LHX5		KIF6
IMMT		LOC100507266		LHX8		KIF7
IMP4		LOC100507462		LIFR		KIFAP3
IMPA1		LOC100507557		LILRA3		KIRREL2
ING1		LOC100507564		LIMA1		KL
ING2		LOC100631378		LIMCH1		KLC2
ING3		LOC100652791		LIMD2		KLC4
ING5		LOC100996307		LIMK1		KLF10
INGX		LOC101055625		LIMS2		KLF12
INIP		LOC148413		LIN28B		KLF2
INO80C		LOC148709		LIN7A		KLHDC2
INPP4B		LOC150185		LIN7C		KLHDC7B
INPP5K		LOC153684		LIN9		KLHL12
INPPL1		LOC200726		LINC00167		KLHL18
INSR		LOC202781		LINC00265		KLHL2
INTS2		LOC220729		LINC00339		KLHL22
INTS7		LOC253039		LINC00340		KLHL23
IP6K1		LOC254100		LINC00461		KLHL26
IPMK		LOC255167		LINC00461		KLHL32
IPO13		LOC255654		LINC00511		KLHL6
IPO9		LOC283214		LINC00526		KLHL7
[truncated: 3,126 more rows]
