# Supplementary material for: PRC2 inhibition counteracts the culture-associated loss of engraftment potential of human cord blood-derived hematopoietic stem and progenitor cells
Source: Sci Rep. 2015 Jul 22;5:12319. doi: 10.1038/srep12319 (PMC4510577; doi:10.1038/srep12319)
Supplement: Supplementary table 2 [file srep12319-s2.xls]

## Sheet: Sheet1
Lists of bivalent promoters
bivalent_CD34+	bivalent_CD34-	bivalent_STFIA	bivalent_STF
ABLIM2	A2M-AS1	A2M-AS1	ADAMTS20
ABO	ABO	ABCG1	ADAMTS7
ADAMTS12	ACVR2B-AS1	ABO	ADAMTSL3
ADAMTS16	ADAM23	ACE	ADCY9
ADAMTS18	ADM2	ACSL6	AGPAT9
ADM2	ADRB1	ACVR1C	ANKRD18B
AGBL4	AKR7L	ADAMTS12	ANKRD18DP
AIF1L	ANKRD20A8P	ADAMTS20	ANKRD30B
AIFM3	ANKRD36BP2	ADAMTS5	ANKRD36BP2
AKR7L	ANKRD63	ADCY5	ANO5
ALOX5	ARHGAP20	AGBL4	APBB1
AMER3	ATOH1	AGPAT9	APCDD1
AMOTL2	BAIAP3	AIFM3	ARNTL
ANK1	BCAR3	AK5	ART5
ANKS1B	BMP8A	AMIGO1	ASIC2
ARHGEF26	BNIP3	AMOTL2	B4GALNT2
ARHGEF37	C1QTNF1	ANK1	BAI3
ASIC1	C2orf88	ANKRD19P	BAIAP3
ASTN2	CABLES1	ANKRD30B	BDNF
ATP8A2	CACNB2	ANKS1B	BEGAIN
B4GALNT2	CALCB	AP3B2	BMP3
BAI3	CCDC181	ARHGAP20	BMP4
BAIAP3	CCNA1	ARHGEF26	C17orf104
BATF3	CD177	ARHGEF37	C1orf87
BCAR3	CDC42BPA	ARSJ	C1QL1
BDNF	CDCP1	ASAH2B	C2orf40
BOLL	CHST6	ASIC1	C3orf55
BRSK2	CNR1	ASIC2	CA3
C14orf37	CNTFR	ATP6V1C2	CA7
C22orf23	CRIP2	B4GALNT2	CABYR
C4orf19	CYB561	BAI3	CACNG6
C5orf52	DIRAS3	BAIAP2L1	CALCR
C8orf42	DLL4	BAIAP3	CAV2
CA12	DNM3	BCL2L11	CCDC39
CACNB2	DOC2A	BDNF	CD8A
CALCR	DPYSL5	BMPER	CDA
CAV1	DSTN	BOC	CDH7
CCDC178	DYDC2	BSND	CDKN2A
CCDC36	EBF3	BVES	CELF3
CCK	ECEL1P2	C1orf173	CFTR
CD70	EDARADD	C3orf55	CGNL1
CDH7	EFNA5	C3orf70	CHAD
CECR6	EOMES	C5orf52	CHL1
CERKL	EPHB4	C9orf170	CHODL
CFTR	ERG	CA3	CLUL1
CH25H	ESRRG	CABYR	CNTN5
CHAD	FAM110C	CALCR	COL1A2
CHAT	FBLN1	CAV1	CPM
CHL1	FBLN5	CCDC136	CRIM1
CHODL	FLT4	CCDC178	CRIP1
CKM	FOXQ1	CCDC36	CTNND2
CLDN14	FRMPD1	CDC20B	CXCL14
CLDN7	FST	CDH7	CXCL5
CLEC2L	FZD2	CDKN2A	DES
CNR1	GAREM	CERKL	DIRAS2
CNTN5	GAS6	CGREF1	DLG5-AS1
CNTNAP5	GBX1	CHL1	DLK2
COBL	GCM2	CHN1	DNER
COL9A1	GFPT2	CHODL	DPP10
COPZ2	GFRA1	CHST8	DPP4
CPM	GJB6	CKM	DPP6
CPNE5	GPR161	CNTNAP5	DPY19L2P4
CRB3	GRAMD2	COCH	DRD4
CRIP1	GRB7	COL15A1	DRGX
CWH43	GRM8	COL1A2	DYSF
CXCL14	GULP1	COL4A4	ECEL1P2
CXCL16	HAS3	COL9A1	EFNA1
CXXC4	HIC1	COL9A2	EFNA5
CYGB	HOXA2	CORO2B	EGR2
DACT2	HOXA9	CPM	ELANE
DCLK1	ICOSLG	CPNE2	ELTD1
DDAH1	ITGA3	CRIP1	ENAH
DFNA5	KCNH5	CRIP2	EPHA5
DGAT2	KCNV1	CRMP1	EPHX3
DGKH	KIAA1211L	CRTAC1	EPHX4
DGKI	KIAA1217	CSPG4	EPN3
DIRAS1	KIAA1239	CYFIP1	ESM1
DLG5	KLHL35	DAPK2	ESRP2
DMRT2	LDLRAD4	DCHS1	ESRRG
DNAH11	LINC00340	DIRAS2	EVC
DNASE1L2	LINC00617	DLG5-AS1	F13A1
DOK5	LMO3	DLK1	FAM132A
DPY19L2P1	LOC100132891	DLK2	FAM13C
DPY19L2P4	LOC100287846	DNAJC6	FAM19A5
DPYSL5	LOC100288524	DPY19L2P4	FAM47E-STBD1
DTX1	LOC100506368	DPYSL3	FAM5B
DUOXA1	LOC284648	DUOXA1	FAM81A
DUSP4	LOC440461	DUSP18	FBLIM1
DYSF	LOC644554	DYSF	FBN2
E2F8	LOX	E2F8	FBXO41
EFNB3	LRRC32	ECE1	FGF12
EFS	LSR	EDNRA	FGFR2
EFTUD1P1	LY6H	EGR2	FLI1
ENPP1	M1AP	EGR3	FLJ16779
EOMES	MAD2L2	EIF4E3	FLJ35024
EPB41L1	MAP3K9	ELMOD1	FOXB2
EPHA6	MAPRE2	EPHA5	FOXI2
EPHX4	MCOLN2	EPHB4	FOXQ1
ERG	MIR31HG	EPN3	FST
ESRP2	MYH10	ERRFI1	FSTL5
ESRRG	NBL1	FAAH	GABRA2
EVA1A	NCAM2	FAM131B	GABRA4
FAAH	NCMAP	FAM132A	GABRG3
FABP7	NDRG4	FAM134B	GALNT9
FAM131B	NEFM	FAM135B	GAREM
FAM13C	NETO2	FAM149A	GAS2
FAM150B	NEURL	FAM150A	GAS6
FAM183A	NIM1	FAM162B	GBX1
FAM189A1	NKAIN3	FAM189A1	GCOM1
FAM3B	NOL4	FAM43B	GHR
FAM47E-STBD1	NPAS3	FAM81A	GJB2
FAM81A	NPPC	FBLN1	GJB3
FAM83B	NTRK1	FBN3	GJC1
FAT1	OBSL1	FBXO44	GMNC
FBLIM1	OLFML2B	FGF12	GNAL
FBLN7	OTOP2	FGF13	GNMT
FBN3	PAX6	FGF14	GPR126
FBP1	PCSK1	FGF5	GPR139
FGF10	PEG10	FLJ22184	GPR150
FGF12	PENK	FLJ35024	GPR161
FGF3	PFKP	FLJ36000	GPR63
FGFR4	PGR	FN1	GRASP
FIGN	PLEKHG5	FNDC5	GRB14
FOXI3	PMP22	FOXG1	GRB7
FOXQ1	PNMA2	FOXI2	GUCY1A2
FRMD3	PPP1R3C	FRMPD4	GULP1
FRZB	PPP4R4	FRZB	HAAO
FSTL3	PRICKLE1	FSTL1	HMCN1
FXYD7	PRKG1	FSTL3	HMGCLL1
GABRA1	PTHLH	FUT9	HOMER3
GABRD	PTPN14	FZD8	HPSE
GABRG3	RAMP1	GABRA2	HR
GAS6	RAPGEF4	GAS6	HS3ST3A1
GCOM1	RASD2	GATA6	HSPB2
GDNF	RBM24	GBX2	HTR1E
GJB2	RFPL2	GFRA1	IGF2BP1
GLB1L3	RGS22	GFRA3	IGSF9B
GLRA3	RGS6	GHR	ITGA3
GNAL	RIMS2	GIPC2	ITIH5
GNG4	RORA	GJA4	ITPR3
GPT2	RSPO4	GLB1L2	JAG2
GRASP	RTKN	GLS2	JPH1
GRB7	RTKN2	GNAL	KCNA4
GREB1L	RTN1	GOLGA8B	KCNG2
GRIA4	SCN9A	GOLM1	KCNH2
GRM4	SCUBE3	GPR161	KCNH7
GUCY1A2	SEMA3F	GPR68	KCNIP3
GULP1	SGIP1	GREB1L	KCNJ3
HAR1B	SH3BGR	GRIN3A	KCNJ5
HCN4	SH3BP4	GRM8	KCNQ4
HDAC9	SLC22A17	GTF2IRD1	KCNS3
HID1	SLC24A4	GULP1	KCNV1
HMCN1	SLC37A2	HCK	KCTD1
HMX3	SLIT2	HCRTR1	KLC2
HOMER3	SMARCD3	HDAC9	KLK13
HORMAD2	SNTG2	HHATL	KREMEN1
HOXA11	SNX16	HK1	KRT19
HS6ST3	SOX5	HLCS	LGALSL
HSD11B2	SPAG6	HOMER3	LINGO2
HTR4	SPHKAP	HS3ST3A1	LMO3
IFNLR1	ST6GAL2	HSPA12A	LOC100128239
IQSEC1	SULF2	ICOSLG	LOC100288974
IRF8	SYCE1	IFNLR1	LOC152586
KCNE1	TBX20	IGF2BP1	LOC255167
KCNH5	TCERG1L	IGFL3	LOC283214
KCNIP1	TMCC2	IL15RA	LOC285547
KCNIP3	TMEFF2	IL17D	LOC389895
KCNIP4	TMEM176A	IL17RD	LOC400084
KCNK10	TOX2	IRF8	LOC494141
KCNS2	TRIM47	ISM1	LOC728463
KCNV1	TSPAN9	ITGA7	LOX
KCTD1	TUBB2B	KCNB2	LRP3
KDR	UGGT2	KCNIP2	LRRC4C
KHDRBS3	WNT9B	KCNJ3	LTF
KIAA0895L	XKR7	KCNJ5	MAL2
KIAA1024	YES1	KCNK12	MAPK4
KIAA1211L	ZC3H12C	KCNT2	MAPRE3
KIAA1217	ZFHX3	KCNV1	MAPT-IT1
KIAA1239	ZFPM2	KIAA1024	MARCH1
KIAA1244	ZMYND11	KIAA1614	MATK
KIF1C	ZNF454	KIF21A	MCF2L
LAMP3	ZNF578	KIF26B	MCF2L2
LHFPL4	ZNF729	KLC2	MCOLN2
LINC00421	ZSCAN18	KLF15	MICAL3
LINC00485		KRT5	MIR3545
LINC00577		KRTAP5-6	MIR4321
LINC00643		LBH	MIR4497
LINC00839		LEF1	MIR4792
LMF1		LEPR	MIR5691
LMO3		LIMCH1	MLLT4-AS1
LOC100129935		LINGO2	MME
LOC100132354		LMO3	MMP16
LOC100271722		LMOD1	MOCOS
LOC100287846		LOC100128264	NAALAD2
LOC255167		LOC100130700	NBL1
LOC284798		LOC100287846	NCAM2
LOC644554		LOC100288974	NCMAP
LOC728613		LOC152586	NDRG4
LOX		LOC200726	NEFM
LPIN1		LOC255167	NELL2
LPPR1		LOC284648	NETO1
LPPR3		LOC284798	NEUROG1
LRRC15		LOC284801	NGF
LTF		LOC400084	NKAIN3
LY6H		LOC494558	NKD2
LYNX1		LOC554223	NOTCH3
LYPD5		LOC728463	NRG1
MAFB		LOX	NRP1
MAGI1		LOXL1	NTRK3
MAP7D2		LPAR2	OSMR
MAST1		LPAR3	OTOP1
MCOLN2		LPPR3	OXGR1
MCTP1		LPPR5	P4HA2
MEOX2		LRRC32	PAK7
MET		LRRC55	PALD1
MIR4488		LSR	PANX2
MME		LTF	PAX9
MOGAT1		LYSMD2	PCDHAC1
MOS		M1AP	PCP4L1
MOXD1		MAGI1	PCSK1
MRAS		MAL2	PDE2A
MTUS1		MAP7D2	PDE4D
MXI1		MAPRE2	PDE5A
NAALAD2		MATN2	PDLIM4
NAT8L		MCF2L2	PDZD7
NAV2		MEOX2	PENK
NCAM2		MIR219-2	PFN2
NECAB1		MIR2277	PGR
NELL2		MIR4787	PHF21B
NETO2		MIR4792	PHYHIPL
NEURL		MME	PLCD1
NIM1		MOCS1	PLK5
NKX2-1		MRAS	PNCK
NMU		MYH11	PON3
NOL4		MYO1B	PPFIA2
NPAS4		MYO1C	PPP1R1B
NRG1		MYOM2	PRAC
NRK		NAALAD2	PRKCZ
NRSN1		NACAD	PRKG1
NTRK2		NALCN	PRSS3
NXPH2		NBL1	PTH2R
OLFML2A		NCS1	PTPRG-AS1
ONECUT2		NDRG4	PVRL3
OSBPL6		NELL2	RAB20
OSMR		NFATC2	RAB3B
OVOL2		NFIX	RAPGEF4
OXGR1		NID2	RASGRF1
P2RX2		NIM1	RASSF10
P2RX5		NLGN1	RASSF8
P2RY6		NOTCH3	RBM24
P4HA2		NOVA1	RDH13
PAPLN		NPY2R	RDH16
PAX1		NRG1	RFPL2
PCDP1		NRK	RGAG4
PCGF2		NTRK2	RGS6
PCSK1		OBSL1	RIMS1
PCSK9		OLFML2B	RNF157
PDE1C		OSBPL6	RNF175
PDE2A		OTOA	ROBO2
PDE4A		OTX2	ROCK1P1
PDLIM2		P2RX5	RPS6KA2
PELO		P4HA2	SCGB1B2P
PENK		PACSIN1	SDK2
PFKP		PAK7	SEMA3F
PGM5		PALM2	SEMA6A
PGR		PANX2	SEPT3
PHLDA3		PCDP1	SERINC2
PHYHIPL		PCSK1	SERP2
PIANP		PDE1C	SLC12A5
PLCD1		PDE2A	SLC16A2
PLEKHG6		PDE4B	SLC1A6
PLEKHH1		PDE4D	SLC24A4
PMP22		PDE4DIP	SLC37A2
PON3		PDE8B	SLC38A3
POU3F2		PDK4	SLC5A7
POU4F2		PDLIM4	SLC6A7
PPAP2C		PELO	SLCO5A1
PPARG		PFN2	SLIT2
PRICKLE1		PGM5	SMOC1
PRKAA2		PHYHIPL	SORBS3
PRKAG3		PIANP	SPAG6
PRKAR1B		PLA2G7	SPSB4
PRKCA		PLBD1	SPTSSB
PRMT8		PLEKHO1	SRRM4
PROK2		PODNL1	ST6GAL2
PRR21		PPARG	ST8SIA2
PRTG		PPFIA2	STEAP2
PTGER4P2-CDK2AP2P2		PPFIBP2	SULF2
PVRL3		PPM1N	SYCE1
RAB3C		PRDM8	SYT1
RAD51AP2		PRICKLE1	SYT5
RALYL		PRKCZ	TACR3
RAMP2		PROM1	TCF7
RAP1GAP		PRRX2	TLE1
RBM24		PRSS55	TMCC2
RBPJL		PTCHD1	TMEFF2
RCAN2		PTGR1	TMEM132C
RFPL2		PTH2R	TMEM196
RGS16		PTPN3	TMEM255B
RGS22		PTPN5	TOM1L1
RIC3		PTPRD	TPPP3
RIMS2		PTPRJ	TRPA1
ROR2		PTPRZ1	TRPC4
RPS6KA2		PVRL3	TRPC5
RXRG		PXDC1	TTC22
SAMD11		RAMP3	TTC40
SAMD14		RAP1GAP	UPK3A
SAMD4A		RAPGEF5	USP29
SCARA3		RARB	USP44
SEMA6D		RARRES1	VSNL1
SEPT5		RBM24	VWA5B2
SERINC2		RBP4	WBSCR17
SFMBT1		RBP7	WDR72
SGK1		RBPMS2	WNK3
SHC2		RGS20	WNT5A
SHE		RHBG	WWC2-AS2
SLC24A4		RHOBTB1	WWTR1-AS1
SLC34A2		RIMS1	XKR4
SLC35F3		RIMS4	ZBTB8B
SLC46A2		RNF152	ZNF214
SLC6A7		RNF157	ZNF215
SLIT2		RNF175	ZNF300
SNAI2		RNF180	ZNF300P1
SNORD116-9		ROBO2	ZNF462
SOX5		ROCK1P1	ZNF518B
SP8		RPS6KA2	ZSCAN23
SPHKAP		S1PR3
SPTSSB		SCUBE2
SSTR4		SEC31B
ST6GALNAC2		SEMA3B
STK32A		SERINC2
STXBP6		SERP2
SYBU		SERPINE2
SYCP1		SGIP1
SYDE2		SGK1
SYT12		SH3BGRL2
TACC2		SHC3
TACR1		SHC4
TBC1D9		SIK1
TCF24		SLC12A8
TCF7		SLC16A6
TEAD2		SLC24A4
TEKT2		SLC25A2
TERT		SLC4A4
TFAP2C		SLC6A20
THSD4		SLC6A9
TLR2		SLCO5A1
TMC7		SLIT2
TMCC3		SLITRK4
TMEFF2		SNORD115-1
TMEM121		SNX25
TMEM132A		SORBS3
TMEM196		SOWAHC
TMEM200B		SOX5
TMEM37		SOX7
TRPC4		SPATS2L
TSHR		SPHKAP
TSLP		SPINT1
TTLL10		SPSB1
TTPA		SPSB4
TUBB3		SRD5A2
TYMP		SSUH2
USH1C		ST6GAL2
VEGFC		ST6GALNAC2
VWA5B2		ST8SIA2
WBSCR17		STEAP2
WDFY3-AS2		STK32B
WNK2		STRA6
WNT2		SULF1
WNT3A		SYBU
XKR4		SYCE1
ZFPM2		SYCP1
ZNF177		SYDE2
ZNF663		SYNE1
		SYT1
		SYT13
		SYT14
		TACR1
		TBC1D1
		TBX3
		TCF15
		THBD
		THBS1
		THNSL2
		TMC5
		TMC7
		TMEFF2
		TMEM132C
		TMEM150C
		TMEM196
		TMEM200B
		TMEM45B
		TNFRSF11B
		TOM1L1
		TP73
		TRPC4
		TRPC5
		TSLP
		TTLL6
		TTPA
		UACA
		UCP1
		VTRNA1-3
		WBP2NL
		WDR86
		ZFP2
		ZKSCAN7
		ZNF215
		ZNF300
		ZNF300P1
		ZNF365
		ZNF501
		ZNF662
		ZNF663
		ZNF804B
