# Supplementary material for: PRC2 inhibition counteracts the culture-associated loss of engraftment potential of human cord blood-derived hematopoietic stem and progenitor cells
Source: Sci Rep. 2015 Jul 22;5:12319. doi: 10.1038/srep12319 (PMC4510577; doi:10.1038/srep12319)
Supplement: Supplementary table 3 [file srep12319-s3.xls]

## Sheet: sorting by STF-hHPC
	Filter for annotated probes				Average gene expression value (log2)			Fold Change of two group
ProbeID	ACCNUM	EntrezID	Symbol	GeneName	hHPC (4 samples)	STF (2 samples)	STFIA (2 samples)	STF-hHPC	STFIA-hHPC
7893658	---	NA	NA	NA	10.5593	4.35499	5.03725	-7.47297	-6.79071
7894200	---	NA	NA	NA	7.0697	3.97166	4.08122	-7.07869	-6.96913
7896431	---	NA	NA	NA	7.10417	3.53152	3.55034	-6.90564	-6.88682
7894159	---	NA	NA	NA	10.2678	4.08652	5.0331	-6.81409	-5.86751
8008991	ENST00000363972	NA	NA	NA	7.57266	3.20805	3.80526	-6.73449	-6.13728
7893143	---	NA	NA	NA	9.20335	3.64128	3.61877	-6.68743	-6.70994
7972561	ENST00000390895	NA	NA	NA	8.44326	4.22684	4.1721	-6.6779	-6.73264
8015796	NA	NA	NA	NA	8.99076	5.89745	6.15666	-6.66649	-6.40728
7895955	---	NA	NA	NA	10.3037	4.29868	4.69886	-6.60931	-6.20913
7896721	---	NA	NA	NA	7.57143	4.1162	4.14936	-6.59344	-6.56028
8092239	ENST00000365087	NA	NA	NA	6.99186	2.88357	2.80633	-6.40384	-6.48109
7894570	---	NA	NA	NA	10.3777	4.86721	5.50115	-6.38103	-5.74709
8108422	ENST00000362675	NA	NA	NA	11.3139	5.4559	6.00622	-6.31359	-5.76328
7893812	---	NA	NA	NA	10.2687	5.12593	6.00465	-6.26401	-5.38529
7894013	---	NA	NA	NA	6.83409	3.90097	3.46086	-6.22844	-6.66855
8012852	NA	NA	NA	NA	8.58804	3.9149	3.87322	-6.22734	-6.26903
7964830	NR_033335	100379132	SNORA70G	small nucleolar RNA, H/ACA box 70G (retrotransposed)	10.6196	5.71613	5.57862	-6.17859	-6.31609
8160767	ENST00000363271	NA	NA	NA	7.84287	2.64351	2.57647	-6.17417	-6.24121
8002301	ENST00000459361	NA	NA	NA	9.15402	4.47241	4.8019	-6.15323	-5.82374
7895541	---	NA	NA	NA	9.06805	3.94704	4.76286	-6.13906	-5.32324
7893876	---	NA	NA	NA	12.0431	6.11673	6.51816	-6.05739	-5.65597
7895452	---	NA	NA	NA	7.54199	4.16532	3.97966	-6.03144	-6.21709
7896004	---	NA	NA	NA	10.7494	5.27845	4.89792	-5.97869	-6.35922
7895279	---	NA	NA	NA	5.75265	2.97792	2.76854	-5.9291	-6.13849
7893872	---	NA	NA	NA	10.4624	4.84645	5.45843	-5.91671	-5.30473
8017096	ENST00000390893	NA	NA	NA	7.43463	6.57362	6.53946	-5.88591	-5.92007
7893007	---	NA	NA	NA	12.2242	6.38915	6.89576	-5.86377	-5.35717
8066275	AF090938	100127886	LOC100127886	uncharacterized LOC100127886	8.28275	4.24995	4.00593	-5.85824	-6.10227
7894946	---	NA	NA	NA	4.63091	3.25029	3.50392	-5.85672	-5.60309
7892910	---	NA	NA	NA	7.95316	3.72967	5.60646	-5.85398	-3.97721
8101322	AB014771	643616	MOP-1	MOP-1	8.83732	3.80411	4.16735	-5.84804	-5.4848
8083592	ENST00000364908	NA	NA	NA	10.0587	5.34007	5.19715	-5.79059	-5.93351
8017098	ENST00000365207	NA	NA	NA	8.80511	6.61897	6.7648	-5.77327	-5.62744
7892825	---	NA	NA	NA	8.86234	3.77118	3.71163	-5.73369	-5.79324
8040171	ENST00000384358	NA	NA	NA	6.59683	3.14182	3.46296	-5.71157	-5.39044
7914555	NA	NA	NA	NA	6.87811	3.74791	3.77344	-5.71105	-5.68553
7933145	ENST00000458874	NA	NA	NA	8.65207	3.49199	3.49848	-5.68541	-5.67892
7925821	NA	NA	NA	NA	8.97021	4.04704	4.20613	-5.67018	-5.51109
8122261	NM_000416	3459	IFNGR1	interferon gamma receptor 1	9.45505	4.41009	4.54221	-5.66826	-5.53615
7895011	---	NA	NA	NA	8.89477	5.50901	5.92291	-5.65895	-5.24506
7895206	---	NA	NA	NA	9.59377	5.11075	5.54817	-5.65343	-5.21601
7894706	---	NA	NA	NA	10.2871	5.13388	4.63924	-5.63113	-6.12577
7895300	---	NA	NA	NA	8.04803	4.31374	4.65141	-5.62034	-5.28267
8090662	NA	NA	NA	NA	7.24648	4.28873	4.14681	-5.54275	-5.68467
7895185	---	NA	NA	NA	8.45266	5.0131	5.46493	-5.54119	-5.08936
7893889	---	NA	NA	NA	10.0062	6.53336	7.0122	-5.52853	-5.04969
8084213	ENST00000364359	NA	NA	NA	10.1849	7.05945	7.13768	-5.51171	-5.43349
7893241	---	NA	NA	NA	7.95133	4.31261	4.61075	-5.49899	-5.20085
7911176	ENST00000365209	NA	NA	NA	8.10706	3.93428	4.35301	-5.49546	-5.07673
8009253	ENST00000437332	NA	NA	NA	8.89971	6.06564	5.9429	-5.4936	-5.61634
7893583	---	NA	NA	NA	8.64029	5.42152	6.11283	-5.47878	-4.78747
8115074	ENST00000458810	NA	NA	NA	7.41876	2.83046	2.92222	-5.47119	-5.37943
7896633	---	NA	NA	NA	5.42546	3.69605	4.01851	-5.4676	-5.14515
7894030	---	NA	NA	NA	8.39726	4.54453	5.38918	-5.45775	-4.6131
7895805	---	NA	NA	NA	7.20511	3.31614	3.26006	-5.42943	-5.48551
8131335	ENST00000458839	NA	NA	NA	7.20911	3.64271	3.83955	-5.42418	-5.22734
7896065	---	NA	NA	NA	11.0038	6.67345	6.60339	-5.40189	-5.47194
8142763	AF194537	NA	NA	NA	9.38923	3.78107	4.26565	-5.39294	-4.90836
8018935	NA	NA	NA	NA	6.38871	2.96805	3.15198	-5.37598	-5.19205
7905054	ENST00000384378	NA	NA	NA	7.08276	4.90245	4.75066	-5.37432	-5.52611
7895022	---	NA	NA	NA	8.623	4.73578	5.30894	-5.36212	-4.78895
7983648	ENST00000364216	NA	NA	NA	9.76023	5.7973	5.83678	-5.34581	-5.30633
7954690	ENST00000459162	NA	NA	NA	8.46527	4.74181	4.83216	-5.34298	-5.25263
7895291	---	NA	NA	NA	8.06429	4.23796	4.81651	-5.34068	-4.76211
8176375	NM_001008	6192	RPS4Y1	ribosomal protein S4, Y-linked 1	8.893	4.66151	4.42676	-5.30924	-5.54397
7894753	---	NA	NA	NA	8.16571	5.79202	5.78214	-5.28749	-5.29737
8119239	ENST00000363836	NA	NA	NA	4.16026	2.53444	2.78726	-5.27578	-5.02296
7949410	BC018448	378938	MALAT1	metastasis associated lung adenocarcinoma transcript 1 (non-protein coding)	12.3935	7.7462	8.30607	-5.2721	-4.71222
7949672	ENST00000362455	NA	NA	NA	5.21207	3.40578	3.68522	-5.25281	-4.97337
7896173	---	NA	NA	NA	10.2926	5.76504	6.38945	-5.25212	-4.6277
7896293	---	NA	NA	NA	7.66566	3.46113	4.03141	-5.24724	-4.67696
8150866	ENST00000410814	NA	NA	NA	7.20299	4.82511	4.85071	-5.24586	-5.22026
7896530	---	NA	NA	NA	4.76391	2.57192	2.52171	-5.23637	-5.28659
7894879	---	NA	NA	NA	7.13146	4.08906	5.23829	-5.23526	-4.08601
7919303	ENST00000363968	NA	NA	NA	6.52794	5.12753	5.28175	-5.21046	-5.05624
7895103	---	NA	NA	NA	4.71866	3.61333	5.19445	-5.20617	-3.62505
7895930	---	NA	NA	NA	9.62984	4.92753	5.43683	-5.20528	-4.69598
7894843	---	NA	NA	NA	8.56555	4.29628	4.60888	-5.20406	-4.89147
7894562	---	NA	NA	NA	6.89196	3.56885	3.48524	-5.20183	-5.28544
8080509	ENST00000384175	NA	NA	NA	7.32041	3.95287	3.68776	-5.18671	-5.45182
8060893	NA	NA	NA	NA	7.0728	2.73249	3.07077	-5.18472	-4.84645
7894953	---	NA	NA	NA	7.39486	3.77295	4.47822	-5.17894	-4.47367
8122144	NR_002436	594839	SNORA33	small nucleolar RNA, H/ACA box 33	8.99646	5.34439	5.60132	-5.17319	-4.91626
8083144	ENST00000383877	NA	NA	NA	6.41634	2.87183	3.2594	-5.14759	-4.76002
7894705	---	NA	NA	NA	5.94979	2.59574	2.82914	-5.13126	-4.89787
7919166	ENST00000384378	NA	NA	NA	7.22827	5.07031	5.01202	-5.12811	-5.1864
7919160	ENST00000384378	NA	NA	NA	7.22827	5.07031	5.01202	-5.12811	-5.1864
7895654	---	NA	NA	NA	9.89391	5.33444	5.63671	-5.11658	-4.81431
8154866	ENST00000363964	NA	NA	NA	6.12371	3.53496	3.87074	-5.1044	-4.76861
8099922	NA	NA	NA	NA	7.75751	3.96426	4.20808	-5.09687	-4.85304
7892735	---	NA	NA	NA	5.30991	2.57746	3.52877	-5.09279	-4.14147
7894045	---	NA	NA	NA	6.77634	3.94844	4.34943	-5.05194	-4.65096
7894346	---	NA	NA	NA	10.2619	7.00441	7.4782	-5.05039	-4.5766
7895286	---	NA	NA	NA	8.12158	4.77771	5.17404	-5.04123	-4.64489
7896393	---	NA	NA	NA	7.57789	4.26059	4.72173	-5.03945	-4.57831
8049532	NM_001137550	9208	LRRFIP1	leucine rich repeat (in FLII) interacting protein 1	8.35721	5.01855	5.18642	-5.02068	-4.85281
7894156	---	NA	NA	NA	8.33292	4.93107	5.0694	-5.00408	-4.86575
7943158	NR_002569	619383	SCARNA9	small Cajal body-specific RNA 9	10.5844	6.98386	7.05252	-4.99997	-4.93131
8168466	NM_032121	84061	MAGT1	magnesium transporter 1	8.18118	3.49308	3.72224	-4.98745	-4.75828
7975453	NR_001276	319139	SNORD56B	small nucleolar RNA, C/D box 56B	5.45395	3.28583	3.06084	-4.97224	-5.19723
8114468	NR_002913	26785	SNORD63	small nucleolar RNA, C/D box 63	5.30097	3.29972	3.52559	-4.95249	-4.72662
7895645	---	NA	NA	NA	7.76081	3.93491	3.50557	-4.93087	-5.3602
7895947	---	NA	NA	NA	10.925	7.31926	7.27842	-4.92811	-4.96894
7916609	NM_002228	3725	JUN	jun proto-oncogene	8.49572	5.88161	5.99576	-4.92425	-4.8101
8125461	AK097297	3119	HLA-DQB1	major histocompatibility complex, class II, DQ beta 1	7.43432	5.30518	5.35239	-4.91052	-4.8633
7923905	ENST00000362479	NA	NA	NA	6.17419	3.47316	3.46212	-4.90404	-4.91508
7895530	---	NA	NA	NA	6.2769	3.42749	4.22454	-4.90121	-4.10417
7894408	---	NA	NA	NA	10.1869	5.91183	6.18065	-4.90018	-4.63136
7918550	ENST00000364158	NA	NA	NA	8.41679	4.62401	4.74942	-4.90001	-4.77459
7892682	---	NA	NA	NA	8.70294	6.21385	6.39623	-4.89623	-4.71385
7991501	ENST00000364854	NA	NA	NA	6.88335	2.89631	3.11897	-4.8802	-4.65754
8126119	ENST00000410172	NA	NA	NA	7.77198	4.59816	4.27837	-4.85991	-5.1797
8176624	NM_001122665	8653	DDX3Y	DEAD (Asp-Glu-Ala-Asp) box polypeptide 3, Y-linked	9.12982	4.56567	4.31621	-4.85292	-5.10238
7896467	---	NA	NA	NA	7.14684	5.04134	5.60895	-4.82486	-4.25725
7959014	ENST00000363795	NA	NA	NA	7.61717	3.3571	3.42731	-4.82047	-4.75026
8141281	ENST00000458831	NA	NA	NA	6.8959	4.76734	4.8758	-4.82029	-4.71183
8151927	ENST00000362862	NA	NA	NA	8.82165	5.08662	5.08536	-4.81996	-4.82123
7896629	---	NA	NA	NA	8.2036	4.19665	3.89842	-4.81314	-5.11137
7894949	---	NA	NA	NA	6.30248	3.45048	4.12929	-4.8101	-4.13129
7977075	NR_002964	677811	SNORA28	small nucleolar RNA, H/ACA box 28	6.48772	5.48985	5.64797	-4.8034	-4.64527
7893576	---	NA	NA	NA	7.52135	4.10759	4.60494	-4.79483	-4.29748
8049540	NM_001137550	9208	LRRFIP1	leucine rich repeat (in FLII) interacting protein 1	9.32256	6.5152	6.69438	-4.78306	-4.60388
8053646	ENST00000410792	NA	NA	NA	5.91189	5.16736	5.50475	-4.77528	-4.43789
8057561	NM_018471	55854	ZC3H15	zinc finger CCCH-type containing 15	9.97411	5.47687	6.00989	-4.76068	-4.22766
7995379	BC013044	10294	DNAJA2	DnaJ (Hsp40) homolog, subfamily A, member 2	10.4686	4.71836	4.92391	-4.75478	-4.54923
8079742	NM_198562	375341	C3orf62	chromosome 3 open reading frame 62	7.13019	4.23157	4.83843	-4.752	-4.14513
7893470	---	NA	NA	NA	9.86663	6.01914	6.45967	-4.74243	-4.3019
8117018	ENST00000364497	NA	NA	NA	9.50253	4.8124	5.0011	-4.73409	-4.5454
8049530	NM_001137550	9208	LRRFIP1	leucine rich repeat (in FLII) interacting protein 1	10.1627	7.28253	7.19283	-4.71341	-4.80312
7935359	ENST00000440256	NA	NA	NA	7.75233	3.42903	3.54763	-4.6983	-4.5797
7896006	---	NA	NA	NA	7.84065	3.32578	3.88766	-4.69768	-4.13581
7896535	---	NA	NA	NA	5.78896	2.66797	4.03846	-4.6961	-3.32561
8075481	ENST00000365149	NA	NA	NA	6.6788	3.82199	3.80283	-4.67805	-4.6972
7893743	---	NA	NA	NA	9.2842	5.30547	5.9817	-4.67613	-3.99991
7895425	---	NA	NA	NA	9.62851	5.06994	4.74899	-4.66343	-4.98438
7932635	ENST00000383878	NA	NA	NA	9.10148	5.11079	5.15596	-4.65481	-4.60964
8077942	ENST00000458821	NA	NA	NA	5.82372	2.92321	2.83053	-4.64688	-4.73956
7895816	---	NA	NA	NA	8.21073	6.8235	6.7767	-4.62303	-4.66983
7894850	---	NA	NA	NA	8.65589	4.52095	5.14312	-4.61655	-3.99438
7987926	ENST00000459502	NA	NA	NA	7.20043	3.84809	3.79072	-4.61442	-4.6718
7894154	---	NA	NA	NA	8.34047	4.70505	5.96711	-4.61022	-3.34816
7896450	---	NA	NA	NA	9.86573	5.96553	6.41464	-4.5911	-4.14199
7895952	---	NA	NA	NA	10.5465	5.88532	5.88132	-4.58765	-4.59166
8036557	NA	NA	NA	NA	11.8705	7.45377	7.09399	-4.57684	-4.93662
7893214	---	NA	NA	NA	9.0037	5.54596	6.12333	-4.57569	-3.99832
7996945	NA	NA	NA	NA	5.36975	3.31645	3.14232	-4.57251	-4.74664
7894810	---	NA	NA	NA	10.2666	5.58783	5.95932	-4.57117	-4.19968
8055952	NM_006186	4929	NR4A2	nuclear receptor subfamily 4, group A, member 2	8.58066	5.59036	5.69604	-4.56286	-4.45718
8026422	NA	NA	NA	NA	7.7577	6.06678	5.92746	-4.56028	-4.69961
7893132	---	NA	NA	NA	5.77926	3.30064	3.6253	-4.55386	-4.22919
7896027	---	NA	NA	NA	9.57886	5.4889	5.41881	-4.54836	-4.61845
7892553	---	NA	NA	NA	7.80914	3.7964	4.61322	-4.54748	-3.73066
8146898	ENST00000459347	NA	NA	NA	7.30174	4.04824	4.37992	-4.54516	-4.21348
7899602	NR_002762	28997	PRO0611	PRO0611 protein	9.58741	4.95177	4.98986	-4.54097	-4.50288
7892850	---	NA	NA	NA	8.79752	4.66628	4.89684	-4.54067	-4.31011
7895835	---	NA	NA	NA	8.80873	5.99484	6.2093	-4.53343	-4.31898
7894362	---	NA	NA	NA	4.66097	2.44604	2.36368	-4.52589	-4.60825
8084627	NR_027317	646600	C3orf65	chromosome 3 open reading frame 65	8.18972	4.51744	4.25549	-4.52406	-4.78601
7976152	NA	NA	NA	NA	4.94983	2.45405	2.46964	-4.52263	-4.50704
7981333	ENST00000410249	NA	NA	NA	6.50489	4.58248	4.56722	-4.5194	-4.53465
7893129	---	NA	NA	NA	6.13628	3.91193	4.17237	-4.51648	-4.25603
7894973	---	NA	NA	NA	7.83199	5.04591	6.11487	-4.50985	-3.44089
8118979	ENST00000391277	NA	NA	NA	6.41271	3.44061	3.42905	-4.50965	-4.52121
7892876	---	NA	NA	NA	8.61634	7.31177	7.44109	-4.50683	-4.37751
7896660	---	NA	NA	NA	8.72542	6.09609	5.64253	-4.50199	-4.95554
7892550	---	NA	NA	NA	10.0795	6.50978	6.39103	-4.50109	-4.61984
7896232	---	NA	NA	NA	8.01605	6.06147	6.42696	-4.49712	-4.13164
8026420	NA	NA	NA	NA	7.39059	4.81369	4.71657	-4.4924	-4.58952
8104731	AF090909	NA	NA	NA	7.17542	3.99634	4.23229	-4.49046	-4.25451
7945156	ENST00000384120	NA	NA	NA	6.26341	3.33625	3.63968	-4.48381	-4.18039
8132501	ENST00000459067	NA	NA	NA	9.36223	5.37824	5.33869	-4.47989	-4.51943
8123985	NM_016167	51406	NOL7	nucleolar protein 7, 27kDa	9.83327	5.53528	5.83878	-4.47635	-4.17284
7896423	---	NA	NA	NA	11.1978	6.83057	7.39701	-4.47201	-3.90557
7893318	---	NA	NA	NA	6.99242	3.70168	3.98014	-4.46954	-4.19107
8150373	ENST00000384470	NA	NA	NA	6.42586	3.06922	3.57704	-4.4689	-3.96108
7989243	ENST00000458913	NA	NA	NA	8.90895	4.89945	5.00568	-4.46087	-4.35464
8123714	AF090908	NA	NA	NA	10.2854	4.86625	4.84073	-4.45921	-4.48473
7896710	---	NA	NA	NA	12.0375	7.67294	7.94392	-4.45462	-4.18364
8097468	NA	NA	NA	NA	10.4235	5.1973	5.43903	-4.44397	-4.20223
7892740	---	NA	NA	NA	5.81419	3.28415	4.79641	-4.44361	-2.93134
7895458	---	NA	NA	NA	7.94232	4.51661	5.71839	-4.42659	-3.22481
7895724	---	NA	NA	NA	9.96455	6.86177	6.92028	-4.42327	-4.36475
7896361	---	NA	NA	NA	9.81684	7.11039	7.35039	-4.42287	-4.18286
8022279	NA	NA	NA	NA	7.21489	3.25849	3.06126	-4.42122	-4.61845
7928821	ENST00000391030	NA	NA	NA	10.1958	4.1284	4.2496	-4.42075	-4.29954
7999356	AF090898	NA	NA	NA	7.89855	5.1768	5.35276	-4.41148	-4.23552
7896659	---	NA	NA	NA	7.12217	4.84657	5.67335	-4.40022	-3.57344
8118820	ENST00000459226	NA	NA	NA	7.41975	4.03909	4.09021	-4.39973	-4.3486
7896189	---	NA	NA	NA	7.81735	5.15499	5.52381	-4.39942	-4.03061
7904048	ENST00000459345	NA	NA	NA	8.47216	6.29453	6.58694	-4.3897	-4.09729
7894610	---	NA	NA	NA	9.87632	5.12266	5.44412	-4.38776	-4.06631
7927106	NA	NA	NA	NA	6.40417	3.55381	3.63012	-4.384	-4.30769
7991171	ENST00000365211	NA	NA	NA	6.39279	4.01663	3.9867	-4.38314	-4.41308
7984259	NR_002757	26832	RNU5B-1	RNA, U5B small nuclear 1	7.05955	5.06517	5.01574	-4.38	-4.42945
7894518	---	NA	NA	NA	10.9298	7.63587	8.06204	-4.36975	-3.94358
8049542	NM_001137550	9208	LRRFIP1	leucine rich repeat (in FLII) interacting protein 1	7.94448	5.25205	5.06065	-4.36767	-4.55907
8140857	ENST00000459044	NA	NA	NA	5.65313	2.90164	2.75831	-4.36702	-4.51035
7894447	---	NA	NA	NA	10.4285	7.3624	7.54453	-4.36593	-4.18381
8140291	NM_003602	8468	FKBP6	FK506 binding protein 6, 36kDa	9.34903	5.62826	5.62136	-4.35729	-4.36418
7893713	---	NA	NA	NA	9.09042	5.45657	4.74123	-4.35387	-5.06921
7896404	---	NA	NA	NA	9.87455	7.6147	7.75691	-4.35215	-4.20994
8021147	NM_016097	51124	IER3IP1	immediate early response 3 interacting protein 1	7.35801	3.99991	4.66366	-4.33735	-3.6736
7895345	---	NA	NA	NA	6.48018	3.84341	3.74976	-4.32418	-4.41782
7937993	NM_000184	3048	HBG2	hemoglobin, gamma G	12.3725	6.91037	6.8918	-4.32033	-4.3389
7937990	NM_000559	3047	HBG1	hemoglobin, gamma A	12.3725	6.91037	6.8918	-4.32033	-4.3389
8139083	ENST00000459167	NA	NA	NA	9.5969	6.51743	6.61045	-4.31987	-4.22685
8113006	NA	NA	NA	NA	6.71388	3.58264	3.64845	-4.31929	-4.25349
7893184	---	NA	NA	NA	12.1961	9.32394	9.31721	-4.30602	-4.31275
8085554	NA	NA	NA	NA	9.71519	4.64151	4.95249	-4.29776	-3.98678
8144117	NA	NA	NA	NA	5.65225	2.42897	2.7156	-4.29532	-4.00869
8099807	AF220235	100128236	GAFA3	FGF-2 activity-associated protein 3	8.35624	5.28955	5.48375	-4.2863	-4.0921
7957530	NM_021104	6171	RPL41	ribosomal protein L41	13.5378	9.62718	9.53064	-4.28317	-4.37971
7969794	AY358798	100132099	LOC100132099	FRSS1829	7.47842	4.75176	5.40508	-4.2816	-3.62828
7968295	ENST00000363970	NA	NA	NA	7.62218	3.84857	3.96338	-4.27654	-4.16173
8006081	NA	NA	NA	NA	8.12131	4.66045	4.53045	-4.26559	-4.39558
7932019	ENST00000379256	NA	NA	NA	9.00046	5.67129	5.5504	-4.26546	-4.38635
7974245	NM_004713	9147	NEMF	nuclear export mediator factor	6.72808	3.52864	3.36838	-4.2616	-4.42185
7895728	---	NA	NA	NA	10.2235	6.02991	6.33353	-4.25821	-3.95459
7894658	---	NA	NA	NA	8.93471	6.56013	6.96633	-4.25509	-3.84888
7893225	---	NA	NA	NA	9.97521	6.03891	5.91387	-4.25412	-4.37916
7895146	---	NA	NA	NA	8.28998	5.3217	6.43367	-4.25359	-3.14161
7894620	---	NA	NA	NA	7.48052	4.39469	4.41577	-4.24954	-4.22846
8020382	NM_005406	6093	ROCK1	Rho-associated, coiled-coil containing protein kinase 1	10.3886	5.54483	5.70979	-4.24697	-4.082
7893942	---	NA	NA	NA	7.71137	4.20867	4.36529	-4.2468	-4.09018
7892707	---	NA	NA	NA	12.8905	8.54933	8.78069	-4.24493	-4.01358
7958207	BC013935	NA	NA	NA	9.32875	5.6093	5.84376	-4.24222	-4.00776
7895584	---	NA	NA	NA	8.98541	5.57665	6.38438	-4.23994	-3.43221
7964868	ENST00000451128	NA	NA	NA	8.71102	3.71957	4.13633	-4.23722	-3.82048
7893142	---	NA	NA	NA	6.50621	4.92258	5.61627	-4.23614	-3.54245
7979414	NA	NA	NA	NA	7.1158	4.03723	3.98228	-4.23105	-4.28601
7895321	---	NA	NA	NA	5.38988	3.83514	4.91685	-4.22957	-3.14785
7952335	NR_003125	85391	SNORD14E	small nucleolar RNA, C/D box 14E	7.95637	6.88931	6.99937	-4.22629	-4.11623
7892785	---	NA	NA	NA	4.83131	4.03202	3.91117	-4.22203	-4.34288
7892864	---	NA	NA	NA	5.52695	4.20159	5.04036	-4.21414	-3.37537
7981943	NR_022008	8123	PAR5	Prader-Willi/Angelman syndrome-5	9.17203	6.00075	6.53876	-4.21251	-3.67451
7895640	---	NA	NA	NA	12.9767	8.88005	8.81293	-4.21249	-4.27961
8089247	ENST00000364251	NA	NA	NA	7.44151	5.42051	5.41069	-4.20233	-4.21214
8099027	ENST00000384011	NA	NA	NA	6.68097	3.18911	3.35843	-4.20078	-4.03145
7895563	---	NA	NA	NA	6.97567	5.37566	5.71825	-4.19153	-3.84893
7895684	---	NA	NA	NA	9.85797	6.97581	7.29643	-4.18898	-3.86836
7893822	---	NA	NA	NA	10.977	6.79501	6.64994	-4.18412	-4.32919
8002758	ENST00000384794	NA	NA	NA	6.70615	3.92271	4.00802	-4.18167	-4.09635
7896340	---	NA	NA	NA	8.30944	5.00295	5.00003	-4.17898	-4.18189
7894247	---	NA	NA	NA	7.40263	6.01797	6.25918	-4.1784	-3.93719
7930880	NA	NA	NA	NA	6.53881	4.22876	3.98232	-4.17778	-4.42422
7895974	---	NA	NA	NA	9.77462	7.75639	7.72452	-4.17449	-4.20636
7896320	---	NA	NA	NA	7.92397	4.59813	4.33862	-4.16342	-4.42293
7892733	---	NA	NA	NA	5.74659	3.69929	4.03285	-4.15918	-3.82561
7974619	ENST00000425299	NA	NA	NA	9.80088	4.39861	4.6688	-4.15713	-3.88693
7981317	ENST00000439283	NA	NA	NA	9.11134	7.10098	7.02295	-4.15386	-4.23189
7896274	---	NA	NA	NA	9.46867	5.49104	6.0075	-4.12968	-3.61322
7892625	---	NA	NA	NA	10.4894	6.98224	6.69095	-4.12948	-4.42077
8094717	ENST00000411246	NA	NA	NA	7.23516	4.60174	4.37992	-4.1294	-4.35122
7893072	---	NA	NA	NA	8.78059	6.03125	5.21141	-4.12615	-4.94598
7894016	---	NA	NA	NA	9.04094	7.4629	7.74986	-4.11526	-3.8283
7893253	---	NA	NA	NA	6.96403	4.42539	4.54451	-4.11446	-3.99533
7908409	NM_002923	5997	RGS2	regulator of G-protein signaling 2, 24kDa	9.82115	6.88866	6.87589	-4.11428	-4.12706
7894140	---	NA	NA	NA	9.07475	6.62692	7.03422	-4.11397	-3.70668
7948397	NA	NA	NA	NA	7.09646	6.43717	6.5316	-4.11219	-4.01777
7893286	---	NA	NA	NA	9.84948	5.7271	5.73903	-4.10726	-4.09533
7966425	ENST00000459067	NA	NA	NA	8.47174	4.86974	4.90117	-4.10333	-4.0719
7989883	ENST00000459325	NA	NA	NA	8.6852	5.92128	5.85321	-4.10247	-4.17054
7895821	---	NA	NA	NA	5.81862	3.79957	3.57676	-4.10168	-4.32449
7908388	NM_002922	5996	RGS1	regulator of G-protein signaling 1	8.78444	4.22739	4.35307	-4.10135	-3.97567
7895754	---	NA	NA	NA	9.79067	5.47183	5.78465	-4.0942	-3.78138
8095744	NM_001657	374	AREG	amphiregulin	7.54275	5.20816	5.37296	-4.08835	-3.92354
8076415	X58061	6076	SNORD13P1	small nucleolar RNA, C/D box 13 pseudogene 1	5.9452	3.57076	3.93628	-4.08624	-3.72072
7893119	---	NA	NA	NA	7.53281	5.84952	6.22522	-4.07057	-3.69488
8122142	NR_002434	594837	SNORD101	small nucleolar RNA, C/D box 101	8.35229	5.62938	5.78937	-4.06405	-3.90406
8158404	ENST00000459043	NA	NA	NA	5.73843	2.97358	3.0014	-4.0599	-4.03209
8029693	NM_006732	2354	FOSB	FBJ murine osteosarcoma viral oncogene homolog B	8.00699	6.61632	6.71751	-4.05863	-3.95745
7895125	---	NA	NA	NA	5.35454	3.64282	3.86011	-4.05854	-3.84124
7893703	---	NA	NA	NA	6.44359	4.62915	5.45544	-4.05709	-3.2308
7899502	NR_004407	26824	RNU11	RNA, U11 small nuclear	8.09807	7.86222	7.87797	-4.05302	-4.03727
7894591	---	NA	NA	NA	5.02775	3.01769	3.34262	-4.04552	-3.72059
7894690	---	NA	NA	NA	6.52946	4.26178	4.22513	-4.04319	-4.07982
7896011	---	NA	NA	NA	5.57842	2.93173	3.30454	-4.04227	-3.66946
7903022	NR_000006	6083	SNORD21	small nucleolar RNA, C/D box 21	9.94485	6.4423	6.49796	-4.03321	-3.97755
7895412	---	NA	NA	NA	6.5108	4.05369	4.30157	-4.02893	-3.78105
8016733	NM_016424	51747	LUC7L3	LUC7-like 3 (S. cerevisiae)	11.5718	7.40759	7.3222	-4.02563	-4.11102
8059712	NR_004398	25826	SNORD82	small nucleolar RNA, C/D box 82	9.76777	6.38185	6.31451	-4.02374	-4.09108
8136807	NM_002770	5645	PRSS2	protease, serine, 2 (trypsin 2)	8.47214	6.30935	6.26508	-4.02104	-4.06532
7935861	ENST00000459510	NA	NA	NA	7.00995	3.91466	3.96603	-4.02072	-3.96936
7981951	NR_003317	100033414	SNORD116-2	small nucleolar RNA, C/D box 116-2	8.07713	6.34905	6.45425	-4.01872	-3.91352
7894486	---	NA	NA	NA	9.24357	4.96192	5.28021	-4.01347	-3.69518
7893004	---	NA	NA	NA	8.25238	6.79678	6.99083	-4.01333	-3.81928
7957602	ENST00000411253	NA	NA	NA	5.69665	3.79716	3.88867	-4.00789	-3.91639
7895409	---	NA	NA	NA	5.07128	4.57822	5.47382	-4.005	-3.10941
7909142	NM_022731	64710	NUCKS1	nuclear casein kinase and cyclin-dependent kinase substrate 1	11.194	7.18869	7.30641	-4.0039	-3.88618
7896239	---	NA	NA	NA	8.95444	6.59544	6.62458	-4.00269	-3.97355
7971124	NM_016617	51569	UFM1	ubiquitin-fold modifier 1	10.3818	5.82981	6.29577	-4.00109	-3.53513
7894863	---	NA	NA	NA	8.58189	6.58305	6.55536	-3.99803	-4.02572
7896102	---	NA	NA	NA	9.04663	4.93084	5.30283	-3.99018	-3.61819
7895576	---	NA	NA	NA	9.44707	6.52096	6.85797	-3.98684	-3.64982
7935776	NM_005063	6319	SCD	stearoyl-CoA desaturase (delta-9-desaturase)	10.3472	6.88267	7.08138	-3.9861	-3.78739
8095802	NM_018115	55153	SDAD1	SDA1 domain containing 1	8.62049	4.80636	5.07308	-3.98409	-3.71738
7941563	ENST00000459039	NA	NA	NA	8.89749	4.83788	5.14806	-3.98351	-3.67332
7894594	---	NA	NA	NA	5.41699	4.2211	4.82587	-3.98176	-3.37699
8082442	NA	NA	NA	NA	7.71384	5.57873	5.55436	-3.97655	-4.00092
7892730	---	NA	NA	NA	6.01093	3.80168	4.84387	-3.97522	-2.93303
7894458	---	NA	NA	NA	5.88455	3.03887	3.38226	-3.96933	-3.62594
7900405	ENST00000384777	NA	NA	NA	6.14492	3.78103	3.75091	-3.96928	-3.99939
8121085	ENST00000410767	NA	NA	NA	5.05368	3.62295	3.62832	-3.96762	-3.96225
7893033	---	NA	NA	NA	11.0457	7.48879	7.71638	-3.96675	-3.73916
7896444	---	NA	NA	NA	8.88678	6.17387	6.5422	-3.95499	-3.58665
8176719	NM_004681	9086	EIF1AY	eukaryotic translation initiation factor 1A, Y-linked	8.72491	4.61602	4.80548	-3.94997	-3.76052
7893488	---	NA	NA	NA	8.99482	5.73588	6.38505	-3.94552	-3.29636
7896391	---	NA	NA	NA	9.14109	6.26297	5.99493	-3.94258	-4.21061
8112202	NM_006622	10769	PLK2	polo-like kinase 2	7.73583	4.64483	4.84853	-3.94243	-3.73873
8122240	ENST00000390940	NA	NA	NA	7.32443	3.61551	3.81178	-3.94136	-3.74508
7892705	---	NA	NA	NA	9.50508	6.71091	6.71908	-3.93485	-3.92668
8131263	X58060	6077	SNORD13P2	small nucleolar RNA, C/D box 13 pseudogene 2	8.2697	5.3857	5.55015	-3.93441	-3.76997
7904166	ENST00000365030	NA	NA	NA	8.55183	4.34291	4.44072	-3.9304	-3.83259
8165705	NC_001807	NA	NA	NA	11.9304	8.38574	8.45182	-3.92867	-3.86258
8066210	NA	NA	NA	NA	5.37459	2.71689	2.61289	-3.92136	-4.02536
7896612	---	NA	NA	NA	9.94833	6.57842	7.20959	-3.91932	-3.28815
7894451	---	NA	NA	NA	10.645	7.37118	7.6933	-3.91889	-3.59676
7895433	---	NA	NA	NA	8.29155	4.20777	4.57292	-3.90952	-3.54436
8049528	NM_001137550	9208	LRRFIP1	leucine rich repeat (in FLII) interacting protein 1	11.4386	8.55803	8.50145	-3.90789	-3.96448
7893867	---	NA	NA	NA	10.027	6.35015	6.53716	-3.90415	-3.71714
7894504	---	NA	NA	NA	11.3196	7.54264	7.23691	-3.89556	-4.20129
7892978	---	NA	NA	NA	8.36811	6.8662	7.28794	-3.89515	-3.47342
7895350	---	NA	NA	NA	11.2458	7.17898	7.49317	-3.89345	-3.57926
7894577	---	NA	NA	NA	10.6077	6.99418	7.26311	-3.88172	-3.61279
7952737	ENST00000364673	NA	NA	NA	5.48609	3.72688	3.77734	-3.87515	-3.82469
7893222	---	NA	NA	NA	5.35661	4.11191	3.48501	-3.87421	-4.50112
7975779	NM_005252	2353	FOS	FBJ murine osteosarcoma viral oncogene homolog	8.81239	7.63985	7.70212	-3.8724	-3.81012
8039084	NA	NA	NA	NA	4.55722	3.305	3.2364	-3.86872	-3.93732
7895848	---	NA	NA	NA	6.74252	5.38266	5.81466	-3.86623	-3.43423
8157729	ENST00000328281	NA	NA	NA	9.21578	4.57812	4.77649	-3.86501	-3.66663
8014861	ENST00000411159	NA	NA	NA	4.75886	2.69693	2.90152	-3.86233	-3.65774
7896669	---	NA	NA	NA	8.53993	6.54441	7.1125	-3.86008	-3.29198
7943160	NR_002569	619383	SCARNA9	small Cajal body-specific RNA 9	10.9948	8.24118	8.43068	-3.85814	-3.66865
7893655	---	NA	NA	NA	6.8325	4.67127	4.69187	-3.85534	-3.83474
7934297	ENST00000364177	NA	NA	NA	7.76186	4.20317	4.40153	-3.85525	-3.65687
7894403	---	NA	NA	NA	8.64185	5.34987	5.01609	-3.85385	-4.18762
8042157	ENST00000364206	NA	NA	NA	4.88498	3.05821	3.15143	-3.85371	-3.76049
7970922	ENST00000384595	NA	NA	NA	6.41411	3.47556	3.88431	-3.85322	-3.44447
8090934	ENST00000363701	NA	NA	NA	7.51471	4.87634	4.95226	-3.85243	-3.7765
8099504	NA	NA	NA	NA	7.47357	4.92112	4.99157	-3.85128	-3.78083
8127660	ENST00000363221	NA	NA	NA	9.38275	5.55996	5.63653	-3.84608	-3.76951
7920244	NM_002964	6279	S100A8	S100 calcium binding protein A8	11.4357	6.89074	6.98262	-3.84477	-3.7529
8154128	DQ246450	751816	DSERG1	Down syndrome encephalopathy related protein 1	6.11545	3.52695	3.67974	-3.84044	-3.68765
7919560	ENST00000384476	NA	NA	NA	8.61097	6.96481	7.13363	-3.82672	-3.6579
7977507	NR_002312	85495	RPPH1	ribonuclease P RNA component H1	9.49026	9.09096	9.4176	-3.82626	-3.49962
8145685	L17325	NA	NA	NA	5.23258	3.32049	3.65702	-3.82481	-3.48827
8085579	ENST00000384199	NA	NA	NA	7.05031	3.1095	3.47169	-3.82201	-3.45981
7894746	---	NA	NA	NA	9.30934	7.2893	7.33751	-3.81837	-3.77016
7894886	---	NA	NA	NA	8.70884	5.43537	5.33681	-3.81779	-3.91635
7894167	---	NA	NA	NA	8.77577	6.39869	6.80727	-3.81684	-3.40825
7893331	---	NA	NA	NA	7.97369	4.16514	4.17356	-3.81384	-3.80543
8091922	NM_178824	151790	WDR49	WD repeat domain 49	9.35086	5.50298	5.47198	-3.81007	-3.84107
7911343	AF284753	51720	UIMC1	ubiquitin interaction motif containing 1	12.7659	9.55923	10.0153	-3.80728	-3.35121
8165703	AF284753	51720	UIMC1	ubiquitin interaction motif containing 1	12.7659	9.55923	10.0153	-3.80728	-3.35121
8003859	ENST00000384660	NA	NA	NA	5.34159	3.22963	3.59777	-3.80217	-3.43403
8095680	NM_000584	3576	IL8	interleukin 8	10.4504	6.64332	6.64741	-3.78432	-3.78023
7894668	---	NA	NA	NA	7.90412	5.89031	6.29398	-3.78395	-3.38028
8168432	NM_016120	51132	RLIM	ring finger protein, LIM domain interacting	10.7868	6.03514	6.7123	-3.78274	-3.10557
7989195	ENST00000459428	NA	NA	NA	9.30906	6.60109	6.58289	-3.77934	-3.79754
7894783	---	NA	NA	NA	8.89581	4.65814	4.47098	-3.77687	-3.96403
7919556	ENST00000384476	NA	NA	NA	8.63914	6.9784	7.08392	-3.77495	-3.66943
7896598	---	NA	NA	NA	7.288	4.88288	4.48276	-3.77102	-4.17115
7894680	---	NA	NA	NA	9.66328	7.50732	7.73116	-3.77061	-3.54677
7895769	---	NA	NA	NA	6.66601	3.14324	3.32476	-3.76979	-3.58828
7893335	---	NA	NA	NA	9.15913	5.77513	5.76687	-3.76894	-3.77721
7896406	---	NA	NA	NA	8.01345	6.22706	6.24174	-3.7688	-3.75413
7941707	NM_006328	10432	RBM14	RNA binding motif protein 14	10.028	7.03547	7.14182	-3.76069	-3.65434
8152211	ENST00000459247	NA	NA	NA	7.26022	3.28237	3.36265	-3.7589	-3.67862
7896584	---	NA	NA	NA	7.39642	6.77655	7.3194	-3.75852	-3.21567
8083850	ENST00000442408	NA	NA	NA	8.67624	5.21648	5.319	-3.7555	-3.65299
7895259	---	NA	NA	NA	7.54141	4.60261	3.95723	-3.75206	-4.39744
8001402	NM_025134	80205	CHD9	chromodomain helicase DNA binding protein 9	9.0329	4.61375	4.78338	-3.74959	-3.57995
7894664	---	NA	NA	NA	7.41645	5.99053	5.71689	-3.74771	-4.02135
7895388	---	NA	NA	NA	8.63651	6.49123	6.82549	-3.74758	-3.41332
8078153	ENST00000410941	NA	NA	NA	7.07025	5.22255	5.25085	-3.74556	-3.71726
7896020	---	NA	NA	NA	10.4839	6.56863	6.7107	-3.74363	-3.60156
7894387	---	NA	NA	NA	7.31729	2.7607	3.169	-3.73651	-3.3282
7895791	---	NA	NA	NA	9.55014	5.06528	5.87859	-3.73575	-2.92244
7892711	---	NA	NA	NA	6.42392	5.26631	5.90705	-3.73425	-3.09351
7893945	---	NA	NA	NA	4.58502	3.48498	3.59949	-3.73298	-3.61847
8013325	NR_006880	780851	SNORD3A	small nucleolar RNA, C/D box 3A	9.09088	9.135	9.26245	-3.7314	-3.60394
8005553	NR_006880	780851	SNORD3A	small nucleolar RNA, C/D box 3A	9.09088	9.135	9.26245	-3.7314	-3.60394
8013329	NR_006880	780851	SNORD3A	small nucleolar RNA, C/D box 3A	9.09088	9.135	9.26245	-3.7314	-3.60394
8013323	NR_006880	780851	SNORD3A	small nucleolar RNA, C/D box 3A	9.09088	9.135	9.26245	-3.7314	-3.60394
8005547	NR_006880	780851	SNORD3A	small nucleolar RNA, C/D box 3A	9.09088	9.135	9.26245	-3.7314	-3.60394
7892720	---	NA	NA	NA	13.6105	9.70106	9.37375	-3.73012	-4.05743
7893692	---	NA	NA	NA	10.1512	8.64236	8.67754	-3.72797	-3.69279
7893751	---	NA	NA	NA	9.66629	6.56356	6.78662	-3.72622	-3.50317
7894084	---	NA	NA	NA	4.68761	3.38208	4.11838	-3.72459	-2.98829
7896014	---	NA	NA	NA	6.55007	3.09239	3.92782	-3.72316	-2.88773
8102979	AF494508	NA	NA	NA	7.5229	4.53941	4.37807	-3.72125	-3.88259
7895399	---	NA	NA	NA	7.11307	4.00884	4.96915	-3.72011	-2.75979
8127989	NR_003044	692088	SNORD50B	small nucleolar RNA, C/D box 50B	8.22282	6.99651	7.27829	-3.71767	-3.43588
7981960	NR_003321	100033418	SNORD116-6	small nucleolar RNA, C/D box 116-6	7.94999	6.88758	6.62692	-3.71731	-3.97796
8059776	NM_002242	3769	KCNJ13	potassium inwardly-rectifying channel, subfamily J, member 13	8.02844	4.30539	4.1661	-3.71278	-3.85208
8148302	ENST00000410881	NA	NA	NA	6.02136	4.6459	4.80462	-3.71153	-3.55281
8120756	NA	NA	NA	NA	5.6417	3.61761	3.9652	-3.70965	-3.36205
8116992	AY358259	NA	NA	NA	7.44886	4.98004	5.03097	-3.70574	-3.65482
7893645	---	NA	NA	NA	7.73869	4.65344	4.72902	-3.69909	-3.62352
7894693	---	NA	NA	NA	10.7008	7.27592	7.30226	-3.69903	-3.67269
7895204	---	NA	NA	NA	7.11555	4.04591	4.45092	-3.69637	-3.29135
8112070	ENST00000364499	NA	NA	NA	10.1889	6.4444	7.00943	-3.69469	-3.12966
7893825	---	NA	NA	NA	8.52498	5.65742	5.43691	-3.69449	-3.915
7894162	---	NA	NA	NA	4.63502	2.5987	3.07121	-3.68996	-3.21745
7892699	---	NA	NA	NA	10.8915	7.54928	7.7409	-3.68936	-3.49774
8007990	ENST00000384483	NA	NA	NA	8.1564	6.38046	7.34579	-3.67654	-2.71121
7895511	---	NA	NA	NA	8.49947	5.59875	6.17248	-3.67576	-3.10203
7893226	---	NA	NA	NA	8.22954	6.41137	6.66993	-3.67297	-3.4144
7895786	---	NA	NA	NA	6.32669	4.68959	5.07869	-3.66942	-3.28032
7892772	---	NA	NA	NA	5.99366	3.96387	4.20143	-3.663	-3.42544
7991465	ENST00000434180	NA	NA	NA	9.3164	5.72499	5.50983	-3.65468	-3.86984
7949954	NA	NA	NA	NA	6.69403	5.60405	5.65083	-3.65408	-3.60731
8169361	ENST00000431513	NA	NA	NA	9.20584	4.94871	5.12433	-3.65259	-3.47697
7899790	NM_052841	81629	TSSK3	testis-specific serine kinase 3	8.38652	6.14224	6.14182	-3.65223	-3.65265
7894812	---	NA	NA	NA	7.76499	6.00036	6.15839	-3.64965	-3.49161
7893915	---	NA	NA	NA	6.13102	4.80884	4.82317	-3.64735	-3.63302
8111666	ENST00000410811	NA	NA	NA	7.80452	5.11462	5.24988	-3.6431	-3.50784
7893874	---	NA	NA	NA	6.29374	3.81347	4.77375	-3.64278	-2.68251
7895260	---	NA	NA	NA	8.20934	7.07844	7.39311	-3.64166	-3.327
7893688	---	NA	NA	NA	6.02503	3.74525	4.11272	-3.64019	-3.27273
7894273	---	NA	NA	NA	9.51403	5.71353	5.73184	-3.6391	-3.6208
7893397	---	NA	NA	NA	8.5627	4.24493	4.53622	-3.63488	-3.34359
8102305	ENST00000410404	NA	NA	NA	6.32329	4.7891	4.54442	-3.63478	-3.87946
7895332	---	NA	NA	NA	6.2957	5.76569	5.73226	-3.63264	-3.66607
8158864	NR_002914	26786	SNORD62A	small nucleolar RNA, C/D box 62A	8.31282	6.20261	6.33624	-3.63094	-3.4973
8158862	NR_002914	26786	SNORD62A	small nucleolar RNA, C/D box 62A	8.31282	6.20261	6.33624	-3.63094	-3.4973
8048993	ENST00000364174	NA	NA	NA	3.52272	2.3531	2.5099	-3.62982	-3.47303
7892589	---	NA	NA	NA	8.26314	5.72968	6.00361	-3.62894	-3.35502
8047337	ENST00000364867	NA	NA	NA	6.42889	3.80697	4.069	-3.62805	-3.36603
7896357	---	NA	NA	NA	3.37471	2.25421	2.42298	-3.62742	-3.45865
7952319	ENST00000458998	NA	NA	NA	6.44719	4.33118	4.44574	-3.62698	-3.51242
7919778	NA	NA	NA	NA	4.181	3.0486	2.96406	-3.62629	-3.71083
7895491	---	NA	NA	NA	4.75267	3.64464	3.5571	-3.6181	-3.70564
7938293	NR_002977	677826	SNORA45	small nucleolar RNA, H/ACA box 45	9.65819	7.55202	7.72088	-3.61767	-3.44881
8146788	NA	NA	NA	NA	7.03492	4.64904	5.01398	-3.6132	-3.24825
8053549	ENST00000363371	NA	NA	NA	6.93795	4.62718	5.2629	-3.61311	-2.97738
8091546	NM_001123228	645843	TMEM14E	transmembrane protein 14E	10.1814	5.76854	5.79018	-3.61123	-3.58959
7894420	---	NA	NA	NA	10.1929	5.77445	6.59091	-3.60802	-2.79156
8020419	NR_031565	100302135	MIR320C1	microRNA 320c-1	6.93523	4.8992	4.93095	-3.60718	-3.57543
8097780	ENST00000342688	NA	NA	NA	5.21326	3.99835	4.11362	-3.60637	-3.4911
8014057	NM_002544	4974	OMG	oligodendrocyte myelin glycoprotein	7.03396	3.80046	3.99154	-3.60593	-3.41485
8095758	NM_015436	25898	RCHY1	ring finger and CHY zinc finger domain containing 1, E3 ubiquitin protein ligase	9.28067	4.7199	5.21198	-3.60104	-3.10896
7896222	---	NA	NA	NA	10.0271	7.54593	7.649	-3.59601	-3.49294
7896459	---	NA	NA	NA	4.52923	2.67942	2.92416	-3.59575	-3.35101
7896648	---	NA	NA	NA	11.287	7.79781	8.10956	-3.59523	-3.28348
7896263	---	NA	NA	NA	9.38547	7.24015	7.49334	-3.59515	-3.34196
8051926	ENST00000459048	NA	NA	NA	7.5774	5.17194	5.29289	-3.58631	-3.46536
7894911	---	NA	NA	NA	7.5312	3.59219	4.57651	-3.58199	-2.59768
7893311	---	NA	NA	NA	9.96143	7.80905	7.6411	-3.58164	-3.74959
8028309	ENST00000459181	NA	NA	NA	6.44533	4.54223	4.54608	-3.57557	-3.57171
7896206	---	NA	NA	NA	5.76913	4.78597	4.93773	-3.57495	-3.42319
7896670	---	NA	NA	NA	10.7853	8.74265	8.80698	-3.57427	-3.50994
7937890	ENST00000458786	NA	NA	NA	5.63177	3.92755	4.0098	-3.56701	-3.48476
7998841	NM_002613	5170	PDPK1	3-phosphoinositide dependent protein kinase-1	10.4851	7.26413	7.39762	-3.56656	-3.43308
7998823	NM_002613	5170	PDPK1	3-phosphoinositide dependent protein kinase-1	10.4851	7.26413	7.39762	-3.56656	-3.43308
7999384	AF258574	NA	NA	NA	6.72533	3.93572	3.78342	-3.56503	-3.71733
7999999	NA	NA	NA	NA	8.59033	3.41506	3.4884	-3.56185	-3.48852
7894760	---	NA	NA	NA	10.5218	8.44615	8.5526	-3.55497	-3.44852
7895245	---	NA	NA	NA	4.86756	3.76123	4.28949	-3.55235	-3.02409
7896348	---	NA	NA	NA	10.6195	8.41022	8.654	-3.55226	-3.30848
7892702	---	NA	NA	NA	8.39522	5.97251	6.39363	-3.54154	-3.12042
7894343	---	NA	NA	NA	6.8379	5.57566	5.6478	-3.54047	-3.46833
8037387	ENST00000411180	NA	NA	NA	7.3467	5.62183	5.79002	-3.53987	-3.37168
8171758	NR_023358	100158262	SCARNA9L	small Cajal body-specific RNA 9-like (retrotransposed)	8.80679	7.4142	7.60395	-3.53864	-3.3489
8143597	ENST00000307248	NA	NA	NA	8.36107	4.31658	4.24627	-3.53816	-3.60847
7894688	---	NA	NA	NA	8.46473	5.48561	5.34576	-3.53742	-3.67727
8177137	NM_007125	7404	UTY	ubiquitously transcribed tetratricopeptide repeat gene, Y-linked	7.80703	4.51774	4.61622	-3.537	-3.43851
7893730	---	NA	NA	NA	6.68711	4.66751	5.37534	-3.53497	-2.82714
7894877	---	NA	NA	NA	11.2342	8.85317	8.99152	-3.5338	-3.39543
7914324	NR_004054	692234	SNORD103A	small nucleolar RNA, C/D box 103A	6.66634	5.50044	5.40268	-3.5305	-3.62825
7914322	NR_004054	692234	SNORD103A	small nucleolar RNA, C/D box 103A	6.66634	5.50044	5.40268	-3.5305	-3.62825
7895753	---	NA	NA	NA	8.78017	5.52311	5.52238	-3.52809	-3.52883
7894667	---	NA	NA	NA	5.08834	2.91312	3.88644	-3.52405	-2.55073
7893804	---	NA	NA	NA	7.43589	4.25599	4.2645	-3.52209	-3.51358
7894177	---	NA	NA	NA	7.18835	5.8155	6.08096	-3.5156	-3.25014
8055016	AF234262	NA	NA	NA	8.38453	5.47668	5.62648	-3.51289	-3.36309
7893265	---	NA	NA	NA	7.00186	5.69027	5.82853	-3.51038	-3.37211
7893620	---	NA	NA	NA	3.71383	2.12402	2.55477	-3.50951	-3.07876
7892909	---	NA	NA	NA	9.5749	6.86322	7.45242	-3.50789	-2.91868
7937866	ENST00000332881	NA	NA	NA	8.74233	5.20775	5.32004	-3.50558	-3.39329
7894538	---	NA	NA	NA	8.48921	5.72219	5.65205	-3.50403	-3.57417
8019649	ENST00000384483	NA	NA	NA	7.58494	5.73947	6.65391	-3.50251	-2.58807
8014664	ENST00000384483	NA	NA	NA	7.58494	5.73947	6.65391	-3.50251	-2.58807
7940287	NM_152866	931	MS4A1	membrane-spanning 4-domains, subfamily A, member 1	8.79158	4.77397	4.4032	-3.4979	-3.86868
7894694	---	NA	NA	NA	10.3831	7.17985	7.48435	-3.49726	-3.19277
8108631	NR_026705	56662	VTRNA1-3	vault RNA 1-3	5.89696	4.75885	4.85769	-3.49654	-3.3977
7892647	---	NA	NA	NA	6.22418	5.38295	5.1611	-3.49254	-3.7144
7894859	---	NA	NA	NA	7.28024	4.40168	3.80171	-3.49125	-4.09122
7965150	ENST00000365072	NA	NA	NA	4.46421	3.29729	3.65355	-3.4907	-3.13442
7936902	ENST00000384763	NA	NA	NA	4.72951	2.5653	2.67111	-3.49019	-3.38438
7892938	---	NA	NA	NA	7.74242	6.67361	6.88453	-3.48501	-3.27408
7929256	ENST00000365427	NA	NA	NA	9.46523	6.16586	6.58852	-3.48275	-3.06009
8097470	ENST00000411068	NA	NA	NA	9.09903	5.79265	5.92084	-3.48051	-3.35231
7987464	NA	NA	NA	NA	6.39646	2.84152	3.50786	-3.47482	-2.80848
7896035	---	NA	NA	NA	5.05546	3.20303	3.21868	-3.47354	-3.4579
8150862	ENST00000362535	NA	NA	NA	7.16224	4.84987	4.79394	-3.47338	-3.52931
8136790	NA	NA	NA	NA	7.32596	4.76304	4.37317	-3.47256	-3.86244
7896729	---	NA	NA	NA	6.33336	3.37235	3.03403	-3.46729	-3.8056
7917532	NM_004120	2634	GBP2	guanylate binding protein 2, interferon-inducible	10.0328	6.45583	6.66887	-3.46647	-3.25344
8068610	NA	NA	NA	NA	7.00766	4.55488	4.55329	-3.46147	-3.46306
7894445	---	NA	NA	NA	6.29364	4.43863	5.06072	-3.45573	-2.83365
7895141	---	NA	NA	NA	7.99313	5.09287	5.02229	-3.45344	-3.52401
7895558	---	NA	NA	NA	8.29871	5.12106	5.54613	-3.45323	-3.02817
8074890	ENST00000410279	NA	NA	NA	7.40918	6.15674	5.9331	-3.4486	-3.67224
8141843	NM_006989	10156	RASA4	RAS p21 protein activator 4	10.3115	8.26733	8.2869	-3.44434	-3.42477
8137131	AK056869	NA	NA	NA	9.53627	5.64074	5.56194	-3.44128	-3.52008
7896682	---	NA	NA	NA	8.17225	5.4938	5.45037	-3.44045	-3.48388
7893156	---	NA	NA	NA	9.61873	4.29196	4.49326	-3.43945	-3.23815
7894137	---	NA	NA	NA	4.63246	3.14823	4.0133	-3.43576	-2.57069
7894170	---	NA	NA	NA	6.99029	6.16852	6.43743	-3.43508	-3.16618
8052141	ENST00000459138	NA	NA	NA	8.60521	5.93201	6.025	-3.43479	-3.3418
7896094	---	NA	NA	NA	12.9986	9.65082	9.5298	-3.43433	-3.55536
7896002	---	NA	NA	NA	4.43877	2.93455	2.7357	-3.4304	-3.62925
7895731	---	NA	NA	NA	9.96637	7.15212	6.98114	-3.4288	-3.59977
7896008	---	NA	NA	NA	8.66886	6.94453	7.16079	-3.4279	-3.21164
8016787	ENST00000459088	NA	NA	NA	8.69573	6.94666	6.74932	-3.42635	-3.62369
7892565	---	NA	NA	NA	9.61965	7.02514	7.53664	-3.42418	-2.91268
7980001	NA	NA	NA	NA	7.47207	5.00945	4.78573	-3.42286	-3.64657
7896693	---	NA	NA	NA	10.9146	8.07421	8.15428	-3.42188	-3.3418
7961075	NM_001781	969	CD69	CD69 molecule	10.9146	8.07421	8.15428	-3.42188	-3.3418
7895037	---	NA	NA	NA	11.6596	7.88359	8.35584	-3.41242	-2.94017
7892587	---	NA	NA	NA	6.59356	4.02029	3.52209	-3.40706	-3.90527
8066983	ENST00000411239	NA	NA	NA	7.61801	7.11445	7.11828	-3.4041	-3.40027
8101304	NM_152545	153020	RASGEF1B	RasGEF domain family, member 1B	8.8623	5.99593	6.16894	-3.39686	-3.22385
8136446	ENST00000362830	NA	NA	NA	6.95016	3.73896	4.29033	-3.39599	-2.84462
8139706	NM_014302	23480	SEC61G	Sec61 gamma subunit	10.4829	8.4012	8.46185	-3.39396	-3.33331
7895407	---	NA	NA	NA	5.3092	3.30795	3.2359	-3.39352	-3.46557
7895446	---	NA	NA	NA	8.13721	5.30253	5.89048	-3.39285	-2.8049
7894752	---	NA	NA	NA	5.88797	4.70617	5.06042	-3.3927	-3.03845
7893968	---	NA	NA	NA	10.7841	7.74357	7.95059	-3.39237	-3.18536
7892615	---	NA	NA	NA	7.61453	4.58167	4.72251	-3.39214	-3.25129
7894391	---	NA	NA	NA	6.92424	5.24667	5.6673	-3.39098	-2.97036
7894483	---	NA	NA	NA	6.94241	5.38673	5.63368	-3.38978	-3.14282
8095736	NM_001657	374	AREG	amphiregulin	7.73639	6.01896	6.08586	-3.38332	-3.31642
7893776	---	NA	NA	NA	4.96172	2.91771	2.82536	-3.38031	-3.47267
7893449	---	NA	NA	NA	12.6669	9.14574	9.18384	-3.37434	-3.33623
7893255	---	NA	NA	NA	9.60662	6.29243	6.32616	-3.37239	-3.33866
8119078	ENST00000459587	NA	NA	NA	6.89061	4.29202	4.0465	-3.36976	-3.61528
7893826	---	NA	NA	NA	4.36158	2.92502	2.88755	-3.36692	-3.40439
7894852	---	NA	NA	NA	8.96272	6.9597	7.5331	-3.36683	-2.79343
7956876	NM_032338	84298	LLPH	LLP homolog, long-term synaptic facilitation (Aplysia)	9.1553	6.14968	6.64651	-3.36592	-2.8691
7945942	NA	NA	NA	NA	7.31425	4.71728	5.08326	-3.36498	-2.99899
7893553	---	NA	NA	NA	5.34568	3.67952	3.50061	-3.36497	-3.54388
7894993	---	NA	NA	NA	9.13816	5.64273	5.63446	-3.36417	-3.37244
7912525	ENST00000364931	NA	NA	NA	4.40843	4.60492	4.66412	-3.36249	-3.30329
7913803	ENST00000459588	NA	NA	NA	6.85238	2.87294	2.89201	-3.36181	-3.34273
7894475	---	NA	NA	NA	10.6784	8.11542	8.21584	-3.35313	-3.25271
7894399	---	NA	NA	NA	8.63916	6.66722	6.72429	-3.35256	-3.29549
7896405	---	NA	NA	NA	9.32564	5.81192	6.15594	-3.35171	-3.0077
7893784	---	NA	NA	NA	8.32296	6.51992	7.0674	-3.34986	-2.80239
7893631	---	NA	NA	NA	8.80374	6.59997	6.7527	-3.34985	-3.19713
7893188	---	NA	NA	NA	10.2373	6.20217	6.58534	-3.34777	-2.9646
7917561	NM_052941	115361	GBP4	guanylate binding protein 4	9.69498	7.04368	7.25236	-3.34665	-3.13797
7894775	---	NA	NA	NA	8.74424	6.4627	6.92662	-3.34249	-2.87857
7955890	NM_031157	3178	HNRNPA1	heterogeneous nuclear ribonucleoprotein A1	9.63803	7.03118	7.15888	-3.3379	-3.2102
8037003	ENST00000410437	NA	NA	NA	8.12463	6.20332	6.51588	-3.33673	-3.02417
8015757	ENST00000363257	NA	NA	NA	7.35679	5.02572	4.68593	-3.33333	-3.67312
8079187	AK296954	285346	ZNF852	zinc finger protein 852	9.57429	5.8164	5.64841	-3.33299	-3.50099
7896724	---	NA	NA	NA	8.78284	6.37547	6.96227	-3.33132	-2.74451
7892675	---	NA	NA	NA	9.85339	6.17289	5.51895	-3.32944	-3.98339
7893387	---	NA	NA	NA	4.98169	2.7567	2.8254	-3.32758	-3.25888
7948910	NR_002565	9303	SNORD25	small nucleolar RNA, C/D box 25	6.99887	6.96085	7.08273	-3.32476	-3.20288
7893062	---	NA	NA	NA	6.53503	4.2703	4.94447	-3.32177	-2.6476
7975626	NM_194278	91748	C14orf43	chromosome 14 open reading frame 43	9.4345	7.13878	6.98946	-3.31814	-3.46746
8008588	NM_002126	3131	HLF	hepatic leukemia factor	9.85283	7.50434	7.61433	-3.31616	-3.20617
8099817	NR_026804	79667	FLJ13197	uncharacterized FLJ13197	8.86574	5.79368	5.74019	-3.31338	-3.36687
7895785	---	NA	NA	NA	6.46783	3.80202	3.07529	-3.31209	-4.03882
8058195	NA	NA	NA	NA	6.39523	2.84868	3.39339	-3.30706	-2.76234
7895287	---	NA	NA	NA	7.67344	4.8794	5.05715	-3.30577	-3.12802
7953390	NM_001039916	171017	ZNF384	zinc finger protein 384	9.08792	6.62436	6.59328	-3.30472	-3.3358
7895361	---	NA	NA	NA	6.96376	5.49457	5.82934	-3.30449	-2.96972
8104901	NM_002185	3575	IL7R	interleukin 7 receptor	8.83235	4.75131	5.094	-3.30443	-2.96175
8095295	NA	NA	NA	NA	5.79496	3.94766	4.12446	-3.30371	-3.1269
7985266	AF202635	NA	NA	NA	7.78669	5.6699	5.93621	-3.30362	-3.0373
7896338	---	NA	NA	NA	8.84622	6.90327	6.65484	-3.29792	-3.54635
7894056	---	NA	NA	NA	10.6676	8.05776	8.35828	-3.29617	-2.99566
7893367	---	NA	NA	NA	8.55769	5.94423	6.23304	-3.28863	-2.9998
7895993	---	NA	NA	NA	7.92297	6.85651	6.78657	-3.28582	-3.35576
7963575	NM_001417	1975	EIF4B	eukaryotic translation initiation factor 4B	11.4276	8.97129	8.88451	-3.2853	-3.37208
7964640	ENST00000363944	NA	NA	NA	8.701	4.53981	4.64088	-3.28455	-3.18348
8020139	ENST00000411206	NA	NA	NA	10.7373	7.56426	7.64043	-3.28376	-3.20759
8142464	NA	NA	NA	NA	8.35222	4.94785	5.55575	-3.27984	-2.67194
7895197	---	NA	NA	NA	5.13948	3.85374	3.38782	-3.27892	-3.74484
7895288	---	NA	NA	NA	10.5581	7.67033	7.8071	-3.27791	-3.14114
7893136	---	NA	NA	NA	5.49074	3.28609	4.11639	-3.27709	-2.44679
7980906	ENST00000363289	NA	NA	NA	6.31462	4.46706	4.81841	-3.2761	-2.92475
8152863	ENST00000363205	NA	NA	NA	9.21238	5.17799	5.63134	-3.27541	-2.82206
7893575	---	NA	NA	NA	8.15715	6.42689	7.31189	-3.27524	-2.39025
7896034	---	NA	NA	NA	8.15812	7.40275	7.56088	-3.27515	-3.11702
8130626	ENST00000419066	NA	NA	NA	7.11724	4.75634	4.73213	-3.27107	-3.29528
7893305	---	NA	NA	NA	8.24787	7.30469	7.65895	-3.27093	-2.91667
7926594	ENST00000364494	NA	NA	NA	4.75609	3.05275	3.02304	-3.27089	-3.3006
7892629	---	NA	NA	NA	7.04764	5.17553	5.25161	-3.27086	-3.19478
7901052	NR_001457	94163	SNORD38B	small nucleolar RNA, C/D box 38B	8.68582	6.46188	6.82119	-3.26884	-2.90952
7893630	---	NA	NA	NA	9.8436	6.87	7.35788	-3.2664	-2.77851
7892594	---	NA	NA	NA	6.20596	4.99308	5.67966	-3.26604	-2.57946
7958377	AK124835	121551	BTBD11	BTB (POZ) domain containing 11	3.90396	2.43836	2.55236	-3.2597	-3.14569
7896083	---	NA	NA	NA	5.5398	3.42884	4.12081	-3.25961	-2.56764
7894958	---	NA	NA	NA	8.03308	5.18583	5.77674	-3.25886	-2.66794
8113274	ENST00000364014	NA	NA	NA	6.6116	3.91386	3.7599	-3.25821	-3.41217
8125042	NM_025261	80740	LY6G6C	lymphocyte antigen 6 complex, locus G6C	7.6087	6.22206	6.24814	-3.25539	-3.22932
7893595	---	NA	NA	NA	3.46794	2.74934	3.67106	-3.2526	-2.33089
8029845	ENST00000410682	NA	NA	NA	6.08531	3.52179	3.64383	-3.25082	-3.12879
8042306	NA	NA	NA	NA	8.42679	6.62818	6.80795	-3.24355	-3.06379
7894670	---	NA	NA	NA	7.94088	6.51248	7.05607	-3.2418	-2.69821
7969241	ENST00000362735	NA	NA	NA	8.23565	5.22871	5.39109	-3.24126	-3.07888
7894468	---	NA	NA	NA	5.31454	3.64353	4.15027	-3.2401	-2.73337
7895550	---	NA	NA	NA	5.97356	4.65593	4.84671	-3.23975	-3.04896
7892922	---	NA	NA	NA	7.0563	4.11095	4.95282	-3.23714	-2.39527
8049544	NM_001137550	9208	LRRFIP1	leucine rich repeat (in FLII) interacting protein 1	8.66858	6.35737	6.0919	-3.23049	-3.49596
7966441	NR_015404	51275	C12orf47	chromosome 12 open reading frame 47	9.11345	7.36437	7.45041	-3.2287	-3.14266
7895787	---	NA	NA	NA	12.2713	9.81024	9.74824	-3.22488	-3.28688
8101427	ENST00000362660	NA	NA	NA	5.86059	3.71191	3.54516	-3.22441	-3.39115
8112894	ENST00000384047	NA	NA	NA	8.33205	6.5642	6.79287	-3.22089	-2.99222
7894976	---	NA	NA	NA	10.3007	8.22504	8.4749	-3.22085	-2.97099
8029273	NM_001410	1954	MEGF8	multiple EGF-like-domains 8	7.81529	6.43691	6.28803	-3.2191	-3.36797
7982514	ENST00000384363	NA	NA	NA	8.35901	5.11273	5.13328	-3.21681	-3.19626
7895656	---	NA	NA	NA	12.4276	9.79481	9.8582	-3.2134	-3.15001
8179495	NM_002800	5698	PSMB9	proteasome (prosome, macropain) subunit, beta type, 9 (large multifunctional peptidase 2)	8.66057	7.03793	7.07364	-3.21326	-3.17754
8178211	NM_002800	5698	PSMB9	proteasome (prosome, macropain) subunit, beta type, 9 (large multifunctional peptidase 2)	8.66057	7.03793	7.07364	-3.21326	-3.17754
8118571	NM_002800	5698	PSMB9	proteasome (prosome, macropain) subunit, beta type, 9 (large multifunctional peptidase 2)	8.66057	7.03793	7.07364	-3.21326	-3.17754
7893412	---	NA	NA	NA	4.80858	3.12278	2.96165	-3.2132	-3.37433
7895945	---	NA	NA	NA	10.2267	9.13323	9.15647	-3.21214	-3.1889
7894952	---	NA	NA	NA	8.56259	6.55942	6.5858	-3.21102	-3.18464
7894494	---	NA	NA	NA	10.9076	8.20299	8.44397	-3.21101	-2.97003
8170230	NA	NA	NA	NA	5.75637	3.82445	3.85406	-3.211	-3.18139
7922121	NR_026844	84832	ANKRD36BP1	ankyrin repeat domain 36B pseudogene 1	7.57151	5.432	5.75524	-3.20717	-2.88393
7894628	---	NA	NA	NA	5.2803	5.15649	5.47368	-3.20574	-2.88856
7893437	---	NA	NA	NA	6.87763	3.70783	3.3253	-3.20376	-3.58629
8121214	ENST00000384290	NA	NA	NA	6.45253	4.99049	4.82225	-3.20266	-3.3709
7904965	AB042555	9659	PDE4DIP	phosphodiesterase 4D interacting protein	9.63781	5.34142	5.47182	-3.20083	-3.07043
8088126	ENST00000458956	NA	NA	NA	6.49353	4.26607	4.40121	-3.20064	-3.0655
8162490	NM_032558	84641	HIATL1	hippocampus abundant transcript-like 1	10.762	6.81723	6.72056	-3.20018	-3.29685
7900336	AY527403	NA	NA	NA	8.20835	6.48015	6.51478	-3.19979	-3.16515
7893869	---	NA	NA	NA	7.6735	5.03184	5.16306	-3.19751	-3.06628
8130622	ENST00000364115	NA	NA	NA	8.94757	6.48149	6.46283	-3.19166	-3.21032
8071593	ENST00000364115	NA	NA	NA	8.94757	6.48149	6.46283	-3.19166	-3.21032
7896636	---	NA	NA	NA	5.07209	3.02636	2.52319	-3.18797	-3.69114
7895900	---	NA	NA	NA	6.44062	3.56984	3.70062	-3.18792	-3.05715
7892905	---	NA	NA	NA	5.28449	3.86828	3.8995	-3.18587	-3.15464
7912762	ENST00000445689	NA	NA	NA	7.87451	5.03437	4.89217	-3.18534	-3.32754
7990755	NA	NA	NA	NA	4.50935	2.82579	2.991	-3.18081	-3.0156
7893328	---	NA	NA	NA	4.31581	2.64127	2.7164	-3.18072	-3.10559
7895637	---	NA	NA	NA	6.35759	5.12139	5.22087	-3.17538	-3.07591
7895232	---	NA	NA	NA	10.3855	6.99202	6.76374	-3.17259	-3.40088
7895097	---	NA	NA	NA	4.51109	3.18817	2.96621	-3.16853	-3.39049
8105579	NM_181506	100130733	LRRC70	leucine rich repeat containing 70	8.32079	4.74562	4.92519	-3.16798	-2.98841
7971482	ENST00000410142	NA	NA	NA	9.08745	6.56698	6.66124	-3.16613	-3.07186
7894222	---	NA	NA	NA	5.89303	3.18013	4.22063	-3.16368	-2.12317
7950626	BC071734	729927	RPS20P27	ribosomal protein S20 pseudogene 27	10.4153	7.89553	7.77264	-3.16329	-3.28618
7894836	---	NA	NA	NA	10.899	7.52929	7.81496	-3.16326	-2.87759
7896019	---	NA	NA	NA	7.35186	4.283	4.22414	-3.1621	-3.22097
7892856	---	NA	NA	NA	7.718	5.64903	5.73033	-3.16156	-3.08027
7924686	NM_152608	163859	C1orf55	chromosome 1 open reading frame 55	10.0736	7.97823	8.12447	-3.16025	-3.01401
7893897	---	NA	NA	NA	7.05843	3.19064	3.12968	-3.15864	-3.21959
7909283	NM_018566	55432	YOD1	YOD1 OTU deubiquinating enzyme 1 homolog (S. cerevisiae)	10.0699	5.61108	5.66503	-3.15778	-3.10383
7952984	ENST00000408512	NA	NA	NA	8.34056	5.13176	5.41943	-3.15627	-2.86862
8108013	ENST00000365547	NA	NA	NA	8.18639	6.04573	5.94129	-3.15552	-3.25996
7896381	---	NA	NA	NA	10.6012	7.00061	7.09459	-3.15543	-3.06144
8071595	NA	NA	NA	NA	8.23447	6.41524	6.46653	-3.15502	-3.10372
8014197	ENST00000459539	NA	NA	NA	5.25746	2.59469	2.66375	-3.15113	-3.08208
8041568	ENST00000384258	NA	NA	NA	5.5716	3.15092	3.3368	-3.14593	-2.96005
8012000	NM_001004333	440400	RNASEK	ribonuclease, RNase K	10.6979	8.34953	8.377	-3.14427	-3.1168
7892754	---	NA	NA	NA	6.98241	4.55537	4.6845	-3.14334	-3.01421
8028652	NM_003407	7538	ZFP36	zinc finger protein 36, C3H type, homolog (mouse)	9.47343	7.93722	8.00482	-3.13791	-3.07031
8154868	NA	NA	NA	NA	8.31232	5.92798	6.14137	-3.13595	-2.92256
8116346	NA	NA	NA	NA	6.642	5.31196	5.51286	-3.13541	-2.93451
7955462	ENST00000362954	NA	NA	NA	4.32752	2.54351	2.48895	-3.13514	-3.18969
8117170	ENST00000410583	NA	NA	NA	6.87799	4.00965	4.38159	-3.13007	-2.75813
8103644	AB062480	NA	NA	NA	6.46762	4.65994	4.77025	-3.12857	-3.01825
8169659	NM_004541	4694	NDUFA1	NADH dehydrogenase (ubiquinone) 1 alpha subcomplex, 1, 7.5kDa	10.8087	8.55718	8.73011	-3.12819	-2.95526
7892759	---	NA	NA	NA	7.11205	4.53941	5.71096	-3.12734	-1.95579
7893771	---	NA	NA	NA	7.34905	6.61394	6.60959	-3.12282	-3.12717
7894182	---	NA	NA	NA	8.78529	5.14149	5.44631	-3.1226	-2.81778
8020825	ENST00000459168	NA	NA	NA	10.1519	6.99538	7.41317	-3.11842	-2.70063
8085287	NM_018462	55845	BRK1	BRICK1, SCAR/WAVE actin-nucleating complex subunit	9.67043	7.07036	7.16066	-3.11605	-3.02575
8092957	ENST00000384638	NA	NA	NA	8.9411	5.82015	5.9032	-3.11445	-3.0314
8128886	ENST00000363652	NA	NA	NA	6.85657	5.11339	5.4707	-3.11422	-2.75691
7981385	ENST00000459024	NA	NA	NA	6.53826	4.19324	4.26509	-3.11102	-3.03918
7901048	NR_000024	94161	SNORD46	small nucleolar RNA, C/D box 46	10.1938	8.83133	8.71126	-3.11015	-3.23021
7896383	---	NA	NA	NA	6.95466	4.43595	4.33127	-3.10824	-3.21292
8004506	NR_002918	652965	SNORA48	small nucleolar RNA, H/ACA box 48	10.9238	9.71663	9.67198	-3.10806	-3.15271
7895681	---	NA	NA	NA	9.83771	7.42412	7.4814	-3.10706	-3.04977
7895493	---	NA	NA	NA	7.99766	5.71591	6.13687	-3.10327	-2.68232
7896223	---	NA	NA	NA	6.85476	4.21007	4.65939	-3.10094	-2.65163
7894031	---	NA	NA	NA	10.8299	7.89239	7.97108	-3.10015	-3.02146
7895095	---	NA	NA	NA	10.9295	7.18808	7.25279	-3.0985	-3.03378
7894299	---	NA	NA	NA	8.87147	7.39874	7.57153	-3.0959	-2.92311
7950372	ENST00000384186	NA	NA	NA	6.71407	5.23815	5.18025	-3.09589	-3.1538
7952986	NM_213655	65125	WNK1	WNK lysine deficient protein kinase 1	8.77642	6.37171	6.70716	-3.09398	-2.75854
7895283	---	NA	NA	NA	9.93878	7.75868	7.75981	-3.08959	-3.08845
7894039	---	NA	NA	NA	6.68785	4.73243	4.46122	-3.08562	-3.35683
7894867	---	NA	NA	NA	6.10328	3.56592	4.56977	-3.08558	-2.08173
8124160	ENST00000459328	NA	NA	NA	5.50112	3.30228	3.2182	-3.08424	-3.16832
7917530	AL832451	NA	NA	NA	10.1192	6.43449	6.10354	-3.0813	-3.41225
7895128	---	NA	NA	NA	6.47883	3.61568	3.67726	-3.07945	-3.01788
8092220	ENST00000364012	NA	NA	NA	4.92448	2.85081	3.02916	-3.07908	-2.90072
8127391	NM_001142800	346007	EYS	eyes shut homolog (Drosophila)	8.92829	4.50879	4.85968	-3.07196	-2.72107
7902223	ENST00000411331	NA	NA	NA	8.14792	5.70019	5.87993	-3.0703	-2.89056
7894956	---	NA	NA	NA	8.12027	6.30387	6.17625	-3.07011	-3.19774
7927548	NM_006327	100287932	TIMM23	translocase of inner mitochondrial membrane 23 homolog (yeast)	8.45163	6.11046	6.32575	-3.06597	-2.85068
7893249	---	NA	NA	NA	9.81322	7.97282	7.97659	-3.06319	-3.05941
7892672	---	NA	NA	NA	5.72817	6.22025	5.75837	-3.06312	-3.52501
7892533	---	NA	NA	NA	9.59218	7.64015	7.94039	-3.06273	-2.76249
8132345	ENST00000364696	NA	NA	NA	3.77938	2.13801	2.54012	-3.06268	-2.66058
7893459	---	NA	NA	NA	7.80969	5.6861	5.69085	-3.05949	-3.05474
7894220	---	NA	NA	NA	10.1455	7.8514	8.09543	-3.05918	-2.81515
7892784	---	NA	NA	NA	5.4278	3.84395	4.85377	-3.05819	-2.04836
8117077	ENST00000384154	NA	NA	NA	5.72041	2.90797	2.81883	-3.05597	-3.14511
7894934	---	NA	NA	NA	10.744	9.27903	9.19984	-3.05549	-3.13469
7896301	---	NA	NA	NA	8.82365	7.37074	7.63941	-3.0552	-2.78653
7894327	---	NA	NA	NA	6.31557	3.94084	4.43161	-3.05404	-2.56326
7914807	NA	NA	NA	NA	5.04662	3.42558	3.65136	-3.04909	-2.82331
7895053	---	NA	NA	NA	6.738	4.98238	5.28688	-3.04564	-2.74114
8160912	NM_203299	138724	C9orf131	chromosome 9 open reading frame 131	9.39481	6.14666	6.25237	-3.04494	-2.93922
7954010	ENST00000362681	NA	NA	NA	6.32041	3.8529	4.0762	-3.04391	-2.82061
7894598	---	NA	NA	NA	10.1717	6.9904	7.19529	-3.04181	-2.83692
7896181	---	NA	NA	NA	8.45111	5.30117	6.09025	-3.04166	-2.25258
7896307	---	NA	NA	NA	5.84675	4.66846	4.16972	-3.0399	-3.53864
8145529	ENST00000355177	NA	NA	NA	7.90992	5.69854	6.02954	-3.03955	-2.70855
8090509	NM_004637	7879	RAB7A	RAB7A, member RAS oncogene family	9.96692	7.36557	7.76274	-3.03953	-2.64235
7892962	---	NA	NA	NA	6.93499	3.78116	4.3837	-3.03691	-2.43437
8095260	ENST00000410124	NA	NA	NA	7.08143	5.83703	5.80364	-3.03394	-3.06733
7893697	---	NA	NA	NA	7.14929	5.79629	5.96255	-3.03083	-2.86457
8052231	ENST00000363216	NA	NA	NA	5.12079	3.79708	4.21997	-3.03036	-2.60746
7895774	---	NA	NA	NA	10.2165	7.88213	7.95974	-3.0296	-2.95199
7896283	---	NA	NA	NA	3.11738	3.20934	3.48795	-3.02541	-2.7468
8143383	ENST00000459596	NA	NA	NA	5.11392	4.09319	3.99477	-3.02475	-3.12317
7896318	---	NA	NA	NA	6.40592	3.70331	4.87739	-3.02428	-1.85021
7894907	---	NA	NA	NA	6.47009	3.99799	4.61139	-3.02344	-2.41004
7896378	---	NA	NA	NA	11.9897	9.59963	9.84146	-3.02183	-2.78001
8065752	NA	NA	NA	NA	6.45433	3.06238	3.12832	-3.02106	-2.95512
8171535	ENST00000364597	NA	NA	NA	5.00068	3.74973	3.90767	-3.02081	-2.86287
7968232	NR_002574	26771	SNORD102	small nucleolar RNA, C/D box 102	7.43255	5.96983	6.26634	-3.01974	-2.72324
8084704	AB209021	1974	EIF4A2	eukaryotic translation initiation factor 4A2	7.95355	6.83389	6.90024	-3.01957	-2.95322
7897801	NR_002754	26829	RNU5E-1	RNA, U5E small nuclear 1	6.81623	8.17812	8.21095	-3.01796	-2.98513
7893686	---	NA	NA	NA	8.23934	7.04971	6.5347	-3.01439	-3.52941
7981945	AB061718	6638	SNRPN	small nuclear ribonucleoprotein polypeptide N	6.45029	3.78049	3.90837	-3.01362	-2.88573
8014702	NM_005937	4302	MLLT6	myeloid/lymphoid or mixed-lineage leukemia (trithorax homolog, Drosophila); translocated to, 6	8.53311	6.30657	6.37214	-3.01303	-2.94746
7896446	---	NA	NA	NA	11.3004	9.76891	9.82859	-3.01284	-2.95317
8119076	NM_007271	11329	STK38	serine/threonine kinase 38	7.23235	4.15745	4.19125	-3.00755	-2.97376
7893851	---	NA	NA	NA	5.96647	4.52172	3.79806	-3.00713	-3.73079
7892949	---	NA	NA	NA	6.29179	5.21153	5.41637	-3.00704	-2.8022
7894607	---	NA	NA	NA	7.79341	5.80038	6.27895	-3.00639	-2.52782
7893787	---	NA	NA	NA	4.42011	3.34138	3.49419	-3.00441	-2.8516
7972548	NM_005292	2841	GPR18	G protein-coupled receptor 18	9.26354	5.52761	5.63347	-3.00377	-2.8979
7894854	---	NA	NA	NA	11.0742	9.48935	9.7437	-3.00131	-2.74697
8000930	ENST00000410355	NA	NA	NA	7.061	3.26604	3.67127	-2.99818	-2.59295
7893428	---	NA	NA	NA	9.70149	8.03627	8.16474	-2.99712	-2.86864
7892567	---	NA	NA	NA	9.03022	5.75527	6.34959	-2.99501	-2.40069
7894823	---	NA	NA	NA	8.92825	6.23554	6.31503	-2.99449	-2.915
7896442	---	NA	NA	NA	5.60792	4.09468	4.05971	-2.99413	-3.0291
8050687	ENST00000410552	NA	NA	NA	6.06914	4.47468	4.60668	-2.99116	-2.85916
7893721	---	NA	NA	NA	9.77357	8.85905	8.82809	-2.9908	-3.02176
7895301	---	NA	NA	NA	8.11765	7.0096	7.34227	-2.99029	-2.65761
8176698	NM_001005852	246126	TXLNG2P	taxilin gamma 2, pseudogene	7.69087	4.72147	4.60033	-2.98893	-3.11007
8083142	NA	NA	NA	NA	7.16282	4.55147	4.60503	-2.98608	-2.93251
7942912	ENST00000364007	NA	NA	NA	9.47659	6.85055	7.26548	-2.98286	-2.56794
8121729	NM_002667	5350	PLN	phospholamban	7.20715	4.00807	4.15112	-2.97999	-2.83694
7894508	---	NA	NA	NA	5.93736	4.22379	4.80832	-2.97872	-2.39418
7979572	ENST00000363823	NA	NA	NA	7.30448	6.44776	6.31712	-2.97775	-3.10839
7918424	ENST00000433850	NA	NA	NA	6.50751	3.83941	4.02855	-2.9777	-2.78857
7895833	---	NA	NA	NA	7.58678	5.95287	5.7954	-2.97485	-3.13231
7893611	---	NA	NA	NA	5.76772	4.23827	4.35426	-2.97101	-2.85503
7983298	NM_016400	25764	C15orf63	chromosome 15 open reading frame 63	10.372	8.02868	8.10071	-2.96909	-2.89706
8084878	ENST00000384640	NA	NA	NA	9.75205	5.82418	6.02545	-2.96873	-2.76746
7896728	---	NA	NA	NA	10.1927	7.10151	7.1032	-2.96849	-2.9668
7893014	---	NA	NA	NA	6.08785	4.93217	5.51166	-2.9684	-2.38891
7940775	NM_004585	5920	RARRES3	retinoic acid receptor responder (tazarotene induced) 3	8.34886	6.08226	6.26283	-2.96767	-2.7871
8140211	NR_003664	389517	SPDYE8P	speedy homolog E8 (Xenopus laevis), pseudogene	9.40398	6.99764	6.98031	-2.96663	-2.98396
8149380	NR_003668	641517	DEFB109P1B	defensin, beta 109, pseudogene 1B	7.4958	5.68479	5.815	-2.9636	-2.83339
7896523	---	NA	NA	NA	7.79141	7.67617	7.95251	-2.9632	-2.68687
7893396	---	NA	NA	NA	8.38412	6.50821	6.79171	-2.96218	-2.67869
8160769	NA	NA	NA	NA	8.10248	6.42178	6.48656	-2.96198	-2.89719
8139996	NR_003664	389517	SPDYE8P	speedy homolog E8 (Xenopus laevis), pseudogene	9.40724	6.87591	6.90116	-2.96193	-2.93668
7894409	---	NA	NA	NA	9.015	6.22239	6.8834	-2.96188	-2.30086
7892869	---	NA	NA	NA	8.65427	7.63659	7.94515	-2.96115	-2.65259
7893637	---	NA	NA	NA	9.54117	7.13516	7.65672	-2.95951	-2.43794
7895734	---	NA	NA	NA	8.26096	6.73335	6.96465	-2.95844	-2.72714
7894009	---	NA	NA	NA	5.66692	4.92919	5.15025	-2.95779	-2.73673
8133590	NR_003664	389517	SPDYE8P	speedy homolog E8 (Xenopus laevis), pseudogene	9.36551	6.74421	6.83338	-2.9558	-2.86664
8003769	ENST00000459563	NA	NA	NA	7.67407	6.40325	6.37481	-2.95453	-2.98298
7894689	---	NA	NA	NA	10.3219	6.83718	6.84403	-2.95353	-2.94668
7984008	ENST00000442655	NA	NA	NA	7.75267	6.74978	6.45995	-2.95316	-3.24299
8091101	ENST00000363519	NA	NA	NA	4.53501	3.16649	3.19837	-2.95241	-2.92054
8060734	NR_029519	406896	MIR103A2	microRNA 103a-2	8.97931	4.79498	4.86559	-2.95203	-2.88142
8058127	NR_027856	1195	CLK1	CDC-like kinase 1	11.664	8.77023	9.02843	-2.95173	-2.69353
8138939	NA	NA	NA	NA	7.37143	5.50098	5.50164	-2.94712	-2.94646
8075057	ENST00000410653	NA	NA	NA	7.10422	4.56502	5.13103	-2.94637	-2.38036
8019521	NM_004514	3607	FOXK2	forkhead box K2	8.35252	5.91092	6.02575	-2.94571	-2.83088
7896578	---	NA	NA	NA	5.06136	3.00041	3.68893	-2.94534	-2.25682
7894097	---	NA	NA	NA	8.65965	6.63411	6.84345	-2.94395	-2.73461
7893294	---	NA	NA	NA	9.45014	7.37223	7.80082	-2.94348	-2.5149
8146427	NM_052937	115294	PCMTD1	protein-L-isoaspartate (D-aspartate) O-methyltransferase domain containing 1	9.64922	5.39949	5.81302	-2.94272	-2.52919
8019517	AF090930	NA	NA	NA	7.2248	4.99613	4.9985	-2.94264	-2.94026
7988227	NM_001033517	619189	SERINC4	serine incorporator 4	7.27741	5.1063	5.11324	-2.9419	-2.93496
7893287	---	NA	NA	NA	6.51418	4.16097	4.40951	-2.94184	-2.6933
7896611	---	NA	NA	NA	9.58077	6.98837	7.39759	-2.9412	-2.53198
8176578	NM_004654	8287	USP9Y	ubiquitin specific peptidase 9, Y-linked	7.2047	3.87588	3.99799	-2.94116	-2.81903
7894717	---	NA	NA	NA	7.86392	7.84067	7.96537	-2.94055	-2.81583
7893898	---	NA	NA	NA	6.25695	4.5091	5.13396	-2.93894	-2.31409
7894557	---	NA	NA	NA	11.016	8.38967	8.49324	-2.93824	-2.83466
7893083	---	NA	NA	NA	4.71821	3.54799	3.34696	-2.93749	-3.13851
8140445	NR_003664	389517	SPDYE8P	speedy homolog E8 (Xenopus laevis), pseudogene	9.37178	6.9246	6.94695	-2.93432	-2.91197
7896028	---	NA	NA	NA	7.27106	6.93353	7.06037	-2.9335	-2.80666
8172156	ENST00000411346	NA	NA	NA	6.76254	5.97204	5.89078	-2.93269	-3.01395
7899484	ENST00000459072	NA	NA	NA	6.79269	5.53934	5.69195	-2.93141	-2.7788
7974479	NA	NA	NA	NA	8.76131	6.97451	6.86353	-2.93078	-3.04176
7894676	---	NA	NA	NA	7.70975	4.9873	5.69625	-2.93061	-2.22166
7968234	NR_002575	619499	SNORA27	small nucleolar RNA, H/ACA box 27	8.17858	6.40158	6.63147	-2.93044	-2.70054
7893839	---	NA	NA	NA	5.25025	4.97147	5.42694	-2.92903	-2.47356
8140009	NR_003664	389517	SPDYE8P	speedy homolog E8 (Xenopus laevis), pseudogene	9.30634	6.75502	6.83803	-2.92713	-2.84413
8133600	NR_003664	389517	SPDYE8P	speedy homolog E8 (Xenopus laevis), pseudogene	9.30634	6.75502	6.83803	-2.92713	-2.84413
7893987	---	NA	NA	NA	7.07871	4.18231	4.50359	-2.92515	-2.60387
8121330	ENST00000459408	NA	NA	NA	6.78022	4.11059	4.22271	-2.9249	-2.81279
8156848	NM_006981	8013	NR4A3	nuclear receptor subfamily 4, group A, member 3	7.71401	5.34074	5.41981	-2.92443	-2.84536
7896326	---	NA	NA	NA	3.46527	2.44356	2.63352	-2.92279	-2.73285
8173607	ENST00000410263	NA	NA	NA	9.91552	8.06583	8.24487	-2.92121	-2.74218
7893807	---	NA	NA	NA	9.17527	6.81109	7.21371	-2.91751	-2.51489
7893325	---	NA	NA	NA	10.477	7.80663	7.99904	-2.91716	-2.72476
7893421	---	NA	NA	NA	8.65558	6.87758	7.15756	-2.9171	-2.63712
8171760	NR_023358	100158262	SCARNA9L	small Cajal body-specific RNA 9-like (retrotransposed)	7.30645	5.97247	6.23001	-2.91621	-2.65867
7905147	NM_024579	79630	C1orf54	chromosome 1 open reading frame 54	7.54033	5.05882	4.90728	-2.91451	-3.06605
7929574	NM_004088	1791	DNTT	deoxynucleotidyltransferase, terminal	7.42132	4.99775	5.15308	-2.91079	-2.75547
8099668	NA	NA	NA	NA	9.26633	6.50271	6.77564	-2.90967	-2.63674
7896171	---	NA	NA	NA	8.79673	6.17912	6.34586	-2.90648	-2.73974
7892727	---	NA	NA	NA	5.77093	3.88571	4.63894	-2.90522	-2.15199
8138547	NM_019059	54543	TOMM7	translocase of outer mitochondrial membrane 7 homolog (yeast)	9.77507	8.31874	8.45776	-2.90381	-2.76479
8050213	ENST00000459017	NA	NA	NA	8.46542	6.75775	6.68153	-2.90367	-2.97989
8055980	NM_004288	9595	CYTIP	cytohesin 1 interacting protein	10.1201	7.2907	7.48679	-2.90361	-2.70752
7937772	NM_000612	3481	IGF2	insulin-like growth factor 2 (somatomedin A)	8.22885	5.11562	5.21726	-2.90349	-2.80186
8086181	ENST00000383918	NA	NA	NA	5.56954	4.14302	4.34464	-2.9034	-2.70178
7894384	---	NA	NA	NA	9.45287	7.21916	7.60289	-2.90281	-2.51908
7894563	---	NA	NA	NA	7.23339	7.1147	7.20061	-2.9028	-2.8169
7920337	NM_023015	65123	INTS3	integrator complex subunit 3	7.66966	5.85384	5.55727	-2.90171	-3.19828
7892501	---	NA	NA	NA	6.13603	4.63599	6.00371	-2.89501	-1.5273
7892961	---	NA	NA	NA	11.5073	8.71032	9.01046	-2.89431	-2.59417
7896268	---	NA	NA	NA	4.67115	3.18905	4.51981	-2.89421	-1.56345
8132243	ENST00000410809	NA	NA	NA	5.96852	3.78904	4.07522	-2.89187	-2.60568
8122365	NM_020455	57211	GPR126	G protein-coupled receptor 126	9.16812	6.62725	6.88252	-2.88878	-2.63352
8180232	NM_014147	NA	NA	NA	8.97502	7.24075	7.23968	-2.88824	-2.88931
7892537	---	NA	NA	NA	5.85621	3.15137	3.41171	-2.88766	-2.62732
7894537	---	NA	NA	NA	9.98953	6.91528	6.93588	-2.8873	-2.86669
7895480	---	NA	NA	NA	7.5053	4.12149	4.23184	-2.88726	-2.77691
7920238	NM_005621	6283	S100A12	S100 calcium binding protein A12	9.11975	5.22035	5.33036	-2.88712	-2.7771
7941702	NM_006328	10432	RBM14	RNA binding motif protein 14	9.79902	7.27715	7.38571	-2.88388	-2.77532
7894096	---	NA	NA	NA	7.81478	5.83466	6.33502	-2.88285	-2.3825
8063382	NM_005985	6615	SNAI1	snail homolog 1 (Drosophila)	6.56114	5.99711	5.60275	-2.88064	-3.27501
7895691	---	NA	NA	NA	11.3394	9.30978	9.53074	-2.88004	-2.65909
8067201	NA	NA	NA	NA	6.76364	4.86735	4.89103	-2.87588	-2.8522
8081386	NM_031419	64332	NFKBIZ	nuclear factor of kappa light polypeptide gene enhancer in B-cells inhibitor, zeta	9.78911	7.14697	7.17733	-2.87306	-2.8427
7896486	---	NA	NA	NA	4.76441	4.00174	4.79922	-2.8729	-2.07542
7893440	---	NA	NA	NA	3.80613	2.72878	3.56323	-2.87186	-2.0374
7896369	---	NA	NA	NA	12.0031	10.5639	10.5831	-2.87113	-2.85188
7973867	NA	NA	NA	NA	10.7073	8.47781	8.58477	-2.87079	-2.76383
8107940	ENST00000365663	NA	NA	NA	3.91636	2.61894	2.34525	-2.86992	-3.14361
7893482	---	NA	NA	NA	6.64196	6.59066	7.03634	-2.86857	-2.42288
8136801	NR_001296	154754	TRY6	protease, serine, 3 pseudogene	7.5211	6.28203	6.38347	-2.86801	-2.76656
7895984	---	NA	NA	NA	4.01553	2.37514	3.63692	-2.86662	-1.60485
8100523	NM_021114	6691	SPINK2	serine peptidase inhibitor, Kazal type 2 (acrosin-trypsin inhibitor)	9.49911	7.79759	7.87993	-2.86454	-2.7822
8125857	ENST00000410821	NA	NA	NA	7.37561	5.53473	5.44123	-2.86449	-2.95799
8151213	NA	NA	NA	NA	4.41214	3.08532	3.2207	-2.86414	-2.72876
7893998	---	NA	NA	NA	8.24155	6.76973	6.46373	-2.86411	-3.17012
7893037	---	NA	NA	NA	8.49295	6.7261	6.80832	-2.86218	-2.77996
7893671	---	NA	NA	NA	6.69167	4.51562	4.95834	-2.8607	-2.41798
8132531	NM_175064	285955	SPDYE1	speedy homolog E1 (Xenopus laevis)	9.19789	6.58143	6.65123	-2.85938	-2.78958
8122265	NM_006290	7128	TNFAIP3	tumor necrosis factor, alpha-induced protein 3	9.41288	6.86255	6.85849	-2.85928	-2.86334
8007883	ENST00000410973	NA	NA	NA	7.59239	6.03057	5.81625	-2.8586	-3.07292
8007865	ENST00000410973	NA	NA	NA	7.59239	6.03057	5.81625	-2.8586	-3.07292
8164006	ENST00000410419	NA	NA	NA	6.91593	3.08761	3.50284	-2.85743	-2.4422
8100941	NA	NA	NA	NA	9.58913	6.1553	6.47804	-2.85724	-2.5345
8031837	AF294842	84914	ZNF587	zinc finger protein 587	9.19186	6.62076	6.46556	-2.85317	-3.00839
7917431	ENST00000364750	NA	NA	NA	6.81195	4.98635	4.88049	-2.8518	-2.95766
8082118	ENST00000459192	NA	NA	NA	5.77464	3.55807	3.53299	-2.85106	-2.87615
8045347	ENST00000410989	NA	NA	NA	6.1541	3.6091	3.90967	-2.85063	-2.55006
7956419	AF090928	NA	NA	NA	5.7614	3.7383	3.96097	-2.84947	-2.62679
8143986	ENST00000458808	NA	NA	NA	5.93363	3.81678	4.35664	-2.84922	-2.30936
7894011	---	NA	NA	NA	9.39751	9.41556	9.36125	-2.84906	-2.90337
7892812	---	NA	NA	NA	7.31531	6.1625	6.5388	-2.8477	-2.47139
7893917	---	NA	NA	NA	3.9951	3.42453	3.91356	-2.84747	-2.35845
7893513	---	NA	NA	NA	8.99747	7.06696	7.12166	-2.84618	-2.79147
7894772	---	NA	NA	NA	8.94456	7.67483	7.83057	-2.84402	-2.68827
7896106	---	NA	NA	NA	7.05556	4.50638	4.91617	-2.8426	-2.43282
7895165	---	NA	NA	NA	8.57014	7.53416	7.33066	-2.84093	-3.04442
7894473	---	NA	NA	NA	6.53782	5.42902	5.64552	-2.83767	-2.62117
8080416	NM_001124767	440957	C3orf78	chromosome 3 open reading frame 78	8.31143	7.0654	7.29307	-2.8346	-2.60694
7955419	ENST00000363313	NA	NA	NA	7.73893	5.78584	5.77735	-2.83386	-2.84235
7892774	---	NA	NA	NA	9.26504	6.45679	6.23319	-2.83385	-3.05745
8133571	NR_003664	389517	SPDYE8P	speedy homolog E8 (Xenopus laevis), pseudogene	9.37373	6.83308	6.91631	-2.83346	-2.75022
7894938	---	NA	NA	NA	8.09534	5.95386	5.75603	-2.83334	-3.03118
7909601	NR_004389	692157	SNORA16B	small nucleolar RNA, H/ACA box 16B	8.19135	4.72059	4.29629	-2.83211	-3.25642
7953977	AF130083	NA	NA	NA	7.87735	4.02567	4.01597	-2.83052	-2.84022
7894367	---	NA	NA	NA	10.234	8.91859	8.95556	-2.83052	-2.79355
7893159	---	NA	NA	NA	8.05085	5.40143	5.83552	-2.82826	-2.39418
7896525	---	NA	NA	NA	8.80671	7.13514	7.42684	-2.82653	-2.53483
8017148	ENST00000364654	NA	NA	NA	3.45329	2.55837	2.60596	-2.82643	-2.77883
7895646	---	NA	NA	NA	4.45477	2.41147	2.9838	-2.82575	-2.25343
7894940	---	NA	NA	NA	9.28216	5.88396	6.81876	-2.82534	-1.89054
7945084	ENST00000459062	NA	NA	NA	6.60423	5.11508	5.3799	-2.8234	-2.55858
7892871	---	NA	NA	NA	7.98735	6.45364	6.88642	-2.82211	-2.38933
7895788	---	NA	NA	NA	7.2855	5.42966	6.11327	-2.82102	-2.13741
8013572	NA	NA	NA	NA	5.72032	2.55336	2.79141	-2.82032	-2.58227
8125447	NM_002123	3119	HLA-DQB1	major histocompatibility complex, class II, DQ beta 1	7.82836	6.88471	6.84002	-2.81982	-2.8645
8164210	NM_000976	6136	RPL12	ribosomal protein L12	10.3265	8.18176	7.93013	-2.81698	-3.0686
7908917	NM_006763	7832	BTG2	BTG family, member 2	8.96355	7.36581	7.25521	-2.81503	-2.92564
7900407	ENST00000363544	NA	NA	NA	4.0107	3.35298	3.66303	-2.81359	-2.50353
8019908	ENST00000459147	NA	NA	NA	6.02414	4.97812	5.13821	-2.81235	-2.65226
8121390	NA	NA	NA	NA	5.45553	3.27088	3.48124	-2.8123	-2.60193
7893960	---	NA	NA	NA	9.83787	8.21923	8.3854	-2.81228	-2.64611
8078603	ENST00000410276	NA	NA	NA	9.32013	6.17193	6.325	-2.8107	-2.65762
7960259	ENST00000425582	NA	NA	NA	7.0168	5.01788	4.79844	-2.80668	-3.02613
7896511	---	NA	NA	NA	12.616	9.90554	10.0152	-2.80595	-2.69629
8049297	NR_003008	677775	SCARNA5	small Cajal body-specific RNA 5	9.27302	6.73663	6.7796	-2.80584	-2.76287
7896597	---	NA	NA	NA	7.10154	5.49372	6.3709	-2.80569	-1.9285
8097472	NA	NA	NA	NA	6.94254	4.66707	4.59893	-2.80491	-2.87305
8143207	ENST00000458815	NA	NA	NA	5.96608	3.64035	3.64616	-2.80483	-2.79901
7983132	NM_020759	57519	STARD9	StAR-related lipid transfer (START) domain containing 9	8.55176	6.62624	6.74535	-2.8037	-2.68459
8126303	NM_018643	54210	TREM1	triggering receptor expressed on myeloid cells 1	7.43947	5.36292	5.40479	-2.80184	-2.75996
7892953	---	NA	NA	NA	10.6158	8.66452	8.7337	-2.80055	-2.73137
7893788	---	NA	NA	NA	11.8152	9.11407	9.31072	-2.79703	-2.60037
7894169	---	NA	NA	NA	6.05669	5.27402	5.54707	-2.79602	-2.52297
7893840	---	NA	NA	NA	10.5969	8.90013	8.85492	-2.79478	-2.83999
7958826	ENST00000363818	NA	NA	NA	6.17141	3.73663	3.99294	-2.7923	-2.536
7982527	NM_014106	54989	ZNF770	zinc finger protein 770	7.95997	4.47681	4.99138	-2.79098	-2.27641
8161044	NM_003289	7169	TPM2	tropomyosin 2 (beta)	9.28261	6.79941	6.72879	-2.78942	-2.86004
7896275	---	NA	NA	NA	6.78465	4.52304	5.33231	-2.78919	-1.97992
8145669	NM_001008711	11030	RBPMS	RNA binding protein with multiple splicing	9.48314	7.78971	7.74519	-2.78812	-2.83264
7893653	---	NA	NA	NA	8.01421	6.17448	6.72778	-2.78642	-2.23312
8126705	AF090903	NA	NA	NA	7.91073	3.89629	4.27187	-2.78544	-2.40986
7895813	---	NA	NA	NA	8.77833	7.3255	8.04402	-2.78539	-2.06687
7959292	NA	NA	NA	NA	7.54198	4.0264	4.33157	-2.78523	-2.48006
7892637	---	NA	NA	NA	10.1278	6.80309	7.25784	-2.78444	-2.32968
7893505	---	NA	NA	NA	3.46585	2.55873	3.15867	-2.78393	-2.18399
8112043	ENST00000411286	NA	NA	NA	5.63578	4.34016	4.47191	-2.78254	-2.65079
7893235	---	NA	NA	NA	10.304	7.13042	7.45884	-2.78155	-2.45313
8146517	NM_001011667	79145	CHCHD7	coiled-coil-helix-coiled-coil-helix domain containing 7	9.05634	6.04994	6.20984	-2.78133	-2.62143
7896114	---	NA	NA	NA	4.61982	3.62913	3.70973	-2.77712	-2.69652
7903970	ENST00000363020	NA	NA	NA	7.73454	4.11359	4.42582	-2.77624	-2.46401
7970426	ENST00000410436	NA	NA	NA	8.35028	6.33243	6.6517	-2.77553	-2.45626
7933113	NA	NA	NA	NA	7.97807	6.46028	6.3541	-2.77339	-2.87956
8003056	AF220234	100130322	GAFA2	FGF-2 activity-associated protein 2	7.71451	5.36482	5.17562	-2.7723	-2.9615
7894736	---	NA	NA	NA	9.39897	7.13309	7.3527	-2.77089	-2.55128
7894738	---	NA	NA	NA	4.74112	3.57368	3.59762	-2.77013	-2.7462
7893588	---	NA	NA	NA	6.55001	5.67406	5.16263	-2.76804	-3.27947
7894853	---	NA	NA	NA	9.74221	8.50221	8.75623	-2.76782	-2.51379
8150974	ENST00000364361	NA	NA	NA	5.24363	2.8664	2.8504	-2.76437	-2.78037
7896112	---	NA	NA	NA	10.4292	8.73647	8.78072	-2.76356	-2.71931
7979802	AF132200	NA	NA	NA	4.33019	2.9206	2.77008	-2.76338	-2.9139
8023642	ENST00000384019	NA	NA	NA	4.91627	2.72747	3.02951	-2.76302	-2.46097
7895500	---	NA	NA	NA	4.88022	2.86747	3.22618	-2.76055	-2.40184
7902104	NM_002600	5142	PDE4B	phosphodiesterase 4B, cAMP-specific	8.0511	5.79329	5.80617	-2.75883	-2.74595
7894765	---	NA	NA	NA	6.95374	6.28443	6.71786	-2.75851	-2.32508
7951030	NR_003036	692075	SNORD6	small nucleolar RNA, C/D box 6	10.3413	7.57116	7.59285	-2.75822	-2.73653
7895401	---	NA	NA	NA	6.59858	4.6489	5.37658	-2.7571	-2.02941
7908347	NM_022375	10896	OCLM	oculomedin	9.99096	6.57215	6.81574	-2.75575	-2.51215
7894360	---	NA	NA	NA	8.05836	6.12277	6.00733	-2.75513	-2.87057
7896714	---	NA	NA	NA	9.1479	6.77351	6.90524	-2.75488	-2.62314
7893761	---	NA	NA	NA	10.2071	7.42239	7.64968	-2.75309	-2.52581
8176280	ENST00000364036	NA	NA	NA	3.75114	2.42125	2.48511	-2.75157	-2.68771
8168468	ENST00000364036	NA	NA	NA	3.75114	2.42125	2.48511	-2.75157	-2.68771
7895158	---	NA	NA	NA	5.90683	3.66914	3.7334	-2.75132	-2.68705
8039164	NA	NA	NA	NA	5.28161	4.51211	4.29795	-2.75045	-2.9646
8151993	NM_004374	1345	COX6C	cytochrome c oxidase subunit VIc	10.3487	9.38827	9.53721	-2.74946	-2.60052
8164694	NA	NA	NA	NA	6.89818	5.46708	5.86754	-2.74946	-2.34899
8017251	ENST00000363143	NA	NA	NA	7.12085	4.78885	5.26592	-2.74751	-2.27044
8144392	NR_003668	641517	DEFB109P1B	defensin, beta 109, pseudogene 1B	6.8952	5.16715	5.32975	-2.74584	-2.58324
8149245	NR_003668	641517	DEFB109P1B	defensin, beta 109, pseudogene 1B	6.8952	5.16715	5.32975	-2.74584	-2.58324
7894637	---	NA	NA	NA	10.3667	8.91037	9.061	-2.74489	-2.59427
8174239	NM_032621	84707	BEX2	brain expressed X-linked 2	8.1301	6.36864	6.16029	-2.74303	-2.95138
7933731	ENST00000458829	NA	NA	NA	3.97243	2.73206	2.74721	-2.74131	-2.72616
7892873	---	NA	NA	NA	3.88446	3.46495	4.03552	-2.7397	-2.16912
7894915	---	NA	NA	NA	5.61556	4.56044	5.01279	-2.7396	-2.28723
7894377	---	NA	NA	NA	5.5596	3.5905	3.6509	-2.73921	-2.67881
7893503	---	NA	NA	NA	8.32162	7.23249	7.7967	-2.73894	-2.17473
7893754	---	NA	NA	NA	8.33839	4.5679	4.79579	-2.73697	-2.50908
7896306	---	NA	NA	NA	4.03747	3.20924	3.23538	-2.73553	-2.70939
7892946	---	NA	NA	NA	7.04955	5.61238	5.51067	-2.73204	-2.83374
7893088	---	NA	NA	NA	5.69303	4.87831	5.44257	-2.73201	-2.16776
7896619	---	NA	NA	NA	6.05408	4.62338	5.29235	-2.73173	-2.06276
7893910	---	NA	NA	NA	8.48836	7.15553	7.25884	-2.73097	-2.62765
8008493	NM_016424	51747	LUC7L3	LUC7-like 3 (S. cerevisiae)	11.6944	8.8853	9.09016	-2.7293	-2.52444
8160020	AF090921	29044	C9orf38	chromosome 9 open reading frame 38	6.43539	3.44459	3.32898	-2.7293	-2.8449
7894405	---	NA	NA	NA	7.36553	6.37341	6.90596	-2.72561	-2.19307
8115831	NM_004417	1843	DUSP1	dual specificity phosphatase 1	9.89697	8.70953	8.71649	-2.72329	-2.71633
8055085	ENST00000364600	NA	NA	NA	7.99622	5.24128	5.97438	-2.7228	-1.9897
7894503	---	NA	NA	NA	9.81666	6.26645	6.36858	-2.72097	-2.61884
7896309	---	NA	NA	NA	6.68028	4.83217	4.72447	-2.72014	-2.82784
8107518	ENST00000384059	NA	NA	NA	7.11478	4.68822	5.03878	-2.71978	-2.36922
7901852	ENST00000363705	NA	NA	NA	6.70744	5.18044	5.64004	-2.71894	-2.25934
7895959	---	NA	NA	NA	9.57631	7.73978	8.15151	-2.71796	-2.30624
7895131	---	NA	NA	NA	8.52646	5.91263	6.03069	-2.71769	-2.59963
7893243	---	NA	NA	NA	5.65817	4.84591	5.02599	-2.71727	-2.5372
7892844	---	NA	NA	NA	6.75913	2.52684	3.11772	-2.7169	-2.12601
8088292	NM_130387	142686	ASB14	ankyrin repeat and SOCS box containing 14	6.97847	4.27902	4.42779	-2.71599	-2.56723
7894129	---	NA	NA	NA	7.14907	6.96216	7.17805	-2.71468	-2.49878
7894525	---	NA	NA	NA	8.95842	5.6528	5.816	-2.71346	-2.55027
7896665	---	NA	NA	NA	3.36545	3.76017	2.3434	-2.71337	-4.13014
7894755	---	NA	NA	NA	7.10509	4.41669	4.59549	-2.71217	-2.53337
7892538	---	NA	NA	NA	5.8851	5.41442	5.76904	-2.71185	-2.35723
7894283	---	NA	NA	NA	6.15651	4.60658	5.50744	-2.70935	-1.80849
7893047	---	NA	NA	NA	6.3127	4.56212	4.09938	-2.70876	-3.1715
8117161	AF090895	NA	NA	NA	5.07984	3.94254	4.31561	-2.70653	-2.33346
7893436	---	NA	NA	NA	9.33858	6.40655	6.48949	-2.70573	-2.6228
7896104	---	NA	NA	NA	6.17459	4.85801	4.66514	-2.70465	-2.89751
7894944	---	NA	NA	NA	6.59193	5.00504	5.19853	-2.70256	-2.50908
8075956	NM_006498	3957	LGALS2	lectin, galactoside-binding, soluble, 2	6.15236	5.4685	5.38903	-2.70174	-2.78121
7931748	NM_033261	91734	IDI2	isopentenyl-diphosphate delta isomerase 2	7.11411	4.45625	4.5956	-2.70052	-2.56117
7892659	---	NA	NA	NA	4.42253	3.1685	2.9035	-2.69944	-2.96444
7892586	---	NA	NA	NA	4.91779	2.86702	2.75655	-2.69733	-2.80781
7894062	---	NA	NA	NA	11.3967	9.85334	9.89518	-2.6972	-2.65537
7896197	---	NA	NA	NA	6.91309	3.60783	3.71119	-2.69657	-2.5932
7894221	---	NA	NA	NA	4.89577	3.487	3.90276	-2.6948	-2.27904
7895008	---	NA	NA	NA	5.80514	4.64773	4.76157	-2.6945	-2.58066
7984213	ENST00000384494	NA	NA	NA	5.68743	3.7916	4.13281	-2.69439	-2.35318
8114489	NA	NA	NA	NA	7.7737	5.84286	5.70041	-2.69387	-2.8363
7895416	---	NA	NA	NA	9.95593	8.59583	8.7037	-2.68912	-2.58125
7893490	---	NA	NA	NA	5.46717	3.21197	3.25345	-2.68709	-2.64561
8119196	ENST00000411263	NA	NA	NA	7.49654	5.41341	5.31304	-2.68703	-2.78741
8151890	NM_033285	94241	TP53INP1	tumor protein p53 inducible nuclear protein 1	10.2775	8.31086	8.48067	-2.68688	-2.51707
8164129	NA	NA	NA	NA	6.90796	4.78831	4.86001	-2.68633	-2.61463
7895743	---	NA	NA	NA	8.10437	5.61678	5.81402	-2.68569	-2.48846
7894645	---	NA	NA	NA	10.7002	9.4416	9.72219	-2.68546	-2.40487
8122198	ENST00000364439	NA	NA	NA	9.41794	7.81959	7.56435	-2.68328	-2.93852
7892575	---	NA	NA	NA	10.1896	7.42476	7.74179	-2.68263	-2.3656
7895281	---	NA	NA	NA	3.86772	3.1851	3.67945	-2.682	-2.18764
7894298	---	NA	NA	NA	8.91802	7.51422	8.00144	-2.67868	-2.19146
8151123	NR_002734	26255	PTTG3P	pituitary tumor-transforming 3, pseudogene	6.2614	5.10908	4.99999	-2.67757	-2.78666
7979412	NA	NA	NA	NA	7.27213	5.56973	5.85541	-2.67704	-2.39134
8112196	ENST00000384563	NA	NA	NA	3.79103	2.89911	2.6689	-2.67688	-2.90709
7964246	NR_003046	692090	SNORD59B	small nucleolar RNA, C/D box 59B	9.62888	6.93396	7.37358	-2.67653	-2.23692
7904963	ENST00000383967	NA	NA	NA	7.14858	5.28007	5.40013	-2.67479	-2.55473
7904480	ENST00000383967	NA	NA	NA	7.14858	5.28007	5.40013	-2.67479	-2.55473
7896552	---	NA	NA	NA	9.16306	7.07259	7.11731	-2.6737	-2.62898
7896519	---	NA	NA	NA	7.08825	5.60675	5.91419	-2.67324	-2.36579
7892778	---	NA	NA	NA	11.1048	10.1168	9.89916	-2.67298	-2.89065
8168875	NM_016607	51566	ARMCX3	armadillo repeat containing, X-linked 3	9.10814	6.6154	6.83225	-2.67161	-2.45476
8083876	NM_005414	6498	SKIL	SKI-like oncogene	10.2839	6.42413	6.37676	-2.67103	-2.71841
8129953	NM_006734	3097	HIVEP2	human immunodeficiency virus type I enhancer binding protein 2	9.72523	6.63767	6.78026	-2.67044	-2.52786
7894822	---	NA	NA	NA	9.37343	7.51236	7.7386	-2.66989	-2.44366
8062235	ENST00000364351	NA	NA	NA	4.43968	3.32069	3.30051	-2.66961	-2.68979
7895555	---	NA	NA	NA	6.93489	5.35511	5.07262	-2.66741	-2.9499
7894816	---	NA	NA	NA	4.91367	3.69749	4.00066	-2.66723	-2.36406
7893739	---	NA	NA	NA	11.0137	9.67599	9.99461	-2.66703	-2.34841
8146794	NM_024870	80243	PREX2	phosphatidylinositol-3,4,5-trisphosphate-dependent Rac exchange factor 2	7.86716	5.33756	5.11008	-2.66654	-2.89402
8137466	NA	NA	NA	NA	6.26151	4.271	4.4916	-2.66622	-2.44562
7975309	GENSCAN00000057948	NA	NA	NA	8.29615	5.26197	5.36588	-2.66533	-2.56141
7893212	---	NA	NA	NA	6.60477	5.76576	6.308	-2.66478	-2.12255
7893958	---	NA	NA	NA	11.247	8.54498	8.72455	-2.66314	-2.48358
7913814	NM_015484	25949	SYF2	SYF2 homolog, RNA splicing factor (S. cerevisiae)	9.98963	8.22462	8.30475	-2.66182	-2.58169
8172305	ENST00000364580	NA	NA	NA	5.42023	3.82036	4.1677	-2.66169	-2.31435
7925201	NM_016374	51742	ARID4B	AT rich interactive domain 4B (RBP1-like)	10.4771	7.82946	8.03974	-2.66147	-2.45118
8178586	NM_025261	80740	LY6G6C	lymphocyte antigen 6 complex, locus G6C	7.62695	6.41337	6.37882	-2.65905	-2.6936
7893213	---	NA	NA	NA	7.82727	4.5906	5.6257	-2.65883	-1.62372
7894917	---	NA	NA	NA	9.51856	7.33439	7.52283	-2.65855	-2.4701
7893824	---	NA	NA	NA	8.44705	7.17793	7.56668	-2.65725	-2.26851
7894957	---	NA	NA	NA	9.25426	6.25746	6.12261	-2.65674	-2.79161
7892879	---	NA	NA	NA	7.26991	5.57717	5.96411	-2.65401	-2.26707
7893674	---	NA	NA	NA	4.41425	3.02815	3.428	-2.653	-2.25315
8073603	NR_029422	267010	RNU12	RNA, U12 small nuclear	7.30624	6.59911	6.52377	-2.65214	-2.72748
7892819	---	NA	NA	NA	7.81569	5.32501	5.50798	-2.65022	-2.46725
7895303	---	NA	NA	NA	5.05503	4.00364	3.67928	-2.64922	-2.97359
7893056	---	NA	NA	NA	6.86185	6.23146	6.2536	-2.64703	-2.62489
8058664	NA	NA	NA	NA	6.68879	5.18558	4.98839	-2.64661	-2.8438
7894166	---	NA	NA	NA	4.6188	2.95625	2.85155	-2.64638	-2.75108
8154207	NA	NA	NA	NA	10.0244	5.9594	6.27707	-2.64602	-2.32835
7892918	---	NA	NA	NA	7.11159	6.2729	7.02484	-2.64391	-1.89197
8067248	NR_003505	55370	PPP4R1L	protein phosphatase 4, regulatory subunit 1-like	6.90315	5.18112	5.54919	-2.64257	-2.2745
7907349	ENST00000411006	NA	NA	NA	7.37732	4.987	5.23372	-2.64158	-2.39486
7895860	---	NA	NA	NA	7.52117	4.72953	5.22819	-2.63994	-2.14128
8017621	NM_007215	11232	POLG2	polymerase (DNA directed), gamma 2, accessory subunit	8.88562	7.12288	7.26504	-2.6386	-2.49644
8133654	NM_001099435	442590	SPDYE5	speedy homolog E5 (Xenopus laevis)	9.04344	6.67865	6.68131	-2.63808	-2.63543
7934717	AF130084	NA	NA	NA	10.051	6.80241	7.03346	-2.63725	-2.40619
7934706	AF130084	NA	NA	NA	10.051	6.80241	7.03346	-2.63725	-2.40619
8056376	NM_006922	6328	SCN3A	sodium channel, voltage-gated, type III, alpha subunit	7.05707	4.73097	4.82585	-2.63518	-2.54032
7893836	---	NA	NA	NA	11.0139	9.74814	9.8832	-2.63392	-2.49886
7975987	ENST00000391069	NA	NA	NA	6.27895	4.85156	4.76008	-2.63322	-2.7247
8149248	AY461701	NA	NA	NA	7.71664	5.32632	5.67007	-2.63308	-2.28932
7896127	---	NA	NA	NA	6.87744	4.23431	4.24869	-2.6317	-2.61732
7913801	ENST00000459464	NA	NA	NA	5.39493	4.14032	4.27712	-2.63048	-2.49369
7896040	---	NA	NA	NA	9.64368	7.71675	7.73367	-2.63003	-2.61311
7896330	---	NA	NA	NA	9.48098	7.30598	7.6522	-2.62994	-2.28371
7895058	---	NA	NA	NA	3.55856	2.77083	3.66053	-2.62857	-1.73887
7991598	NM_003090	6627	SNRPA1	small nuclear ribonucleoprotein polypeptide A'	9.20041	7.03229	6.98441	-2.628	-2.67588
7923440	NA	NA	NA	NA	6.0251	3.07733	3.85337	-2.62751	-1.85147
7918457	NM_002232	3738	KCNA3	potassium voltage-gated channel, shaker-related subfamily, member 3	8.33442	5.81093	6.11932	-2.62486	-2.31648
8091385	NM_000096	1356	CP	ceruloplasmin (ferroxidase)	7.94409	4.23332	4.37559	-2.62446	-2.4822
7943156	ENST00000363005	NA	NA	NA	5.36886	3.55883	3.52839	-2.62383	-2.65426
7896351	---	NA	NA	NA	10.0359	7.82557	7.90297	-2.62367	-2.54627
7895465	---	NA	NA	NA	5.88654	5.28246	5.50732	-2.62335	-2.39849
8059799	ENST00000364143	NA	NA	NA	7.22649	3.81582	3.68278	-2.62324	-2.75628
7925561	NM_198076	116228	COX20	COX20 Cox2 chaperone homolog (S. cerevisiae)	10.6464	7.0927	7.46375	-2.62163	-2.25057
7893790	---	NA	NA	NA	11.8609	9.5594	9.58953	-2.61994	-2.58981
8147501	ENST00000365529	NA	NA	NA	5.80648	3.63902	3.79298	-2.61909	-2.46514
7893206	---	NA	NA	NA	9.26596	6.36029	6.57242	-2.61908	-2.40693
8133582	NR_003664	389517	SPDYE8P	speedy homolog E8 (Xenopus laevis), pseudogene	9.06433	6.48594	6.62399	-2.61523	-2.47718
7893115	---	NA	NA	NA	7.37922	4.03446	3.64736	-2.61467	-3.00177
7895914	---	NA	NA	NA	6.84865	4.56649	4.69386	-2.61414	-2.48677
7895445	---	NA	NA	NA	6.16974	4.20958	5.14492	-2.61323	-1.6779
7893719	---	NA	NA	NA	5.26033	4.1193	4.09549	-2.61196	-2.63577
8073680	NA	NA	NA	NA	5.0415	4.68245	4.05886	-2.61155	-3.23514
8163002	NM_004235	9314	KLF4	Kruppel-like factor 4 (gut)	6.96692	5.67081	5.51093	-2.61109	-2.77096
7895034	---	NA	NA	NA	10.8131	9.11425	9.03815	-2.61035	-2.68643
7894928	---	NA	NA	NA	5.39412	4.43293	4.48991	-2.61029	-2.55332
7919749	ENST00000411082	NA	NA	NA	7.17532	5.3866	5.22218	-2.60922	-2.77365
7896681	---	NA	NA	NA	5.4093	5.53418	5.83963	-2.60886	-2.30341
7894505	---	NA	NA	NA	4.47733	2.83383	3.05082	-2.60845	-2.39147
7894961	---	NA	NA	NA	7.85086	7.37433	7.48432	-2.60593	-2.49594
8103975	NR_003542	643036	SLED1	proteoglycan 3 pseudogene	6.88548	5.52381	5.48717	-2.60577	-2.64242
7896009	---	NA	NA	NA	4.43138	4.78865	4.79454	-2.60441	-2.59852
7896420	---	NA	NA	NA	7.41362	7.11984	7.21384	-2.6036	-2.50961
8097792	NR_000007	8944	SNORD73A	small nucleolar RNA, C/D box 73A	10.1788	7.45815	7.69461	-2.59794	-2.36149
8058388	NA	NA	NA	NA	6.34732	3.48206	4.29419	-2.59789	-1.78576
7895995	---	NA	NA	NA	10.2636	7.34158	7.59046	-2.59715	-2.34827
7894992	---	NA	NA	NA	11.3117	9.79414	9.98212	-2.59665	-2.40867
7896671	---	NA	NA	NA	6.42705	5.756	6.31612	-2.59557	-2.03545
7949744	ENST00000425557	NA	NA	NA	6.68717	5.02429	4.825	-2.59538	-2.79467
7892576	---	NA	NA	NA	8.02096	7.09682	7.29622	-2.59474	-2.39534
7893794	---	NA	NA	NA	6.64049	5.47415	5.88607	-2.59429	-2.18237
7911136	NA	NA	NA	NA	4.92501	2.9523	2.79255	-2.59328	-2.75303
7895726	---	NA	NA	NA	10.6199	7.60592	7.68909	-2.59292	-2.50974
7893332	---	NA	NA	NA	8.2144	6.73215	6.66136	-2.59054	-2.66133
8014863	ENST00000410845	NA	NA	NA	5.4216	4.06592	4.05515	-2.59041	-2.60119
7892560	---	NA	NA	NA	8.04522	5.28362	5.22349	-2.58917	-2.6493
7896500	---	NA	NA	NA	7.85751	7.00289	7.24339	-2.58915	-2.34865
7895880	---	NA	NA	NA	8.49246	6.43967	6.66697	-2.58821	-2.36091
7894281	---	NA	NA	NA	5.66925	4.16674	4.50052	-2.58556	-2.25178
7923917	NM_005449	9214	FAIM3	Fas apoptotic inhibitory molecule 3	9.15152	6.75655	6.46338	-2.58457	-2.87774
7896286	---	NA	NA	NA	6.12798	3.62216	3.395	-2.58248	-2.80965
8016429	ENST00000384576	NA	NA	NA	7.89081	5.70614	6.30783	-2.58239	-1.9807
8179814	NM_025261	80740	LY6G6C	lymphocyte antigen 6 complex, locus G6C	7.55757	6.36855	6.37226	-2.57915	-2.57544
8008700	AK021772	79904	FLJ11710	uncharacterized protein FLJ11710	8.00574	5.79971	5.89743	-2.57877	-2.48104
7974621	NM_002892	5926	ARID4A	AT rich interactive domain 4A (RBP1-like)	10.368	7.57897	7.91775	-2.57856	-2.23978
7967896	ENST00000421695	NA	NA	NA	7.78089	4.78321	4.90069	-2.57706	-2.45958
7971711	ENST00000410244	NA	NA	NA	6.08515	5.19111	5.05558	-2.57601	-2.71154
7986250	NM_001271	1106	CHD2	chromodomain helicase DNA binding protein 2	11.6717	8.62891	8.74536	-2.57543	-2.45898
7894020	---	NA	NA	NA	7.56351	6.46447	6.65897	-2.57504	-2.38054
8007441	NM_000988	6155	RPL27	ribosomal protein L27	12.3029	10.8443	10.8272	-2.57489	-2.59199
7999884	ENST00000459248	NA	NA	NA	7.83059	5.60061	5.94222	-2.57208	-2.23048
7896577	---	NA	NA	NA	5.12845	3.3792	3.35706	-2.57126	-2.5934
8166349	ENST00000365274	NA	NA	NA	4.49559	2.93368	2.94633	-2.57019	-2.55754
7958759	ENST00000423386	NA	NA	NA	7.70341	5.99919	5.9029	-2.56889	-2.66519
7895948	---	NA	NA	NA	10.0065	8.43173	8.35604	-2.5669	-2.64258
8095159	ENST00000459077	NA	NA	NA	8.39759	6.82517	6.99845	-2.56378	-2.3905
7892671	---	NA	NA	NA	5.5299	4.03389	4.00628	-2.56263	-2.59024
7893724	---	NA	NA	NA	6.97886	6.02958	6.39168	-2.56187	-2.19977
7928907	NM_005271	2746	GLUD1	glutamate dehydrogenase 1	7.99192	7.33261	7.19721	-2.56137	-2.69678
7894242	---	NA	NA	NA	6.94494	5.06508	5.68126	-2.56136	-1.9452
7893538	---	NA	NA	NA	7.7168	5.52322	5.537	-2.5607	-2.54691
8140737	ENST00000363527	NA	NA	NA	8.74785	6.30408	6.51641	-2.56002	-2.3477
7895145	---	NA	NA	NA	10.7224	8.34034	8.26415	-2.55808	-2.63427
7893098	---	NA	NA	NA	7.45232	7.42711	7.56215	-2.55449	-2.41945
8113936	ENST00000313460	NA	NA	NA	6.35869	5.80968	6.57122	-2.55431	-1.79278
7892855	---	NA	NA	NA	6.66124	4.83448	5.14393	-2.55376	-2.24431
7896130	---	NA	NA	NA	10.5812	7.69981	7.85961	-2.55326	-2.39346
8094240	NM_001775	952	CD38	CD38 molecule	8.94167	6.77771	6.93333	-2.55265	-2.39703
7893065	---	NA	NA	NA	7.43151	4.47738	4.6437	-2.55214	-2.38582
8165700	NC_001807	NA	NA	NA	12.4935	10.1672	10.3546	-2.55167	-2.36422
7896343	---	NA	NA	NA	9.37619	7.95291	8.11943	-2.55104	-2.38452
7947890	NA	NA	NA	NA	4.01386	2.84621	3.01534	-2.54986	-2.38073
7951435	NM_015423	60496	AASDHPPT	aminoadipate-semialdehyde dehydrogenase-phosphopantetheinyl transferase	6.33331	3.13475	3.42896	-2.54796	-2.25375
7895772	---	NA	NA	NA	9.3384	7.00493	7.14173	-2.54575	-2.40894
7894474	---	NA	NA	NA	9.40774	8.10235	8.06565	-2.54399	-2.58068
7951408	NM_052889	114769	CARD16	caspase recruitment domain family, member 16	6.63311	5.25082	5.51386	-2.54377	-2.28073
7919594	ENST00000391242	NA	NA	NA	3.76914	3.00344	3.18133	-2.54239	-2.36449
7895636	---	NA	NA	NA	4.01795	2.59782	2.86139	-2.5415	-2.27793
8091658	NM_020307	57018	CCNL1	cyclin L1	11.3169	9.01586	9.03755	-2.54008	-2.51839
7893779	---	NA	NA	NA	12.3011	9.79213	9.93537	-2.53906	-2.39582
8000690	ENST00000458775	NA	NA	NA	9.03177	6.88898	7.27785	-2.53862	-2.14975
8000649	ENST00000458775	NA	NA	NA	9.03177	6.88898	7.27785	-2.53862	-2.14975
7895706	---	NA	NA	NA	6.2028	3.9678	4.41603	-2.5378	-2.08956
7947989	ENST00000363220	NA	NA	NA	9.21586	7.5922	8.0161	-2.53561	-2.11172
7896155	---	NA	NA	NA	3.91575	2.56175	3.01211	-2.53471	-2.08436
7895571	---	NA	NA	NA	6.47395	5.35794	5.3925	-2.53404	-2.49948
8002342	ENST00000458775	NA	NA	NA	8.876	6.7096	7.02398	-2.53089	-2.21651
7976512	NR_015415	400242	DICER1-AS1	DICER1 antisense RNA 1 (non-protein coding)	6.95682	5.86925	5.83908	-2.53023	-2.5604
7894419	---	NA	NA	NA	10.0066	7.70448	7.57941	-2.52991	-2.65498
7895234	---	NA	NA	NA	6.41777	4.10219	4.47053	-2.52948	-2.16113
7911339	NR_031741	NA	NA	NA	11.557	9.6533	9.78725	-2.52947	-2.39553
8165698	NR_031741	NA	NA	NA	11.557	9.6533	9.78725	-2.52947	-2.39553
7895004	---	NA	NA	NA	10.4953	9.2781	9.64072	-2.5274	-2.16479
7893172	---	NA	NA	NA	8.66067	7.88887	7.9528	-2.52542	-2.4615
7893202	---	NA	NA	NA	9.53636	7.17148	7.39981	-2.52501	-2.29668
8056100	ENST00000384389	NA	NA	NA	5.95218	3.77231	3.84257	-2.52492	-2.45466
7894936	---	NA	NA	NA	5.98038	4.73847	4.8045	-2.52464	-2.4586
7894215	---	NA	NA	NA	7.82132	6.52451	6.33411	-2.52363	-2.71403
8165709	NC_001807	NA	NA	NA	11.138	9.74428	10.141	-2.52237	-2.12562
7896370	---	NA	NA	NA	9.4976	8.50945	8.57569	-2.5222	-2.45595
8028102	NA	NA	NA	NA	6.68323	5.67263	5.7408	-2.52217	-2.45402
7892793	---	NA	NA	NA	5.80076	4.20047	4.49759	-2.51826	-2.22115
7894701	---	NA	NA	NA	6.96571	7.49282	7.7561	-2.51753	-2.25424
7935863	AF090931	NA	NA	NA	5.62148	4.29117	4.45589	-2.517	-2.35229
7896418	---	NA	NA	NA	7.72558	7.51426	7.67972	-2.51385	-2.34839
7919747	ENST00000410192	NA	NA	NA	6.90402	5.80065	5.59844	-2.51364	-2.71584
7895519	---	NA	NA	NA	8.5737	7.17845	7.36379	-2.51351	-2.32817
8140424	NM_175064	285955	SPDYE1	speedy homolog E1 (Xenopus laevis)	9.24229	6.90092	6.95326	-2.51302	-2.46069
7893615	---	NA	NA	NA	8.12562	5.80936	6.71729	-2.51195	-1.60404
7893835	---	NA	NA	NA	10.0921	9.03915	9.2376	-2.5107	-2.31225
7893427	---	NA	NA	NA	5.29549	4.28158	4.1886	-2.5105	-2.60348
7960947	NM_000014	2	A2M	alpha-2-macroglobulin	8.05927	5.79537	6.18747	-2.50838	-2.11628
7995552	NM_015247	1540	CYLD	cylindromatosis (turban tumor syndrome)	10.1826	7.52757	7.60133	-2.50757	-2.43381
7894313	---	NA	NA	NA	3.24276	2.65219	2.93018	-2.5062	-2.22821
8058145	NA	NA	NA	NA	6.0847	5.23842	5.33617	-2.50589	-2.40814
7893560	---	NA	NA	NA	9.34193	7.88549	8.05878	-2.50427	-2.33097
7894461	---	NA	NA	NA	10.2067	8.01187	8.51914	-2.50374	-1.99647
7894345	---	NA	NA	NA	6.64147	5.11007	6.13817	-2.50364	-1.47554
8060895	NR_004386	26767	RNU105B	RNA, U105B small nucleolar	7.68207	5.35478	5.55286	-2.50332	-2.30523
7919761	NA	NA	NA	NA	8.94537	7.19558	7.26281	-2.5031	-2.43587
8092691	NM_001706	604	BCL6	B-cell CLL/lymphoma 6	7.90717	6.15069	5.902	-2.50197	-2.75067
7892654	---	NA	NA	NA	10.3195	9.17752	9.21232	-2.5017	-2.4669
8173437	NM_001025265	158830	CXorf65	chromosome X open reading frame 65	9.43403	6.74392	7.14014	-2.50168	-2.10546
7893445	---	NA	NA	NA	6.73277	4.84021	5.92066	-2.50141	-1.42094
7922412	NR_003943	692197	SNORD77	small nucleolar RNA, C/D box 77	4.05222	3.77601	3.73178	-2.50132	-2.54555
8103166	NM_001009555	152503	SH3D19	SH3 domain containing 19	5.54551	4.52062	4.40421	-2.50095	-2.61736
8151991	ENST00000410165	NA	NA	NA	5.29572	3.98436	4.27539	-2.50049	-2.20946
8125443	NA	NA	NA	NA	5.52266	3.91675	3.98936	-2.49975	-2.42714
8008885	NR_029493	406991	MIR21	microRNA 21	8.11865	6.52782	6.34578	-2.49971	-2.68175
7892821	---	NA	NA	NA	4.2764	2.60037	3.12	-2.49942	-1.97978
7893068	---	NA	NA	NA	8.26086	7.19233	7.31012	-2.49745	-2.37966
7893515	---	NA	NA	NA	10.366	8.63037	8.75812	-2.49628	-2.36854
7959772	NM_006312	9612	NCOR2	nuclear receptor corepressor 2	8.77331	6.71305	6.45224	-2.49607	-2.75689
8055202	NA	NA	NA	NA	7.76659	6.21901	6.36405	-2.49392	-2.34888
8051462	NA	NA	NA	NA	7.1866	3.92671	4.08267	-2.49299	-2.33703
7896163	---	NA	NA	NA	4.55626	3.04948	2.87621	-2.49087	-2.66416
8024485	NM_015675	4616	GADD45B	growth arrest and DNA-damage-inducible, beta	7.88955	7.15031	7.07658	-2.49064	-2.56437
8018860	NM_001168	332	BIRC5	baculoviral IAP repeat containing 5	6.81979	5.48609	5.44452	-2.48914	-2.53071
8122464	NM_007124	7402	UTRN	utrophin	10.7135	8.23525	8.3247	-2.48888	-2.39941
8179489	NM_002122	3117	HLA-DQA1	major histocompatibility complex, class II, DQ alpha 1	10.9214	8.47785	8.23076	-2.48828	-2.73538
8178199	NM_002122	3117	HLA-DQA1	major histocompatibility complex, class II, DQ alpha 1	10.9214	8.47785	8.23076	-2.48828	-2.73538
7896150	---	NA	NA	NA	11.3899	10.162	10.326	-2.48516	-2.32123
7974835	NM_006255	5583	PRKCH	protein kinase C, eta	10.7271	8.35932	8.44024	-2.48407	-2.40314
7896634	---	NA	NA	NA	5.5309	4.58568	4.72982	-2.48373	-2.3396
7893383	---	NA	NA	NA	6.33181	5.1474	5.67525	-2.48367	-1.95582
7894466	---	NA	NA	NA	7.86073	6.35757	6.23639	-2.48319	-2.60437
8144584	NA	NA	NA	NA	5.79031	4.69198	4.46298	-2.48278	-2.71177
7892570	---	NA	NA	NA	8.88779	7.83544	7.92757	-2.48028	-2.38816
7967304	NM_198261	NA	NA	NA	10.9618	8.74414	8.93971	-2.4796	-2.28403
7892984	---	NA	NA	NA	6.31044	5.94844	6.17936	-2.47926	-2.24835
8058201	AK055262	NA	NA	NA	7.00669	5.40534	5.77005	-2.47754	-2.11283
7915594	ENST00000455333	NA	NA	NA	9.86084	8.96565	8.91995	-2.47749	-2.5232
8157229	ENST00000363391	NA	NA	NA	4.6787	2.99271	2.55642	-2.4771	-2.91338
7894904	---	NA	NA	NA	7.12854	5.35297	5.30248	-2.47659	-2.52707
7892511	---	NA	NA	NA	6.03046	4.08783	4.45868	-2.47658	-2.10573
7925701	NA	NA	NA	NA	8.95769	6.5506	6.76924	-2.47553	-2.25689
7893875	---	NA	NA	NA	9.83949	8.45088	8.56705	-2.47532	-2.35915
7896323	---	NA	NA	NA	9.1182	5.91022	6.0723	-2.4747	-2.31262
7896132	---	NA	NA	NA	10.0411	8.59327	8.76235	-2.4734	-2.30431
8099760	NM_015230	116984	ARAP2	ArfGAP with RhoGAP domain, ankyrin repeat and PH domain 2	8.65024	5.72797	5.9303	-2.47339	-2.27106
8054943	ENST00000384236	NA	NA	NA	7.53739	3.76866	3.45816	-2.47211	-2.78261
7895295	---	NA	NA	NA	7.80443	6.92186	6.83102	-2.47161	-2.56245
7893644	---	NA	NA	NA	9.30648	8.01286	8.25596	-2.47088	-2.22778
7895348	---	NA	NA	NA	5.95795	4.84886	4.6647	-2.46498	-2.64914
8174985	NM_003069	6594	SMARCA1	SWI/SNF related, matrix associated, actin dependent regulator of chromatin, subfamily a, member 1	9.11906	5.9695	6.15862	-2.46352	-2.2744
7893125	---	NA	NA	NA	10.3962	8.04773	8.31561	-2.46199	-2.19412
7895280	---	NA	NA	NA	9.16744	8.18352	8.43393	-2.46006	-2.20965
8063522	ENST00000459416	NA	NA	NA	6.25682	3.84169	4.119	-2.45982	-2.1825
8047215	ENST00000384109	NA	NA	NA	4.36885	3.4937	3.77731	-2.45938	-2.17577
7896414	---	NA	NA	NA	4.63218	2.87877	3.62962	-2.45901	-1.70816
7894440	---	NA	NA	NA	8.37775	7.00736	7.18041	-2.45861	-2.28556
8047403	NM_032977	843	CASP10	caspase 10, apoptosis-related cysteine peptidase	8.37101	6.70857	6.70519	-2.45802	-2.46139
7961083	NM_005127	9976	CLEC2B	C-type lectin domain family 2, member B	9.15544	7.59393	7.81863	-2.45726	-2.23256
7895815	---	NA	NA	NA	10.7223	9.619	9.72454	-2.45654	-2.351
7894274	---	NA	NA	NA	7.04769	5.80861	6.3369	-2.45648	-1.92819
7896327	---	NA	NA	NA	6.56698	5.35847	5.5725	-2.45552	-2.24148
7893448	---	NA	NA	NA	10.7761	9.53492	9.48096	-2.45526	-2.50922
7893400	---	NA	NA	NA	5.30756	3.41585	3.77436	-2.45512	-2.0966
7892515	---	NA	NA	NA	11.2946	9.78508	10.1676	-2.45499	-2.07251
7894193	---	NA	NA	NA	8.46049	5.91307	6.1911	-2.45253	-2.1745
7893216	---	NA	NA	NA	5.71456	5.96567	6.24453	-2.45124	-2.17238
8076384	AK096917	NA	NA	NA	7.98402	6.21697	6.2328	-2.45005	-2.43423
8002102	AF090894	NA	NA	NA	7.11837	5.92396	6.11416	-2.44699	-2.25678
7892731	---	NA	NA	NA	7.01839	4.85961	5.12817	-2.44692	-2.17837
7893010	---	NA	NA	NA	7.48911	6.38244	6.56672	-2.44638	-2.26211
7894718	---	NA	NA	NA	5.12009	3.92421	3.97067	-2.44367	-2.39719
7896179	---	NA	NA	NA	4.90991	3.78387	4.186	-2.44284	-2.0407
7896516	---	NA	NA	NA	5.06409	4.50982	4.92859	-2.44053	-2.02176
7893091	---	NA	NA	NA	10.6444	10.6752	10.6033	-2.44042	-2.51234
7892516	---	NA	NA	NA	7.93969	5.56278	5.32244	-2.43923	-2.67957
7925182	NR_002956	677802	SNORA14B	small nucleolar RNA, H/ACA box 14B	6.8389	5.7563	6.00835	-2.43903	-2.18698
7896271	---	NA	NA	NA	8.46529	6.40477	6.64609	-2.43864	-2.19731
7894117	---	NA	NA	NA	9.21557	8.09068	8.14794	-2.43804	-2.38078
7894418	---	NA	NA	NA	9.79157	8.72645	8.97946	-2.43754	-2.18453
8067178	NM_080615	140687	GCNT7	glucosaminyl (N-acetyl) transferase family member 7	8.22723	5.52654	5.46217	-2.43559	-2.49996
7895859	---	NA	NA	NA	3.57496	2.53946	2.58656	-2.43531	-2.38821
7894131	---	NA	NA	NA	10.1982	9.29787	9.36157	-2.43484	-2.37114
8002245	ENST00000458872	NA	NA	NA	9.0639	6.65966	6.55235	-2.4345	-2.54181
7993017	NA	NA	NA	NA	6.44874	5.8419	5.80513	-2.43146	-2.46822
7894462	---	NA	NA	NA	7.69013	5.4394	5.29096	-2.4306	-2.57904
7972711	ENST00000410750	NA	NA	NA	8.36204	6.53941	6.85644	-2.43054	-2.11351
7909011	NM_002393	4194	MDM4	Mdm4 p53 binding protein homolog (mouse)	11.1188	8.97368	9.08666	-2.43017	-2.31719
7953128	ENST00000410561	NA	NA	NA	6.32103	3.75873	3.89736	-2.43004	-2.29141
7895381	---	NA	NA	NA	4.28681	2.56224	3.80299	-2.42858	-1.18783
7893982	---	NA	NA	NA	4.87634	3.63354	3.61838	-2.42492	-2.44008
8006237	ENST00000433145	NA	NA	NA	8.57292	7.12394	7.20375	-2.42211	-2.34231
7978824	NM_001030001	6235	RPS29	ribosomal protein S29	8.83715	8.26782	8.2924	-2.42129	-2.39671
7942551	ENST00000410343	NA	NA	NA	7.21252	5.72019	6.07616	-2.42093	-2.06495
7939240	ENST00000330381	NA	NA	NA	9.62035	6.23016	6.14874	-2.41894	-2.50035
7894566	---	NA	NA	NA	8.62939	5.24916	5.57953	-2.4172	-2.08683
7893388	---	NA	NA	NA	6.37392	3.7503	4.10372	-2.41619	-2.06277
7927874	ENST00000384707	NA	NA	NA	7.5663	5.06798	5.44039	-2.41553	-2.04312
7927517	ENST00000356255	NA	NA	NA	3.36097	2.4612	2.57374	-2.41549	-2.30295
7933595	ENST00000356255	NA	NA	NA	3.36097	2.4612	2.57374	-2.41549	-2.30295
7927265	ENST00000356255	NA	NA	NA	3.36097	2.4612	2.57374	-2.41549	-2.30295
7894754	---	NA	NA	NA	9.93395	7.16692	7.17216	-2.41498	-2.40973
7893229	---	NA	NA	NA	7.08721	5.28554	5.73939	-2.41483	-1.96098
7893728	---	NA	NA	NA	8.76742	7.79765	8.11637	-2.41425	-2.09552
7930537	NM_001146274	6934	TCF7L2	transcription factor 7-like 2 (T-cell specific, HMG-box)	9.60702	8.05048	7.9679	-2.41345	-2.49603
7895339	---	NA	NA	NA	5.76007	3.50577	4.7175	-2.41342	-1.20169
7896439	---	NA	NA	NA	9.33643	7.6132	7.54021	-2.40975	-2.48273
7970507	ENST00000364951	NA	NA	NA	7.11384	5.79957	6.13839	-2.40869	-2.06987
8151236	NA	NA	NA	NA	5.90303	4.69146	4.43461	-2.40869	-2.66554
7892554	---	NA	NA	NA	5.3449	3.60029	3.96691	-2.40676	-2.04014
7976148	NR_024620	29018	PRO1768	PRO1768	7.14647	4.83056	4.94231	-2.4042	-2.29244
8118556	NM_002122	3117	HLA-DQA1	major histocompatibility complex, class II, DQ alpha 1	9.04094	7.42791	7.32688	-2.40326	-2.50429
8003857	NA	NA	NA	NA	7.68484	5.79145	6.4105	-2.40282	-1.78378
7922400	ENST00000363840	NA	NA	NA	10.5618	8.40601	8.73929	-2.40231	-2.06903
8095214	ENST00000363871	NA	NA	NA	10.0566	7.38625	7.40983	-2.40123	-2.37765
8180259	NM_198555	NA	NA	NA	10.3838	8.85934	8.91282	-2.40114	-2.34766
8154572	ENST00000410270	NA	NA	NA	6.41144	3.94056	4.04347	-2.40042	-2.29752
8154979	ENST00000410166	NA	NA	NA	6.51958	4.90073	4.47238	-2.4001	-2.82845
7896342	---	NA	NA	NA	5.92101	4.03783	4.39605	-2.39932	-2.04109
7893219	---	NA	NA	NA	7.24489	5.5556	5.96739	-2.39878	-1.98699
7922456	ENST00000363885	NA	NA	NA	6.73634	5.50063	5.69784	-2.39875	-2.20154
7909610	NM_001040619	467	ATF3	activating transcription factor 3	6.80575	5.54769	5.59814	-2.39861	-2.34816
7895450	---	NA	NA	NA	7.25498	4.68712	5.16727	-2.39832	-1.91816
7896559	---	NA	NA	NA	6.77081	3.77671	4.77796	-2.3983	-1.39705
7894286	---	NA	NA	NA	6.55471	4.61383	4.95928	-2.39782	-2.05237
7894103	---	NA	NA	NA	9.36989	5.518	6.09851	-2.39771	-1.81719
7905571	NM_002965	6280	S100A9	S100 calcium binding protein A9	7.89306	6.59477	6.43108	-2.39752	-2.56121
7927597	ENST00000433148	NA	NA	NA	6.93454	4.86569	4.75525	-2.39531	-2.50575
8047213	ENST00000365564	NA	NA	NA	5.79527	4.32088	3.92223	-2.39406	-2.79272
7893720	---	NA	NA	NA	8.98351	7.92523	8.20931	-2.39227	-2.10819
8079151	NA	NA	NA	NA	3.93732	3.03446	3.07185	-2.39173	-2.35433
8169638	NA	NA	NA	NA	5.14698	3.71371	3.61484	-2.38964	-2.48851
7895722	---	NA	NA	NA	6.09064	4.73261	5.85743	-2.3893	-1.26448
8100476	ENST00000362686	NA	NA	NA	4.85283	3.60049	3.76382	-2.38881	-2.22548
8114010	NM_002198	3659	IRF1	interferon regulatory factor 1	8.52654	7.06405	7.01347	-2.38821	-2.43879
7896018	---	NA	NA	NA	8.4738	7.62955	7.97138	-2.38639	-2.04456
7894825	---	NA	NA	NA	7.42517	6.57748	7.09688	-2.38636	-1.86696
7896453	---	NA	NA	NA	6.50711	5.48803	5.58556	-2.38571	-2.28818
7892719	---	NA	NA	NA	9.82446	9.41249	9.52432	-2.38555	-2.27372
7892590	---	NA	NA	NA	4.32258	4.35473	3.21516	-2.38415	-3.52373
8093974	AF130051	NA	NA	NA	5.83023	4.3914	4.4719	-2.38341	-2.3029
7895569	---	NA	NA	NA	3.5005	2.96559	3.02056	-2.38165	-2.32668
7892644	---	NA	NA	NA	10.9764	9.37492	9.53191	-2.38152	-2.22454
7896640	---	NA	NA	NA	9.52874	7.37632	7.19515	-2.38077	-2.56195
8130580	NR_002965	677812	SNORA29	small nucleolar RNA, H/ACA box 29	7.68911	5.94322	6.04169	-2.37976	-2.2813
7894427	---	NA	NA	NA	8.02584	5.86773	6.48707	-2.37921	-1.75987
8066528	ENST00000425680	NA	NA	NA	6.93707	5.05333	5.53127	-2.37753	-1.89959
8058199	NA	NA	NA	NA	4.1949	2.56354	2.65088	-2.37663	-2.2893
7895839	---	NA	NA	NA	7.19486	6.38575	6.74176	-2.3742	-2.01819
7893969	---	NA	NA	NA	5.61998	3.04104	3.62678	-2.37302	-1.78727
7959572	NA	NA	NA	NA	4.13849	3.1131	3.03317	-2.37219	-2.45212
7895258	---	NA	NA	NA	9.61247	7.62712	7.64021	-2.36895	-2.35586
7895470	---	NA	NA	NA	8.11357	6.45957	6.44796	-2.3672	-2.37881
7938286	NM_000990	6157	RPL27A	ribosomal protein L27a	9.13986	7.52257	7.6577	-2.3668	-2.23168
8075479	ENST00000362825	NA	NA	NA	5.33819	4.01708	3.99784	-2.36648	-2.38572
8052654	NM_020651	57162	PELI1	pellino E3 ubiquitin protein ligase 1	9.86113	7.24515	7.45812	-2.36374	-2.15076
7910692	ENST00000410718	NA	NA	NA	4.20118	2.62248	2.69695	-2.36309	-2.28862
8042219	ENST00000459127	NA	NA	NA	8.05235	5.49906	5.66406	-2.36286	-2.19786
8180269	NM_032026	83940	TATDN1	TatD DNase domain containing 1	8.87472	7.50729	7.86996	-2.36269	-2.00001
8135197	NM_001031618	441273	SPDYE2	speedy homolog E2 (Xenopus laevis)	8.65859	6.43701	6.34445	-2.36231	-2.45485
7895745	---	NA	NA	NA	10.2223	8.83136	8.87398	-2.3621	-2.31947
7895575	---	NA	NA	NA	5.6011	4.22787	4.54776	-2.36132	-2.04143
8052139	NA	NA	NA	NA	6.46901	5.68557	5.52491	-2.36112	-2.52178
8178826	AK296613	3119	HLA-DQB1	major histocompatibility complex, class II, DQ beta 1	9.05512	7.61785	7.65304	-2.36069	-2.3255
8180022	AK296613	3119	HLA-DQB1	major histocompatibility complex, class II, DQ beta 1	9.05512	7.61785	7.65304	-2.36069	-2.3255
8137582	ENST00000384211	NA	NA	NA	4.88628	4.082	4.19402	-2.36055	-2.24852
7894396	---	NA	NA	NA	6.8114	5.42234	5.80949	-2.35961	-1.97246
7892763	---	NA	NA	NA	7.35917	7.3216	7.53652	-2.35954	-2.14463
7895855	---	NA	NA	NA	7.60001	6.87397	6.91552	-2.35894	-2.31739
7930274	ENST00000410571	NA	NA	NA	5.98757	4.89125	5.06241	-2.35736	-2.1862
7896052	---	NA	NA	NA	7.97223	6.98387	7.45821	-2.35639	-1.88206
7896017	---	NA	NA	NA	10.2874	8.98069	9.21291	-2.35471	-2.12249
7894675	---	NA	NA	NA	10.9529	8.79484	8.87942	-2.35457	-2.26999
8104568	AY358688	100133299	LOC100133299	GALI1870	7.46419	5.47825	5.61198	-2.35434	-2.2206
8155248	ENST00000384057	NA	NA	NA	3.6298	2.76321	2.78927	-2.35378	-2.32772
8054254	NM_002285	3899	AFF3	AF4/FMR2 family, member 3	8.1162	6.74876	6.93161	-2.35354	-2.17069
7958015	ENST00000459085	NA	NA	NA	7.13329	5.29085	5.58293	-2.35283	-2.06074
8174201	NM_018476	55859	BEX1	brain expressed, X-linked 1	7.56226	5.93619	6.07659	-2.35282	-2.21242
8139482	NR_002919	654319	SNORA5A	small nucleolar RNA, H/ACA box 5A	9.66669	8.34568	8.4929	-2.35277	-2.20555
8140454	NM_175064	285955	SPDYE1	speedy homolog E1 (Xenopus laevis)	9.02243	6.79267	6.89431	-2.35084	-2.2492
8103875	ENST00000459437	NA	NA	NA	5.96057	4.45322	4.47705	-2.34877	-2.32493
7893496	---	NA	NA	NA	8.29843	5.09108	5.26159	-2.34857	-2.17806
8114006	AK126749	NA	NA	NA	6.56533	4.2836	4.27689	-2.3483	-2.35501
7955768	NM_002624	5204	PFDN5	prefoldin subunit 5	10.4435	8.77144	8.86922	-2.34811	-2.25033
7894400	---	NA	NA	NA	7.79742	6.86118	6.80331	-2.347	-2.40488
7936320	NR_026715	644511	RPL13AP6	ribosomal protein L13a pseudogene 6	8.79654	7.39794	7.39306	-2.34563	-2.35051
7894986	---	NA	NA	NA	8.22676	7.83897	8.02958	-2.34495	-2.15434
7979878	NM_003049	6554	SLC10A1	solute carrier family 10 (sodium/bile acid cotransporter family), member 1	7.20608	5.2223	5.21514	-2.34474	-2.3519
7895942	---	NA	NA	NA	10.7688	9.48649	9.66224	-2.3438	-2.16805
7911341	NC_001807	NA	NA	NA	11.7557	9.85384	9.94514	-2.34363	-2.25234
8144717	ENST00000384269	NA	NA	NA	8.43503	6.76365	6.91535	-2.3435	-2.19181
8146892	ENST00000410957	NA	NA	NA	5.99416	4.83235	4.81594	-2.34172	-2.35814
7953765	NM_020734	57494	RIMKLB	ribosomal modification protein rimK-like family member B	10.3102	7.83044	7.89908	-2.33866	-2.27002
7895823	---	NA	NA	NA	4.23036	3.58393	3.09898	-2.3352	-2.82015
7893130	---	NA	NA	NA	12.5694	10.1528	10.3358	-2.33514	-2.15214
7896566	---	NA	NA	NA	9.18011	7.12612	7.42594	-2.33026	-2.03044
8134374	ENST00000459298	NA	NA	NA	8.74982	7.04089	7.21659	-2.3302	-2.15451
7893900	---	NA	NA	NA	9.27445	8.23242	8.26877	-2.32995	-2.29359
7894841	---	NA	NA	NA	4.4686	2.98585	3.38266	-2.32994	-1.93314
8053834	NM_025190	57730	ANKRD36B	ankyrin repeat domain 36B	10.2083	8.87677	9.01057	-2.32978	-2.19597
7892566	---	NA	NA	NA	4.98341	3.9733	4.73187	-2.32766	-1.56909
7894040	---	NA	NA	NA	4.35827	3.5135	3.33679	-2.32733	-2.50404
8014755	NR_002576	619505	SNORA21	small nucleolar RNA, H/ACA box 21	7.79392	7.31745	7.31184	-2.3264	-2.33201
7926383	NA	NA	NA	NA	6.06492	3.55871	3.85822	-2.32615	-2.02664
7892530	---	NA	NA	NA	11.2178	9.94673	9.98511	-2.32489	-2.28652
7896043	---	NA	NA	NA	9.88825	8.5048	8.54584	-2.32482	-2.28378
8042356	NM_002398	4211	MEIS1	Meis homeobox 1	10.5497	9.03225	9.11204	-2.32472	-2.24494
7993846	ENST00000384315	NA	NA	NA	8.01846	6.00809	6.34377	-2.32288	-1.98721
7892804	---	NA	NA	NA	5.32417	3.97906	4.72887	-2.32107	-1.57127
7896046	---	NA	NA	NA	8.5227	7.16667	7.24191	-2.3207	-2.24546
8035435	NM_001145304	80726	KIAA1683	KIAA1683	7.76632	6.98697	6.81309	-2.31997	-2.49384
7903530	NM_001144937	163479	FNDC7	fibronectin type III domain containing 7	5.62078	4.35714	4.33453	-2.31777	-2.34037
7896661	---	NA	NA	NA	8.6145	6.47809	6.70838	-2.3174	-2.08711
7895858	---	NA	NA	NA	5.33	3.40383	3.79284	-2.31575	-1.92674
7893568	---	NA	NA	NA	6.34377	5.21629	5.70563	-2.31501	-1.82569
7970737	NM_004119	2322	FLT3	fms-related tyrosine kinase 3	10.2837	8.37448	8.44767	-2.31469	-2.24151
7895933	---	NA	NA	NA	6.8932	4.50406	3.54853	-2.31297	-3.26851
8144699	AY461701	NA	NA	NA	7.1685	4.9527	5.31703	-2.31291	-1.94859
7892904	---	NA	NA	NA	5.79373	4.39379	5.08573	-2.31272	-1.62078
7893108	---	NA	NA	NA	4.75949	3.36973	3.60805	-2.31142	-2.0731
7894773	---	NA	NA	NA	4.03593	2.28068	2.77133	-2.3108	-1.82014
8121727	NR_002730	23629	BRD7P3	bromodomain containing 7 pseudogene 3	4.96454	3.8704	4.00101	-2.30636	-2.17576
8114511	NM_016459	51237	MZB1	marginal zone B and B1 cell-specific protein	8.00043	7.29627	7.17568	-2.30557	-2.42616
7910634	ENST00000390842	NA	NA	NA	3.73789	2.55586	2.64872	-2.30382	-2.21096
8071061	AK097082	387590	TPTEP1	transmembrane phosphatase with tensin homology pseudogene 1	8.88293	7.16345	7.54744	-2.30364	-1.91965
8083407	AF318318	NA	NA	NA	7.51229	5.25878	5.52079	-2.3027	-2.04068
8144701	AK092544	100131581	LOC100131581	uncharacterized LOC100131581	7.8791	5.11077	5.36071	-2.30178	-2.05185
7978644	NM_020529	4792	NFKBIA	nuclear factor of kappa light polypeptide gene enhancer in B-cells inhibitor, alpha	11.8387	10.005	9.88912	-2.30034	-2.41619
7938366	BX641032	7465	WEE1	WEE1 homolog (S. pombe)	9.75171	7.69709	8.15193	-2.30012	-1.84528
7896410	---	NA	NA	NA	4.77342	3.60308	3.83663	-2.29944	-2.06589
7893737	---	NA	NA	NA	8.42248	6.29438	6.04807	-2.29928	-2.54558
8107044	NM_022350	64167	ERAP2	endoplasmic reticulum aminopeptidase 2	8.9831	6.70725	6.75298	-2.29896	-2.25323
7948879	NA	NA	NA	NA	7.84327	6.4041	6.75744	-2.29832	-1.94498
7955423	ENST00000363558	NA	NA	NA	3.37311	2.5359	2.59717	-2.29767	-2.2364
7896609	---	NA	NA	NA	10.5164	9.69854	10.017	-2.29766	-1.97919
7895116	---	NA	NA	NA	6.40512	7.03024	6.90405	-2.29745	-2.42364
7896289	---	NA	NA	NA	4.09368	2.39163	2.24772	-2.29465	-2.43856
7892673	---	NA	NA	NA	7.23214	6.20275	6.23517	-2.29436	-2.26195
7894522	---	NA	NA	NA	10.452	9.04265	9.16701	-2.29401	-2.16965
8115543	NM_024007	1879	EBF1	early B-cell factor 1	7.60189	6.18598	6.13584	-2.29372	-2.34387
7894394	---	NA	NA	NA	5.21841	3.8116	4.01189	-2.29352	-2.09323
7893936	---	NA	NA	NA	7.471	5.85748	6.09503	-2.2931	-2.05555
7895652	---	NA	NA	NA	11.2953	10.0541	10.401	-2.29196	-1.94503
7894285	---	NA	NA	NA	6.75866	5.87215	6.30417	-2.29064	-1.85862
7893462	---	NA	NA	NA	6.9733	5.87634	6.05965	-2.28924	-2.10593
8030128	NM_014330	23645	PPP1R15A	protein phosphatase 1, regulatory subunit 15A	9.85219	8.89944	8.86835	-2.28923	-2.32032
8002283	NM_144676	146456	TMED6	transmembrane emp24 protein transport domain containing 6	6.35949	5.11562	5.3604	-2.2891	-2.04432
7893853	---	NA	NA	NA	8.84045	8.12143	8.11999	-2.28882	-2.29025
8033460	ENST00000363030	NA	NA	NA	6.90459	5.80351	5.90942	-2.28744	-2.18154
7893195	---	NA	NA	NA	5.40897	4.34051	3.5345	-2.28593	-3.09194
7894227	---	NA	NA	NA	5.97778	4.12256	4.49045	-2.28587	-1.91797
8138592	AB052759	29896	TRA2A	transformer 2 alpha homolog (Drosophila)	8.66473	7.6036	7.84509	-2.28468	-2.04319
7895877	---	NA	NA	NA	5.54176	4.49583	4.7726	-2.28364	-2.00687
7895840	---	NA	NA	NA	7.67571	5.86145	5.37744	-2.28361	-2.76762
8088140	ENST00000384381	NA	NA	NA	3.52952	2.64258	2.7209	-2.28323	-2.20492
7952601	NM_001143820	2113	ETS1	v-ets erythroblastosis virus E26 oncogene homolog 1 (avian)	9.18794	7.05746	7.31842	-2.28321	-2.02225
7953383	NR_004387	692148	SCARNA10	small Cajal body-specific RNA 10	7.74043	7.50185	7.80924	-2.28301	-1.97562
7893493	---	NA	NA	NA	8.59726	6.34431	6.50984	-2.28266	-2.11712
7892712	---	NA	NA	NA	9.19291	8.71491	8.81688	-2.28206	-2.18009
7893117	---	NA	NA	NA	5.14246	3.61964	3.95487	-2.28172	-1.94649
7896464	---	NA	NA	NA	12.2911	9.90113	9.91074	-2.28079	-2.27118
8022557	ENST00000362496	NA	NA	NA	6.00442	3.27642	3.49239	-2.2806	-2.06463
7894565	---	NA	NA	NA	6.6864	6.52482	6.46591	-2.28021	-2.33911
7893154	---	NA	NA	NA	9.37326	7.01133	7.49585	-2.28014	-1.79562
7901227	NA	NA	NA	NA	6.32723	5.8772	6.15917	-2.27859	-1.99662
8136891	ENST00000410716	NA	NA	NA	4.7176	3.99737	3.878	-2.2778	-2.39717
7914557	NM_030786	81493	SYNC	syncoilin, intermediate filament protein	7.74033	6.25183	6.0268	-2.27696	-2.50199
7896245	---	NA	NA	NA	7.73565	6.48516	6.44165	-2.27673	-2.32023
8108627	NR_026703	56664	VTRNA1-1	vault RNA 1-1	3.92819	3.27135	3.15834	-2.27572	-2.38874
8066402	NM_016470	51526	C20orf111	chromosome 20 open reading frame 111	9.53782	7.82841	7.93936	-2.27542	-2.16446
8017829	NA	NA	NA	NA	7.02974	5.57425	5.19766	-2.27457	-2.65116
7893705	---	NA	NA	NA	9.1284	9.06166	9.32526	-2.27426	-2.01064
7971996	ENST00000362511	NA	NA	NA	7.23437	5.54222	5.73818	-2.27402	-2.07807
7895000	---	NA	NA	NA	8.6892	8.11835	8.42995	-2.27218	-1.96059
8150576	ENST00000365644	NA	NA	NA	7.1542	3.93848	4.07297	-2.27085	-2.13636
8152759	NR_027427	83940	TATDN1	TatD DNase domain containing 1	8.04411	7.18782	7.34161	-2.26953	-2.11574
8093126	ENST00000383917	NA	NA	NA	7.39142	6.00552	6.15904	-2.26899	-2.11549
8143661	NA	NA	NA	NA	9.5206	6.80102	6.62965	-2.26889	-2.44026
7893769	---	NA	NA	NA	11.7318	9.96237	9.87231	-2.26872	-2.35878
8089701	NM_015642	26137	ZBTB20	zinc finger and BTB domain containing 20	8.51465	7.20545	7.24474	-2.26796	-2.22867
7893673	---	NA	NA	NA	5.07335	4.57017	5.38544	-2.26778	-1.45252
7895820	---	NA	NA	NA	6.00049	4.94047	5.41059	-2.26677	-1.79665
8116530	NR_002592	619571	SNORD96A	small nucleolar RNA, C/D box 96A	8.2006	7.50171	7.49869	-2.26649	-2.26952
7894681	---	NA	NA	NA	12.4923	9.84788	9.82406	-2.26597	-2.28979
7896576	---	NA	NA	NA	6.85615	5.62872	5.78155	-2.2659	-2.11307
7894311	---	NA	NA	NA	5.64972	4.06965	3.5353	-2.26282	-2.79718
7967226	NM_001014336	386653	IL31	interleukin 31	5.91011	4.58556	4.51506	-2.26159	-2.33208
7896569	---	NA	NA	NA	6.93705	5.63544	5.87963	-2.26025	-2.01606
8163105	ENST00000362461	NA	NA	NA	7.08595	5.12357	5.2691	-2.25983	-2.11429
7995477	ENST00000365254	NA	NA	NA	7.65581	6.68522	6.97635	-2.25968	-1.96854
7892517	---	NA	NA	NA	7.247	6.23212	6.40505	-2.25934	-2.08642
7893522	---	NA	NA	NA	4.05746	3.31189	3.82145	-2.25847	-1.7489
7893542	---	NA	NA	NA	8.13562	7.28812	7.50007	-2.25522	-2.04328
7904572	ENST00000364829	NA	NA	NA	7.10956	7.70443	7.88924	-2.25483	-2.07002
8165496	NM_006088	10383	TUBB4B	tubulin, beta 4B class IVb	8.8781	8.64485	8.30165	-2.25452	-2.59772
7894625	---	NA	NA	NA	5.68972	3.81549	4.2699	-2.25383	-1.79942
7893654	---	NA	NA	NA	7.325	6.46858	7.01511	-2.25302	-1.70649
8036363	ENST00000383942	NA	NA	NA	4.5164	2.85684	2.63983	-2.25205	-2.46908
7893556	---	NA	NA	NA	5.64514	6.2336	6.59398	-2.25101	-1.89062
7892824	---	NA	NA	NA	8.81998	7.78886	7.73205	-2.24986	-2.30667
8135204	NM_001031618	441273	SPDYE2	speedy homolog E2 (Xenopus laevis)	8.36394	6.28639	6.16744	-2.24985	-2.36879
7925318	NA	NA	NA	NA	4.97949	4.41327	4.4513	-2.24985	-2.21182
7911989	NM_000983	6146	RPL22	ribosomal protein L22	9.61793	7.47644	7.45519	-2.24974	-2.27099
7892813	---	NA	NA	NA	4.70629	3.46063	3.48608	-2.24934	-2.2239
8104490	ENST00000410897	NA	NA	NA	6.95258	5.82979	5.48234	-2.24808	-2.59552
7894797	---	NA	NA	NA	4.99307	3.80443	4.44292	-2.24755	-1.60906
7965838	ENST00000411000	NA	NA	NA	6.07904	5.08108	5.11995	-2.2475	-2.20864
8135902	NR_027330	27099	SND1-IT1	SND1 intronic transcript 1 (non-protein coding)	7.31868	5.27428	5.29887	-2.24748	-2.22288
7896628	---	NA	NA	NA	8.57771	6.22593	6.61839	-2.24519	-1.85273
7945226	ENST00000410637	NA	NA	NA	6.68095	5.1986	5.43598	-2.24505	-2.00768
8148196	NA	NA	NA	NA	7.64034	6.07531	5.89374	-2.24484	-2.42641
7948037	NA	NA	NA	NA	6.35245	5.05236	5.25641	-2.24269	-2.03864
8016257	ENST00000459552	NA	NA	NA	6.80493	5.61509	5.50522	-2.24157	-2.35144
8161646	ENST00000459091	NA	NA	NA	3.28932	2.29984	2.55791	-2.2401	-1.98204
8058197	NA	NA	NA	NA	7.89856	5.46594	5.59176	-2.23971	-2.1139
8101061	ENST00000364774	NA	NA	NA	8.63082	6.68612	7.06325	-2.23971	-1.86258
8076463	BC014647	91695	RRP7B	ribosomal RNA processing 7 homolog B (S. cerevisiae)	5.56002	5.91087	6.08036	-2.23908	-2.06959
7893633	---	NA	NA	NA	11.5197	10.3357	10.5225	-2.23848	-2.05166
7961142	NM_002543	4973	OLR1	oxidized low density lipoprotein (lectin-like) receptor 1	7.52297	5.11159	5.24364	-2.23679	-2.10474
7971239	ENST00000411348	NA	NA	NA	7.54673	5.08951	5.15602	-2.23476	-2.16826
7894837	---	NA	NA	NA	10.7271	8.24051	8.3633	-2.23381	-2.11103
7902205	NM_001559	3595	IL12RB2	interleukin 12 receptor, beta 2	9.27806	7.53992	7.72036	-2.23244	-2.052
7895990	---	NA	NA	NA	8.70446	6.96361	6.90561	-2.23239	-2.29039
7892996	---	NA	NA	NA	9.13241	7.9564	7.864	-2.23203	-2.32443
7923810	ENST00000365074	NA	NA	NA	5.84159	3.82603	4.31633	-2.23111	-1.74081
7895261	---	NA	NA	NA	6.3057	4.72515	5.27785	-2.23105	-1.67835
7944361	ENST00000363372	NA	NA	NA	4.29042	2.69286	3.01723	-2.23028	-1.9059
8044961	NR_023343	100151683	RNU4ATAC	RNA, U4atac small nuclear (U12-dependent splicing)	8.36346	9.5685	9.80819	-2.22931	-1.98961
8110032	NM_153607	153222	C5orf41	chromosome 5 open reading frame 41	9.81605	7.878	7.9545	-2.22899	-2.15249
7892932	---	NA	NA	NA	9.95844	8.04889	8.29519	-2.22869	-1.98238
7894751	---	NA	NA	NA	4.98163	4.64832	4.73492	-2.22862	-2.14202
7895482	---	NA	NA	NA	5.49311	4.95593	5.76267	-2.22828	-1.42155
7893663	---	NA	NA	NA	6.52252	4.93288	5.22274	-2.22742	-1.93755
7896172	---	NA	NA	NA	6.18024	5.48836	5.72774	-2.22717	-1.98779
8129390	NA	NA	NA	NA	7.77132	4.79523	5.14689	-2.22683	-1.87517
7894977	---	NA	NA	NA	7.54385	7.05914	7.08172	-2.22636	-2.20378
7893405	---	NA	NA	NA	7.47366	5.28413	5.62155	-2.2259	-1.88848
7892504	---	NA	NA	NA	9.6475	8.76046	8.74901	-2.22566	-2.23711
7894686	---	NA	NA	NA	5.46473	3.90891	3.83961	-2.22528	-2.29459
7892695	---	NA	NA	NA	7.53124	6.114	5.54521	-2.2249	-2.79368
7910096	NM_002296	3930	LBR	lamin B receptor	7.30254	5.09017	5.21474	-2.22349	-2.09892
7986442	ENST00000391004	NA	NA	NA	7.56733	5.58756	5.90986	-2.223	-1.9007
8007069	NR_033356	100379295	RNY4P8	RNA, Ro-associated Y4 pseudogene 8	9.04098	6.9728	6.97117	-2.22267	-2.2243
7893718	---	NA	NA	NA	6.07931	3.59573	3.52088	-2.22113	-2.29598
8177232	NM_001146705	8284	KDM5D	lysine (K)-specific demethylase 5D	7.12947	5.08565	4.89761	-2.21949	-2.40752
8137250	NM_015660	26157	GIMAP2	GTPase, IMAP family member 2	9.70966	8.26272	8.45745	-2.2194	-2.02466
8084810	ENST00000411185	NA	NA	NA	7.57019	5.80962	6.02393	-2.21902	-2.00472
7903389	AK000146	NA	NA	NA	9.39982	6.71305	6.88101	-2.21835	-2.05038
7895509	---	NA	NA	NA	11.103	9.91437	10.0301	-2.21731	-2.10154
7893124	---	NA	NA	NA	5.02	4.69616	5.03857	-2.21719	-1.87478
7895695	---	NA	NA	NA	9.29087	6.93068	7.00047	-2.21671	-2.14692
7892580	---	NA	NA	NA	4.41553	3.62074	4.04864	-2.21652	-1.78862
8142405	NA	NA	NA	NA	9.16833	6.63809	6.58064	-2.21614	-2.27359
8121317	NA	NA	NA	NA	4.44784	3.11148	3.51886	-2.21446	-1.80708
8040630	ENST00000363002	NA	NA	NA	5.66291	4.36344	4.29437	-2.21446	-2.28353
8055639	AK098835	9839	ZEB2	zinc finger E-box binding homeobox 2	7.50945	6.40923	6.63063	-2.21435	-1.99296
8057056	NM_133378	7273	TTN	titin	8.3491	5.33707	5.34476	-2.21392	-2.20622
7917576	NM_052942	115362	GBP5	guanylate binding protein 5	8.44802	6.26146	6.41303	-2.21364	-2.06208
7943413	NM_001165	330	BIRC3	baculoviral IAP repeat containing 3	10.2343	6.02494	5.87757	-2.21321	-2.36058
7896555	---	NA	NA	NA	3.67736	3.13971	3.69422	-2.21306	-1.65854
8149590	ENST00000325394	NA	NA	NA	6.04554	4.98161	5.09804	-2.21105	-2.09462
8009792	ENST00000413334	NA	NA	NA	5.01687	3.36621	3.24512	-2.21039	-2.33148
7892877	---	NA	NA	NA	5.84817	4.43624	5.27271	-2.21028	-1.37381
7896053	---	NA	NA	NA	8.19329	6.28932	6.03603	-2.20992	-2.46321
8007388	NM_173478	124817	CNTD1	cyclin N-terminal domain containing 1	5.6621	4.49163	4.32015	-2.20992	-2.3814
8014113	ENST00000365230	NA	NA	NA	4.87454	3.11531	3.24811	-2.20825	-2.07546
7926817	ENST00000411095	NA	NA	NA	7.37465	6.19648	6.20003	-2.20739	-2.20384
7892633	---	NA	NA	NA	9.11216	8.26643	8.17443	-2.20736	-2.29936
8054054	NM_025190	57730	ANKRD36B	ankyrin repeat domain 36B	11.059	8.85915	9.11787	-2.2045	-1.94579
7895215	---	NA	NA	NA	11.5353	9.6219	9.82248	-2.20408	-2.00351
7950532	ENST00000362492	NA	NA	NA	4.05779	2.90991	2.84306	-2.20389	-2.27074
7893857	---	NA	NA	NA	8.5939	7.8255	7.94131	-2.20365	-2.08785
8113666	NM_020796	57556	SEMA6A	sema domain, transmembrane domain (TM), and cytoplasmic domain, (semaphorin) 6A	7.66709	5.89349	5.64505	-2.20342	-2.45185
7896630	---	NA	NA	NA	7.28643	5.9432	5.88481	-2.2019	-2.2603
7895963	---	NA	NA	NA	10.0501	10.1066	10.0029	-2.2018	-2.30557
8105504	NM_152789	257415	FAM133B	family with sequence similarity 133, member B	10.1133	8.67943	8.85341	-2.20045	-2.02647
8167763	NM_022117	64061	TSPYL2	TSPY-like 2	8.87158	6.57646	6.59172	-2.19874	-2.18347
7895220	---	NA	NA	NA	11.8717	9.35947	9.52147	-2.19844	-2.03644
7895720	---	NA	NA	NA	3.63258	3.27023	3.45046	-2.19794	-2.0177
7979862	ENST00000384041	NA	NA	NA	8.59633	6.38882	6.44271	-2.19658	-2.14269
8152626	NA	NA	NA	NA	7.56675	3.90925	4.06333	-2.19644	-2.04236
8055978	NM_152789	257415	FAM133B	family with sequence similarity 133, member B	10.8803	9.10426	9.27634	-2.19617	-2.02409
8013013	ENST00000362804	NA	NA	NA	6.04146	4.54814	4.71094	-2.19616	-2.03336
7894113	---	NA	NA	NA	3.57534	2.5648	2.55755	-2.19577	-2.20302
7926506	NM_201596	783	CACNB2	calcium channel, voltage-dependent, beta 2 subunit	8.00247	5.84271	5.71611	-2.19453	-2.32113
7893066	---	NA	NA	NA	3.46873	2.84885	3.02996	-2.19355	-2.01245
7895178	---	NA	NA	NA	9.46437	8.4075	8.70746	-2.19085	-1.89088
7899422	NM_014280	22826	DNAJC8	DnaJ (Hsp40) homolog, subfamily C, member 8	8.03985	7.21528	7.16918	-2.1905	-2.2366
7896056	---	NA	NA	NA	6.38206	5.17394	5.49378	-2.19012	-1.87028
8174361	NM_198057	1831	TSC22D3	TSC22 domain family, member 3	8.20023	7.49772	7.51358	-2.18963	-2.17377
7895597	---	NA	NA	NA	7.5853	6.35682	6.16423	-2.18947	-2.38206
8141750	NM_001031618	441273	SPDYE2	speedy homolog E2 (Xenopus laevis)	8.21209	6.25298	6.14304	-2.18929	-2.29923
7944525	ENST00000362347	NA	NA	NA	8.04836	6.4105	6.83188	-2.18901	-1.76764
7932548	ENST00000459569	NA	NA	NA	5.70551	3.81035	3.97734	-2.18896	-2.02197
7896492	---	NA	NA	NA	4.74236	2.85868	2.98217	-2.18662	-2.06314
7894635	---	NA	NA	NA	9.79044	8.01969	8.48463	-2.18417	-1.71923
7895304	---	NA	NA	NA	8.91935	6.83654	7.07752	-2.18391	-1.94293
7931214	ENST00000362596	NA	NA	NA	5.54437	3.32173	3.25728	-2.18357	-2.24802
8052524	NR_003707	100124537	SNORA70B	small nucleolar RNA, H/ACA box 70B (retrotransposed)	6.07533	4.50417	4.45192	-2.17988	-2.23212
8152453	NM_014112	7227	TRPS1	trichorhinophalangeal syndrome I	8.98753	7.3235	7.31797	-2.17939	-2.18492
8173179	NR_002308	442454	UQCRBP1	ubiquinol-cytochrome c reductase binding protein pseudogene 1	8.7257	6.36315	6.43932	-2.17902	-2.10285
7895698	---	NA	NA	NA	4.63366	4.27023	4.00576	-2.17779	-2.44226
7895618	---	NA	NA	NA	6.62446	5.62924	6.47073	-2.17715	-1.33566
7896617	---	NA	NA	NA	4.22401	3.17181	3.14173	-2.177	-2.20708
8121884	ENST00000410513	NA	NA	NA	8.21881	6.16888	6.25195	-2.17511	-2.09205
7894225	---	NA	NA	NA	8.73006	6.2958	6.03308	-2.1751	-2.43783
7894807	---	NA	NA	NA	7.10931	6.05931	6.0237	-2.175	-2.21062
7893980	---	NA	NA	NA	5.53934	3.55408	3.88129	-2.17342	-1.84621
7896079	---	NA	NA	NA	5.86203	3.40181	4.61797	-2.17239	-0.95623
7894017	---	NA	NA	NA	7.78156	6.4365	6.56334	-2.17199	-2.04515
7896401	---	NA	NA	NA	7.30416	6.2546	6.13934	-2.17047	-2.28572
7902474	ENST00000411314	NA	NA	NA	8.41881	5.79242	5.552	-2.16729	-2.40771
7926205	ENST00000458754	NA	NA	NA	6.89719	4.55919	4.97628	-2.16674	-1.74964
7894272	---	NA	NA	NA	8.45854	6.49553	6.62214	-2.16613	-2.03952
7893334	---	NA	NA	NA	9.85497	9.26556	9.39728	-2.16602	-2.0343
7920839	NM_006912	6016	RIT1	Ras-like without CAAX 1	9.99753	8.20027	8.30021	-2.16558	-2.06564
7908861	AF314543	100128298	OCR1	ovarian cancer-related protein 1	6.31348	4.83603	5.19351	-2.16555	-1.80807
8076292	NM_145174	150353	DNAJB7	DnaJ (Hsp40) homolog, subfamily B, member 7	6.61745	4.63798	4.83263	-2.16466	-1.97002
7896720	---	NA	NA	NA	7.24873	5.3269	5.65137	-2.16387	-1.8394
7894844	---	NA	NA	NA	11.6835	10.0567	10.1575	-2.16344	-2.06262
7961151	NM_007360	22914	KLRK1	killer cell lectin-like receptor subfamily K, member 1	7.0921	3.81774	3.91016	-2.16278	-2.07036
8138718	NM_006735	3199	HOXA2	homeobox A2	7.57962	6.02349	5.875	-2.16172	-2.31021
7960984	NM_002864	5858	PZP	pregnancy-zone protein	7.43927	5.16629	5.31476	-2.16142	-2.01295
8055969	NM_001009959	57471	ERMN	ermin, ERM-like protein	5.04396	3.77959	3.74086	-2.16128	-2.2
7954965	ENST00000363016	NA	NA	NA	4.6378	3.6492	3.73638	-2.16105	-2.07387
7979804	ENST00000410452	NA	NA	NA	5.94051	4.75883	4.78145	-2.16097	-2.13835
7899069	ENST00000384572	NA	NA	NA	5.88746	4.28704	4.44619	-2.16005	-2.0009
7894069	---	NA	NA	NA	5.77736	3.61323	3.55138	-2.15903	-2.22087
8091550	NM_020776	57536	KIAA1328	KIAA1328	7.62838	6.51623	6.88689	-2.15819	-1.78754
7893468	---	NA	NA	NA	9.22296	6.02609	6.058	-2.15815	-2.12624
7894064	---	NA	NA	NA	7.85255	6.10367	5.47133	-2.15773	-2.79007
8083494	NM_007288	4311	MME	membrane metallo-endopeptidase	7.15618	5.25319	5.27624	-2.15768	-2.13463
7895562	---	NA	NA	NA	6.42763	5.08199	5.3932	-2.15756	-1.84635
7893183	---	NA	NA	NA	5.16441	4.79446	5.03894	-2.15713	-1.91265
8146896	ENST00000384309	NA	NA	NA	5.43042	3.8028	3.91103	-2.15703	-2.0488
7895889	---	NA	NA	NA	8.91249	6.47867	6.201	-2.1556	-2.43327
7977117	NA	NA	NA	NA	3.5557	2.6711	2.70303	-2.15523	-2.1233
8041995	NM_003128	6711	SPTBN1	spectrin, beta, non-erythrocytic 1	11.2925	9.49978	9.49611	-2.1525	-2.15617
8010622	ENST00000384294	NA	NA	NA	4.96098	3.1924	3.40177	-2.15142	-1.94206
7894303	---	NA	NA	NA	7.92696	6.05685	6.82815	-2.15092	-1.37963
7894581	---	NA	NA	NA	11.7361	9.40981	9.46547	-2.15022	-2.09456
7892960	---	NA	NA	NA	10.8711	10.0222	10.1592	-2.14966	-2.01261
7936406	NA	NA	NA	NA	8.44706	7.13513	7.11763	-2.14935	-2.16685
7904715	ENST00000364688	NA	NA	NA	6.49675	7.32804	7.24639	-2.14378	-2.22542
8002967	ENST00000427613	NA	NA	NA	5.12192	4.05937	4.06733	-2.14304	-2.13509
7895213	---	NA	NA	NA	5.698	4.41676	5.12956	-2.14296	-1.43015
7893089	---	NA	NA	NA	8.39742	6.89298	6.77086	-2.14292	-2.26504
7894268	---	NA	NA	NA	7.14916	6.06884	6.25368	-2.14237	-1.95755
8100210	NM_003328	7294	TXK	TXK tyrosine kinase	8.56874	6.44442	6.61651	-2.1423	-1.9702
7964260	NA	NA	NA	NA	6.67078	4.91348	5.10961	-2.1408	-1.94467
8016521	ENST00000459483	NA	NA	NA	5.23512	3.84938	3.82796	-2.13971	-2.16113
7894014	---	NA	NA	NA	4.60364	2.98659	3.41194	-2.13782	-1.71249
8176709	NM_032576	NA	NA	NA	6.86972	3.81919	3.51347	-2.13732	-2.44303
8052669	NM_014755	9792	SERTAD2	SERTA domain containing 2	9.82966	8.28552	8.38886	-2.13673	-2.03338
7892881	---	NA	NA	NA	4.44709	4.09232	4.38913	-2.13607	-1.83926
8020804	ENST00000410388	NA	NA	NA	4.926	3.41435	3.36325	-2.13562	-2.18673
8008682	NM_138962	124540	MSI2	musashi homolog 2 (Drosophila)	10.423	9.14555	9.20603	-2.13457	-2.07409
8028117	ENST00000363186	NA	NA	NA	8.91696	6.97033	6.82657	-2.13329	-2.27705
8059680	NM_000867	3357	HTR2B	5-hydroxytryptamine (serotonin) receptor 2B, G protein-coupled	7.23224	4.09396	4.25002	-2.13282	-1.97677
8023644	ENST00000420025	NA	NA	NA	3.98505	2.78213	2.88753	-2.13274	-2.02736
7893430	---	NA	NA	NA	5.17329	3.2917	3.44059	-2.13273	-1.98385
8127987	NR_002743	26799	SNORD50A	small nucleolar RNA, C/D box 50A	9.26743	8.70781	8.81343	-2.1323	-2.02669
8030999	NM_018555	55422	ZNF331	zinc finger protein 331	8.32653	7.13948	7.44422	-2.1303	-1.82557
7981181	NR_003002	677768	SCARNA13	small Cajal body-specific RNA 13	7.56739	8.5696	8.64895	-2.12797	-2.04862
7895650	---	NA	NA	NA	7.81562	5.7568	6.03446	-2.12702	-1.84936
7894102	---	NA	NA	NA	11.1811	10.4454	10.8197	-2.12673	-1.75245
8098289	ENST00000364948	NA	NA	NA	6.38789	4.96766	5.1143	-2.12608	-1.97944
8125445	NA	NA	NA	NA	5.18584	3.85195	3.9782	-2.12596	-1.99971
8095728	NM_001432	2069	EREG	epiregulin	9.05592	7.7179	7.8073	-2.12475	-2.03535
7892555	---	NA	NA	NA	9.62997	8.54231	8.5026	-2.12431	-2.16401
7904164	ENST00000364244	NA	NA	NA	5.6434	3.45387	3.39201	-2.12404	-2.1859
8015737	ENST00000363640	NA	NA	NA	9.66731	7.07784	7.37848	-2.1234	-1.82276
7967318	NM_177551	338442	HCAR2	hydroxycarboxylic acid receptor 2	7.1868	5.71087	5.59645	-2.12339	-2.2378
7977103	NA	NA	NA	NA	8.81687	7.11757	7.24872	-2.1229	-1.99175
7894972	---	NA	NA	NA	5.93888	4.51938	4.82589	-2.12127	-1.81475
8170963	AY168775	100132967	LINC00204A	long intergenic non-protein coding RNA 204A	6.99884	5.36406	5.37828	-2.11743	-2.1032
7922343	NM_003326	7292	TNFSF4	tumor necrosis factor (ligand) superfamily, member 4	8.28815	6.57083	6.62821	-2.11718	-2.05979
7895585	---	NA	NA	NA	11.5537	9.93783	10.0312	-2.11667	-2.02332
8092218	ENST00000364473	NA	NA	NA	5.99614	4.29502	4.39487	-2.11645	-2.0166
8176155	AY168775	100132967	LINC00204A	long intergenic non-protein coding RNA 204A	6.85532	5.17404	5.19876	-2.11537	-2.09065
8134429	AK096576	NA	NA	NA	9.16835	6.50361	7.00706	-2.11433	-1.61088
8050350	ENST00000365378	NA	NA	NA	6.9142	5.71817	5.83546	-2.11191	-1.99462
7896314	---	NA	NA	NA	8.96101	7.35684	7.63964	-2.11184	-1.82903
7948906	NR_002563	9301	SNORD27	small nucleolar RNA, C/D box 27	8.14674	7.08687	7.20854	-2.11178	-1.9901
7895688	---	NA	NA	NA	9.02284	6.98805	7.11251	-2.11156	-1.9871
7896551	---	NA	NA	NA	3.9667	3.47192	3.70091	-2.10976	-1.88078
8027837	NM_001771	933	CD22	CD22 molecule	7.5405	5.55654	5.54547	-2.10833	-2.1194
8170990	NR_002969	677817	SNORA36A	small nucleolar RNA, H/ACA box 36A	5.5265	4.13145	4.35574	-2.10721	-1.88292
7893478	---	NA	NA	NA	7.40756	6.00986	6.24749	-2.1063	-1.86867
8051234	ENST00000410292	NA	NA	NA	6.01589	3.80156	4.00289	-2.10581	-1.90447
7952022	NM_001098526	120425	AMICA1	adhesion molecule, interacts with CXADR antigen 1	10.0063	7.81356	7.92662	-2.10555	-1.9925
7896372	---	NA	NA	NA	6.61734	5.47484	5.61111	-2.1053	-1.96903
7894715	---	NA	NA	NA	4.72391	3.50675	3.4607	-2.10502	-2.15107
7893527	---	NA	NA	NA	7.80341	6.41121	6.78733	-2.10341	-1.7273
7893203	---	NA	NA	NA	4.23064	2.20792	2.50206	-2.10329	-1.80915
7971950	NM_080759	1602	DACH1	dachshund homolog 1 (Drosophila)	8.06357	6.8034	6.87989	-2.10298	-2.02649
8006083	ENST00000459235	NA	NA	NA	4.26949	3.13463	3.13137	-2.10168	-2.10493
8106743	NM_004385	1462	VCAN	versican	7.64313	5.55994	5.83176	-2.10115	-1.82933
7932508	ENST00000384617	NA	NA	NA	4.45189	3.51112	3.32112	-2.09897	-2.28897
8162006	NM_025211	80318	GKAP1	G kinase anchoring protein 1	7.33915	5.35954	5.51239	-2.09871	-1.94587
7894950	---	NA	NA	NA	8.6086	8.2775	8.63202	-2.09862	-1.7441
7987066	ENST00000391224	NA	NA	NA	6.51964	4.56658	4.66931	-2.09809	-1.99536
7950444	ENST00000428553	NA	NA	NA	8.85651	8.49136	8.60543	-2.09776	-1.98369
7892610	---	NA	NA	NA	8.83163	7.74622	7.8865	-2.0976	-1.95732
7894724	---	NA	NA	NA	6.48573	3.88354	4.6918	-2.09747	-1.28921
7894332	---	NA	NA	NA	6.33504	5.36278	5.30101	-2.09646	-2.15822
7980477	ENST00000362570	NA	NA	NA	7.20706	5.4265	5.88058	-2.09569	-1.6416
8131381	ENST00000409061	NA	NA	NA	6.89109	5.1159	5.01723	-2.0952	-2.19388
8127542	ENST00000410392	NA	NA	NA	8.78093	7.09932	7.04812	-2.09155	-2.14276
8106017	ENST00000459129	NA	NA	NA	5.84546	4.1689	4.08699	-2.09145	-2.17335
7895957	---	NA	NA	NA	8.38164	7.82599	7.86074	-2.09026	-2.05551
7896092	---	NA	NA	NA	7.90259	6.98605	7.21938	-2.08988	-1.85655
8134351	NM_001166160	55607	PPP1R9A	protein phosphatase 1, regulatory subunit 9A	7.4463	5.06307	5.31749	-2.08957	-1.83515
7895685	---	NA	NA	NA	8.66865	8.37435	8.20804	-2.08919	-2.2555
8040111	ENST00000459489	NA	NA	NA	5.99899	3.94993	4.12617	-2.08879	-1.91255
7895375	---	NA	NA	NA	9.21839	6.63293	6.38148	-2.08862	-2.34008
7895589	---	NA	NA	NA	8.41975	7.06682	7.11687	-2.08812	-2.03808
8156164	NM_017576	55582	KIF27	kinesin family member 27	10.265	8.18937	8.1707	-2.08757	-2.10622
7971388	NM_001010875	253512	SLC25A30	solute carrier family 25, member 30	9.02586	7.27211	7.52277	-2.08693	-1.83627
7895048	---	NA	NA	NA	8.56699	5.73768	5.693	-2.08588	-2.13055
8102728	GENSCAN00000031902	NA	NA	NA	8.37457	7.22085	7.35473	-2.08506	-1.95118
7894337	---	NA	NA	NA	7.03968	5.8838	6.17289	-2.08463	-1.79554
7952673	AK127847	399975	FLJ45950	FLJ45950 protein	5.88059	4.0896	4.4531	-2.08428	-1.72079
7893053	---	NA	NA	NA	7.02281	4.59603	4.36634	-2.08411	-2.3138
7893931	---	NA	NA	NA	4.3292	2.71772	2.67069	-2.08401	-2.13104
7896571	---	NA	NA	NA	3.76087	3.26959	3.07276	-2.08354	-2.28037
7943191	ENST00000411106	NA	NA	NA	4.92624	3.16555	3.28502	-2.08319	-1.96372
7893245	---	NA	NA	NA	6.43517	4.487	4.75182	-2.0827	-1.81788
8003087	ENST00000362480	NA	NA	NA	9.43759	6.95577	7.00411	-2.08207	-2.03373
7893418	---	NA	NA	NA	9.08994	8.8582	8.932	-2.08076	-2.00696
7896416	---	NA	NA	NA	8.31269	7.69721	7.48949	-2.07951	-2.28723
7919596	AK125737	440570	LOC440570	uncharacterized LOC440570	7.61245	5.26567	5.31794	-2.07825	-2.02598
7919580	AK125737	440570	LOC440570	uncharacterized LOC440570	7.61245	5.26567	5.31794	-2.07825	-2.02598
8070297	NM_001136154	2078	ERG	v-ets erythroblastosis virus E26 oncogene homolog (avian)	11.4257	9.25513	9.45318	-2.07785	-1.8798
7892872	---	NA	NA	NA	10.428	8.27474	8.57193	-2.07776	-1.78057
7894697	---	NA	NA	NA	8.62974	6.32275	6.53334	-2.07675	-1.86617
8104607	NA	NA	NA	NA	5.3495	3.94154	4.03723	-2.0757	-1.98001
7896662	---	NA	NA	NA	7.83133	5.84212	6.36207	-2.07555	-1.5556
7895243	---	NA	NA	NA	6.80345	3.72012	4.13772	-2.07527	-1.65766
7892822	---	NA	NA	NA	5.35478	5.08317	5.13615	-2.07461	-2.02162
7893951	---	NA	NA	NA	6.14665	5.03226	5.24008	-2.07416	-1.86634
7919403	NA	NA	NA	NA	6.1731	4.13525	4.06699	-2.07413	-2.14239
7919153	NA	NA	NA	NA	6.1731	4.13525	4.06699	-2.07413	-2.14239
7894511	---	NA	NA	NA	6.2527	4.19063	4.26913	-2.07375	-1.99525
7893300	---	NA	NA	NA	7.3956	5.63927	5.75891	-2.07353	-1.95389
7894183	---	NA	NA	NA	9.04348	6.6502	6.98169	-2.07307	-1.74157
7936096	NM_014976	22984	PDCD11	programmed cell death 11	7.92332	6.64246	6.58182	-2.073	-2.13364
8021470	NM_021127	5366	PMAIP1	phorbol-12-myristate-13-acetate-induced protein 1	8.56782	7.29035	7.32644	-2.07299	-2.03689
8168391	NR_026594	653687	LINC00246B	long intergenic non-protein coding RNA 246B	7.83097	5.94747	6.01844	-2.07212	-2.00115
7932510	ENST00000364520	NA	NA	NA	8.26741	5.47028	5.47113	-2.07102	-2.07017
7894037	---	NA	NA	NA	11.0128	9.72638	9.8196	-2.06976	-1.97653
8053797	ENST00000456556	NA	NA	NA	8.52071	7.77267	7.90444	-2.06913	-1.93735
7894292	---	NA	NA	NA	6.02127	4.48201	5.13788	-2.06879	-1.41292
7894883	---	NA	NA	NA	8.47703	6.67382	6.78901	-2.06742	-1.95222
7927527	ENST00000411250	NA	NA	NA	8.57583	7.53376	7.68326	-2.06548	-1.91596
7933593	ENST00000411250	NA	NA	NA	8.57583	7.53376	7.68326	-2.06548	-1.91596
7892745	---	NA	NA	NA	10.1251	8.82432	8.93408	-2.06461	-1.95485
7901804	NM_176877	10207	INADL	InaD-like (Drosophila)	7.574	5.61935	5.71795	-2.06392	-1.96532
8136179	AF277175	23008	KLHDC10	kelch domain containing 10	7.36133	6.24825	6.48827	-2.06231	-1.82229
7892925	---	NA	NA	NA	11.3946	9.06487	9.16197	-2.0623	-1.96521
8040616	ENST00000410784	NA	NA	NA	3.94778	2.29251	2.44242	-2.06213	-1.91222
7895538	---	NA	NA	NA	12.5223	11.1791	11.1322	-2.06196	-2.10891
7894081	---	NA	NA	NA	7.35341	4.84828	5.56174	-2.061	-1.34754
7940996	NM_012094	25824	PRDX5	peroxiredoxin 5	10.0835	9.28482	9.39696	-2.06052	-1.94839
8015410	NA	NA	NA	NA	6.62032	6.20363	5.82929	-2.06039	-2.43473
8067199	NA	NA	NA	NA	6.37876	4.0107	4.01124	-2.06038	-2.05984
7892524	---	NA	NA	NA	8.77975	6.17709	6.36825	-2.06035	-1.8692
7893651	---	NA	NA	NA	10.1337	8.84233	8.97344	-2.05962	-1.9285
8071204	ENST00000410141	NA	NA	NA	4.85161	3.53227	3.53905	-2.05927	-2.05249
7892526	---	NA	NA	NA	8.50123	7.55483	7.46532	-2.05856	-2.14807
8155453	ENST00000369382	NA	NA	NA	8.4832	6.81882	7.11613	-2.05841	-1.7611
8161375	ENST00000369382	NA	NA	NA	8.4832	6.81882	7.11613	-2.05841	-1.7611
8129097	NM_003309	7259	TSPYL1	TSPY-like 1	6.01262	5.26037	5.74871	-2.05839	-1.57005
7933632	AF090890	NA	NA	NA	6.01771	4.38839	4.40171	-2.05776	-2.04444
7893536	---	NA	NA	NA	12.0377	10.8475	11.0883	-2.0576	-1.81682
7893679	---	NA	NA	NA	4.05985	3.18716	3.42443	-2.05743	-1.82015
7967698	ENST00000410506	NA	NA	NA	7.45303	5.3709	5.56088	-2.05675	-1.86677
8050844	AF052121	100131510	LOC100131510	uncharacterized LOC100131510	6.27488	5.40283	5.56168	-2.0564	-1.89756
7895442	---	NA	NA	NA	8.01876	5.92769	6.41711	-2.05579	-1.56638
7894521	---	NA	NA	NA	4.2046	2.71185	4.00345	-2.05483	-0.76323
7894606	---	NA	NA	NA	6.14316	5.25838	6.06144	-2.0548	-1.25175
7893380	---	NA	NA	NA	7.14232	6.9592	6.84892	-2.05416	-2.16444
7892676	---	NA	NA	NA	5.59349	4.54423	4.58415	-2.05389	-2.01397
7894454	---	NA	NA	NA	7.95626	5.60458	6.20777	-2.05363	-1.45043
7904967	ENST00000391154	NA	NA	NA	9.12974	9.21632	9.27837	-2.05269	-1.99064
7895802	---	NA	NA	NA	9.46887	9.07266	9.20867	-2.05263	-1.91661
8008113	NM_005831	10241	CALCOCO2	calcium binding and coiled-coil domain 2	10.0996	8.48999	8.44032	-2.05252	-2.10219
7894073	---	NA	NA	NA	8.40758	6.30755	5.77058	-2.04915	-2.58611
8120067	NM_004277	9481	SLC25A27	solute carrier family 25, member 27	7.80481	5.09251	5.46268	-2.04818	-1.678
8128698	NM_014454	27244	SESN1	sestrin 1	9.8019	7.45693	7.52266	-2.04734	-1.98161
8142169	NA	NA	NA	NA	5.04459	3.79464	3.74779	-2.04689	-2.09374
7895040	---	NA	NA	NA	6.2507	4.28076	4.87443	-2.04643	-1.45276
8173338	ENST00000384020	NA	NA	NA	6.00568	3.31759	3.30486	-2.04629	-2.05902
7964460	NM_004083	1649	DDIT3	DNA-damage-inducible transcript 3	7.93856	7.09633	7.09985	-2.04618	-2.04266
7894988	---	NA	NA	NA	9.7469	8.97914	8.98474	-2.04568	-2.04008
8150877	NR_002437	26795	SNORD54	small nucleolar RNA, C/D box 54	8.93255	6.83431	6.95812	-2.04508	-1.92127
7896389	---	NA	NA	NA	4.34931	3.69259	3.96233	-2.0449	-1.77516
7893683	---	NA	NA	NA	7.61125	6.1867	6.55418	-2.0442	-1.67672
7976053	NA	NA	NA	NA	5.26463	4.69132	4.74592	-2.04384	-1.98924
8141765	BC035371	NA	NA	NA	8.82083	7.08827	7.06886	-2.04334	-2.06275
7922416	NR_003941	692195	SNORD75	small nucleolar RNA, C/D box 75	8.07209	8.0712	8.09726	-2.04135	-2.0153
7895611	---	NA	NA	NA	9.94945	8.16062	7.99123	-2.04038	-2.20976
7925342	NM_019891	56605	ERO1LB	ERO1-like beta (S. cerevisiae)	8.3199	6.49291	6.62636	-2.03924	-1.90579
8114491	NM_005847	9963	SLC23A1	solute carrier family 23 (nucleobase transporters), member 1	7.97761	6.73372	6.71842	-2.03877	-2.05407
8016806	ENST00000339459	NA	NA	NA	8.11407	6.82041	6.55248	-2.03841	-2.30634
8154973	NM_203299	138724	C9orf131	chromosome 9 open reading frame 131	6.84713	5.30635	5.11932	-2.03803	-2.22507
8010778	NM_001893	1453	CSNK1D	casein kinase 1, delta	7.15876	6.39757	6.28993	-2.03654	-2.14418
8005155	ENST00000410763	NA	NA	NA	6.38172	4.94595	4.93303	-2.03633	-2.04926
7896049	---	NA	NA	NA	11.1158	8.65725	8.82199	-2.03607	-1.87133
8084708	NR_002588	619568	SNORA4	small nucleolar RNA, H/ACA box 4	8.52499	7.63171	7.7573	-2.03457	-1.90898
8057377	NM_173648	285025	CCDC141	coiled-coil domain containing 141	7.03693	4.8486	4.9535	-2.03222	-1.92732
7895870	---	NA	NA	NA	3.86212	2.72064	3.33706	-2.03198	-1.41555
7892931	---	NA	NA	NA	8.32684	6.37524	6.76377	-2.03194	-1.64341
8140942	NM_001040057	257415	FAM133B	family with sequence similarity 133, member B	9.98855	8.79065	8.96	-2.03071	-1.86136
7895151	---	NA	NA	NA	5.26977	2.66824	3.1306	-2.02995	-1.5676
8100530	NA	NA	NA	NA	6.67743	4.86884	5.16951	-2.02954	-1.72887
8146328	NA	NA	NA	NA	6.87556	5.35351	5.50279	-2.02937	-1.8801
7947926	ENST00000363506	NA	NA	NA	3.59492	2.83416	2.95838	-2.02659	-1.90237
7914139	NM_014110	5511	PPP1R8	protein phosphatase 1, regulatory subunit 8	9.28193	5.4366	5.5432	-2.02607	-1.91947
8140317	ENST00000364004	NA	NA	NA	5.30921	4.57385	4.61588	-2.02604	-1.98401
7892767	---	NA	NA	NA	6.11432	4.83591	4.34827	-2.02503	-2.51267
7893234	---	NA	NA	NA	6.57713	5.66739	5.85604	-2.02425	-1.8356
7893483	---	NA	NA	NA	8.19387	7.42195	7.51835	-2.02352	-1.92712
7893314	---	NA	NA	NA	9.30449	6.74181	7.45599	-2.02348	-1.3093
7895363	---	NA	NA	NA	6.40316	4.77715	5.30933	-2.02247	-1.49029
7893209	---	NA	NA	NA	7.22347	6.95221	7.15949	-2.02176	-1.81448
7893046	---	NA	NA	NA	7.04551	4.64344	5.31652	-2.02152	-1.34844
8071194	AK090944	25786	DGCR11	DiGeorge syndrome critical region gene 11	8.55662	5.37453	5.47643	-2.0189	-1.917
7896212	---	NA	NA	NA	8.61169	7.64815	7.59232	-2.01824	-2.07407
8117630	NM_003447	7718	ZNF165	zinc finger protein 165	7.35439	6.10346	5.92715	-2.01664	-2.19295
8016739	NM_005749	10140	TOB1	transducer of ERBB2, 1	9.28774	7.6982	7.76535	-2.01638	-1.94921
8114470	NM_015564	26045	LRRTM2	leucine rich repeat transmembrane neuronal 2	6.68612	4.81644	4.77716	-2.01629	-2.05557
7954995	ENST00000362686	NA	NA	NA	4.78015	3.76977	3.86485	-2.0141	-1.91901
7895898	---	NA	NA	NA	9.02368	7.34668	7.78314	-2.01405	-1.57759
8119184	NM_003958	9025	RNF8	ring finger protein 8, E3 ubiquitin protein ligase	8.69717	7.00695	7.01832	-2.01362	-2.00224
8045279	NA	NA	NA	NA	7.02342	6.28805	6.53386	-2.01359	-1.76778
7962792	NM_001004134	121275	OR10AD1	olfactory receptor, family 10, subfamily AD, member 1	6.07245	4.59525	4.89436	-2.01295	-1.71384
7893521	---	NA	NA	NA	3.20821	2.78281	2.58121	-2.0125	-2.21411
7894882	---	NA	NA	NA	6.64258	5.30023	5.70658	-2.01246	-1.6061
8002865	NM_006324	10428	CFDP1	craniofacial development protein 1	9.59901	8.17073	8.29734	-2.01121	-1.88461
8165663	NC_001807	NA	NA	NA	3.74539	4.45775	4.90299	-2.01108	-1.56584
7953975	ENST00000328332	NA	NA	NA	4.16836	2.83161	2.84116	-2.01065	-2.0011
7895335	---	NA	NA	NA	6.94036	5.55012	5.42218	-2.01021	-2.13815
7965836	ENST00000410323	NA	NA	NA	5.1823	3.02906	3.18879	-2.00963	-1.8499
7899160	NM_001803	1043	CD52	CD52 molecule	10.9492	10.0682	9.93337	-2.00957	-2.14437
7983910	NM_020980	366	AQP9	aquaporin 9	7.47286	4.8079	4.90819	-2.00914	-1.90884
7892755	---	NA	NA	NA	5.89214	4.20118	4.51997	-2.00906	-1.69026
7958273	AY358241	NA	NA	NA	7.17332	4.36296	4.67492	-2.00829	-1.69633
8113124	NM_032290	84250	ANKRD32	ankyrin repeat domain 32	6.31824	4.97149	4.97454	-2.00821	-2.00516
7952735	AF119851	NA	NA	NA	4.50387	3.78994	3.56848	-2.00775	-2.2292
7919392	ENST00000459096	NA	NA	NA	8.83381	8.49375	8.44835	-2.00773	-2.05313
7919151	ENST00000459096	NA	NA	NA	8.83381	8.49375	8.44835	-2.00773	-2.05313
7895026	---	NA	NA	NA	12.6449	11.154	11.2648	-2.00714	-1.89634
8073960	NM_001001852	415116	PIM3	pim-3 oncogene	9.10246	7.66216	7.6604	-2.00676	-2.00852
7901212	NM_006004	7388	UQCRH	ubiquinol-cytochrome c reductase hinge protein	8.67033	7.33641	7.44425	-2.006	-1.89816
7953715	NM_015509	25977	NECAP1	NECAP endocytosis associated 1	9.80255	8.55182	8.67489	-2.00598	-1.88292
8122136	NM_001016	6206	RPS12	ribosomal protein S12	11.732	10.3104	10.4008	-2.00582	-1.91544
7893864	---	NA	NA	NA	6.31355	4.40522	3.74221	-2.00542	-2.66844
7894008	---	NA	NA	NA	7.08505	7.31524	7.35522	-2.00374	-1.96376
8079375	ENST00000364765	NA	NA	NA	4.64694	3.10886	3.51033	-2.00321	-1.60174
8117408	NM_021052	3012	HIST1H2AE	histone cluster 1, H2ae	8.48989	8.48841	8.51902	-2.00265	-1.97204
8032212	AK127759	374291	NDUFS7	NADH dehydrogenase (ubiquinone) Fe-S protein 7, 20kDa (NADH-coenzyme Q reductase)	7.77365	6.04355	6.07896	-2.00177	-1.96636
7895528	---	NA	NA	NA	7.20217	5.59326	5.14027	-2.00021	-2.4532
8139458	AK096229	100128364	LOC100128364	uncharacterized LOC100128364	7.97668	6.15287	6.14863	-1.99957	-2.0038
7962201	ENST00000364693	NA	NA	NA	5.35156	3.82184	3.78899	-1.99927	-2.03211
8108267	NM_014386	27039	PKD2L2	polycystic kidney disease 2-like 2	5.08742	3.91732	4.00532	-1.99847	-1.91047
8039672	BC032569	NA	NA	NA	7.50353	6.0194	6.22347	-1.99806	-1.794
8049957	AK095698	285097	FLJ38379	uncharacterized FLJ38379	7.03259	5.3777	5.5681	-1.99666	-1.80626
7895173	---	NA	NA	NA	6.17994	6.04276	6.52351	-1.99665	-1.51589
7893966	---	NA	NA	NA	12.4714	10.3978	10.4999	-1.99622	-1.89411
8139933	ENST00000364144	NA	NA	NA	4.31378	3.28482	3.4983	-1.99585	-1.78237
7893698	---	NA	NA	NA	7.82225	6.3712	6.59208	-1.99571	-1.77483
8159961	NA	NA	NA	NA	6.75643	3.41425	3.7447	-1.99551	-1.66505
7893635	---	NA	NA	NA	6.09633	4.57846	4.61637	-1.99362	-1.95572
8126016	ENST00000410667	NA	NA	NA	4.27393	3.27732	3.36083	-1.99253	-1.90901
8105144	AK001108	NA	NA	NA	9.49874	7.68999	7.94972	-1.99219	-1.73245
7895035	---	NA	NA	NA	4.95638	5.29087	5.12727	-1.99204	-2.15564
8157450	NM_000608	5005	ORM2	orosomucoid 2	6.68251	5.42917	5.42162	-1.99099	-1.99853
7931810	NM_001300	1316	KLF6	Kruppel-like factor 6	8.56152	7.75478	7.77591	-1.99077	-1.96964
7894155	---	NA	NA	NA	9.10748	7.95163	7.72843	-1.99057	-2.21377
8130499	NM_006519	6993	DYNLT1	dynein, light chain, Tctex-type 1	9.73391	8.32615	8.38755	-1.98975	-1.92835
7893013	---	NA	NA	NA	7.75645	6.94956	6.99024	-1.98897	-1.9483
8092390	ENST00000365632	NA	NA	NA	8.202	6.39187	6.44579	-1.98836	-1.93444
7895946	---	NA	NA	NA	8.72998	7.90041	8.42586	-1.98806	-1.4626
7893912	---	NA	NA	NA	3.6346	3.09633	3.80258	-1.98676	-1.28052
7892529	---	NA	NA	NA	7.69409	6.53745	6.91821	-1.98524	-1.60448
8082240	ENST00000364930	NA	NA	NA	4.15236	2.6436	2.81046	-1.9852	-1.81834
7895395	---	NA	NA	NA	8.81477	7.56304	7.96702	-1.98506	-1.58108
7987248	NR_027410	440270	GOLGA8B	golgin A8 family, member B	10.0322	8.33257	8.41905	-1.98298	-1.89651
7894876	---	NA	NA	NA	8.65373	8.56448	8.70661	-1.98287	-1.84074
7920472	NM_152263	7170	TPM3	tropomyosin 3	8.1644	6.85519	6.8171	-1.98282	-2.02092
7893565	---	NA	NA	NA	8.019	5.05433	5.51398	-1.98262	-1.52296
8132830	ENST00000362954	NA	NA	NA	8.81778	6.92969	7.27283	-1.98247	-1.63934
7947421	ENST00000384081	NA	NA	NA	8.19648	6.03636	5.97379	-1.98232	-2.04489
7894216	---	NA	NA	NA	6.44342	5.57653	6.1561	-1.98151	-1.40193
7892744	---	NA	NA	NA	6.60513	7.50518	7.65504	-1.98127	-1.83141
8031840	AF210651	57051	NAG18	NAG18 mRNA	5.83661	4.10832	4.0556	-1.98121	-2.03391
8132743	NM_152701	154664	ABCA13	ATP-binding cassette, sub-family A (ABC1), member 13	7.69163	5.82962	5.86785	-1.98115	-1.94291
7896750	NC_001807	NA	NA	NA	3.60282	4.09823	4.5546	-1.97982	-1.52344
8012349	NM_002616	5187	PER1	period homolog 1 (Drosophila)	8.09417	7.56785	7.67905	-1.97896	-1.86776
7893433	---	NA	NA	NA	5.65796	4.20371	4.25535	-1.97856	-1.92693
8025893	ENST00000365487	NA	NA	NA	4.667	3.86341	3.80339	-1.97775	-2.03776
8122703	ENST00000384562	NA	NA	NA	8.39649	5.70538	6.1643	-1.9756	-1.51668
7896506	---	NA	NA	NA	7.68356	6.19189	5.77857	-1.97494	-2.38826
7940018	NA	NA	NA	NA	5.30508	4.28732	4.31452	-1.97421	-1.94701
7893798	---	NA	NA	NA	6.22508	5.80786	5.4797	-1.97409	-2.30226
7921862	NM_001013625	257177	C1orf192	chromosome 1 open reading frame 192	6.56263	4.2435	4.47661	-1.97305	-1.73995
8132962	NR_002957	677803	SNORA15	small nucleolar RNA, H/ACA box 15	6.97919	5.29603	5.44479	-1.97297	-1.82421
7892920	---	NA	NA	NA	10.6188	9.53622	9.74069	-1.9727	-1.76823
8014369	NM_002983	6348	CCL3	chemokine (C-C motif) ligand 3	8.91929	6.42141	6.23118	-1.9726	-2.16283
8128007	NM_198568	375519	GJB7	gap junction protein, beta 7, 25kDa	6.36977	4.18405	4.44822	-1.9725	-1.70833
8016414	NM_003726	8631	SKAP1	src kinase associated phosphoprotein 1	7.24728	5.43673	5.68696	-1.97245	-1.72222
7904478	AF172850	51152	LINC00328	long intergenic non-protein coding RNA 328	7.5023	6.09253	6.29232	-1.97229	-1.77252
7986687	NR_003521	339005	WHAMMP3	WAS protein homolog associated with actin, golgi membranes and microtubules pseudogene 3	8.75941	7.30633	7.55551	-1.97196	-1.72278
8117020	NM_013262	29116	MYLIP	myosin regulatory light chain interacting protein	9.44568	8.06483	8.1338	-1.97106	-1.90208
7953835	NM_005810	10219	KLRG1	killer cell lectin-like receptor subfamily G, member 1	8.89265	7.21728	7.43856	-1.97061	-1.74934
7930450	ENST00000458966	NA	NA	NA	7.65743	5.6108	6.09956	-1.9704	-1.48164
8049534	NM_001137550	9208	LRRFIP1	leucine rich repeat (in FLII) interacting protein 1	7.62052	7.19369	6.83916	-1.96996	-2.3245
7974066	NM_002687	5411	PNN	pinin, desmosome associated protein	12.0016	9.8544	9.93583	-1.96989	-1.88846
7988703	ENST00000384767	NA	NA	NA	3.73678	2.44753	2.62897	-1.96985	-1.7884
7893372	---	NA	NA	NA	4.53207	2.95423	2.96556	-1.96911	-1.95778
7917503	NM_018284	2635	GBP3	guanylate binding protein 3	7.66417	5.53586	5.49674	-1.96877	-2.00788
8139901	ENST00000363682	NA	NA	NA	4.52477	4.00178	3.89012	-1.96819	-2.07986
8133750	ENST00000363682	NA	NA	NA	4.52477	4.00178	3.89012	-1.96819	-2.07986
8135160	ENST00000363682	NA	NA	NA	4.52477	4.00178	3.89012	-1.96819	-2.07986
8132911	NA	NA	NA	NA	6.02839	4.64091	4.93811	-1.96806	-1.67085
7985562	NR_003246	374650	GOLGA6L5	golgin A6 family-like 5 (pseudogene)	8.87306	6.99948	7.03514	-1.96792	-1.93227
7895152	---	NA	NA	NA	6.64285	4.58636	4.46136	-1.96785	-2.09286
8108399	ENST00000364662	NA	NA	NA	7.04865	6.06928	6.23372	-1.96522	-1.80078
7896280	---	NA	NA	NA	6.23287	5.73348	5.91057	-1.96471	-1.78764
7896000	---	NA	NA	NA	4.64181	2.80127	2.48993	-1.96299	-2.27433
7938035	NM_006074	10346	TRIM22	tripartite motif containing 22	9.87134	7.95141	7.99146	-1.96283	-1.92278
7983761	ENST00000365453	NA	NA	NA	7.30204	5.37194	5.61458	-1.96265	-1.72001
7895346	---	NA	NA	NA	7.34647	5.30971	5.11531	-1.9619	-2.1563
7895702	---	NA	NA	NA	5.16988	3.80463	3.53144	-1.96128	-2.23448
8009759	NA	NA	NA	NA	3.61542	2.3949	2.75394	-1.96068	-1.60164
7965842	NA	NA	NA	NA	9.04959	7.23076	7.07552	-1.96012	-2.11536
8110520	ENST00000451823	NA	NA	NA	6.66415	5.89128	5.87221	-1.95881	-1.97788
7906069	NM_181885	339403	RXFP4	relaxin/insulin-like family peptide receptor 4	6.96766	6.02578	5.97812	-1.95787	-2.00553
7895836	---	NA	NA	NA	6.72499	5.48114	4.92673	-1.95738	-2.51179
7951032	NR_003026	677792	SNORA1	small nucleolar RNA, H/ACA box 1	8.77222	6.39926	6.54764	-1.95738	-1.809
8133072	NR_002957	677803	SNORA15	small nucleolar RNA, H/ACA box 15	6.90103	5.13974	5.28965	-1.95721	-1.8073
8133108	NR_002957	677803	SNORA15	small nucleolar RNA, H/ACA box 15	6.90103	5.13974	5.28965	-1.95721	-1.8073
7892852	---	NA	NA	NA	6.96834	5.97398	5.94025	-1.95717	-1.99089
8018972	AK057217	100653515	LOC100653515	differential display clone 8	7.50077	6.23733	6.06279	-1.95683	-2.13136
7978187	NM_014169	29082	CHMP4A	charged multivesicular body protein 4A	6.94182	5.87108	5.96506	-1.95633	-1.86235
8105061	NM_001465	2533	FYB	FYN binding protein	9.83887	6.43518	7.1058	-1.95535	-1.28472
8140782	NM_000927	5243	ABCB1	ATP-binding cassette, sub-family B (MDR/TAP), member 1	8.87828	6.38216	6.46031	-1.95513	-1.87698
7917516	NM_002053	2633	GBP1	guanylate binding protein 1, interferon-inducible	8.01489	6.06105	6.01748	-1.95497	-1.99855
8070396	NA	NA	NA	NA	5.60257	4.86907	4.87168	-1.95488	-1.95228
7894685	---	NA	NA	NA	11.3976	10.2832	10.4177	-1.95419	-1.81973
7893168	---	NA	NA	NA	7.24963	5.84927	6.80786	-1.95359	-0.995
7893672	---	NA	NA	NA	8.31289	7.02629	7.59209	-1.95346	-1.38766
7937800	ENST00000362680	NA	NA	NA	6.2985	4.59734	4.83242	-1.95345	-1.71839
8021183	NR_003003	677769	SCARNA17	small Cajal body-specific RNA 17	7.69744	7.8118	7.80061	-1.95273	-1.96392
7894141	---	NA	NA	NA	6.59267	6.25392	6.54972	-1.95185	-1.65605
7892886	---	NA	NA	NA	6.89105	5.58425	5.40754	-1.95164	-2.12834
7896432	---	NA	NA	NA	9.7824	9.30777	9.17332	-1.95074	-2.0852
7896463	---	NA	NA	NA	5.4429	4.56955	4.51131	-1.94958	-2.00781
7895495	---	NA	NA	NA	5.31527	4.00629	4.30453	-1.94935	-1.65111
7894321	---	NA	NA	NA	9.45846	8.32021	8.65412	-1.94849	-1.61458
7893005	---	NA	NA	NA	5.47791	3.43108	3.90777	-1.94783	-1.47114
7893712	---	NA	NA	NA	5.30823	3.94707	4.24389	-1.94741	-1.6506
8011112	ENST00000459614	NA	NA	NA	7.23928	5.52787	5.46413	-1.94677	-2.01051
7989922	NR_004388	692149	SCARNA14	small Cajal body-specific RNA 14	4.57223	3.97837	4.00164	-1.94653	-1.92325
8016259	NM_001006607	474170	LRRC37A2	leucine rich repeat containing 37, member A2	9.5403	8.51658	8.46719	-1.94595	-1.99534
7893391	---	NA	NA	NA	10.0596	9.29139	9.34657	-1.9459	-1.89074
7907308	ENST00000459496	NA	NA	NA	4.00014	3.22018	3.17198	-1.94556	-1.99375
7895030	---	NA	NA	NA	5.09136	3.36423	4.54549	-1.94368	-0.762415
7894455	---	NA	NA	NA	6.25329	5.12549	5.25442	-1.94305	-1.81412
8128247	NM_021813	60468	BACH2	BTB and CNC homology 1, basic leucine zipper transcription factor 2	7.85855	6.45145	6.45721	-1.94257	-1.93681
8148930	ENST00000410886	NA	NA	NA	7.87019	7.1192	6.84269	-1.9419	-2.21841
8058520	NM_006891	1421	CRYGD	crystallin, gamma D	6.39308	6.39043	6.23519	-1.9413	-2.09654
7893668	---	NA	NA	NA	5.53867	3.8249	2.74188	-1.94117	-3.02419
7920875	NR_003005	677771	SCARNA4	small Cajal body-specific RNA 4	5.98996	5.18402	5.15056	-1.94042	-1.97388
7895979	---	NA	NA	NA	6.04235	5.12268	5.45163	-1.94011	-1.61115
7894728	---	NA	NA	NA	5.328	4.87294	5.18905	-1.93963	-1.62352
7961120	NM_197947	64581	CLEC7A	C-type lectin domain family 7, member A	5.70551	4.05338	4.33998	-1.939	-1.6524
7895209	---	NA	NA	NA	8.83523	7.33059	7.51703	-1.93873	-1.75228
7895888	---	NA	NA	NA	5.6837	3.9361	4.39924	-1.93859	-1.47545
7945680	NR_002196	283120	H19	H19, imprinted maternally expressed transcript (non-protein coding)	8.69196	7.52771	7.24845	-1.9385	-2.21775
8056045	ENST00000365159	NA	NA	NA	8.39686	7.18488	7.32646	-1.93762	-1.79604
7893660	---	NA	NA	NA	9.91524	9.21913	9.32176	-1.93736	-1.83473
7989218	NA	NA	NA	NA	7.59329	5.24777	5.16678	-1.93631	-2.01729
7896262	---	NA	NA	NA	5.99272	5.76628	6.08164	-1.93477	-1.6194
7892777	---	NA	NA	NA	6.66264	6.13707	5.86241	-1.93352	-2.20818
8086330	NM_033027	64651	CSRNP1	cysteine-serine-rich nuclear protein 1	7.52717	6.98997	6.98274	-1.93318	-1.94041
8000222	NM_015092	23049	SMG1	smg-1 homolog, phosphatidylinositol 3-kinase-related kinase (C. elegans)	11.4715	9.78242	9.93903	-1.93237	-1.77578
7993999	NM_015092	23049	SMG1	smg-1 homolog, phosphatidylinositol 3-kinase-related kinase (C. elegans)	11.4715	9.78242	9.93903	-1.93237	-1.77578
7894270	---	NA	NA	NA	4.84565	4.63785	4.94388	-1.93227	-1.62624
7911241	NM_001001963	391190	OR2L8	olfactory receptor, family 2, subfamily L, member 8	7.95583	6.16319	6.49739	-1.93159	-1.59739
8179326	NM_001040437	50854	C6orf48	chromosome 6 open reading frame 48	10.1565	10.3274	10.3178	-1.9311	-1.94074
8178090	NM_001040437	50854	C6orf48	chromosome 6 open reading frame 48	10.1565	10.3274	10.3178	-1.9311	-1.94074
8005153	NA	NA	NA	NA	3.94534	2.49898	2.35384	-1.93061	-2.07575
7894319	---	NA	NA	NA	4.10729	3.06048	2.83567	-1.93013	-2.15495
7893069	---	NA	NA	NA	8.32936	7.55539	7.5548	-1.92952	-1.93011
7987279	NR_027410	440270	GOLGA8B	golgin A8 family, member B	9.95498	8.36665	8.4898	-1.92944	-1.80628
[truncated: 31,299 more rows]

## Sheet: sorting by STFIA-hHPC
	Filter for annotated probes				Average gene expression value (log2)			Fold Change of two group
ProbeID	ACCNUM	EntrezID	Symbol	GeneName	hHPC (4 samples)	STF (2 samples)	STFIA (2 samples)	STF-hHPC	STFIA-hHPC
7894200	---	NA	NA	NA	7.0697	3.97166	4.08122	-7.07869	-6.96913
7896431	---	NA	NA	NA	7.10417	3.53152	3.55034	-6.90564	-6.88682
7893658	---	NA	NA	NA	10.5593	4.35499	5.03725	-7.47297	-6.79071
7972561	ENST00000390895	NA	NA	NA	8.44326	4.22684	4.1721	-6.6779	-6.73264
7893143	---	NA	NA	NA	9.20335	3.64128	3.61877	-6.68743	-6.70994
7894013	---	NA	NA	NA	6.83409	3.90097	3.46086	-6.22844	-6.66855
7896721	---	NA	NA	NA	7.57143	4.1162	4.14936	-6.59344	-6.56028
8092239	ENST00000365087	NA	NA	NA	6.99186	2.88357	2.80633	-6.40384	-6.48109
8015796	NA	NA	NA	NA	8.99076	5.89745	6.15666	-6.66649	-6.40728
7896004	---	NA	NA	NA	10.7494	5.27845	4.89792	-5.97869	-6.35922
7964830	NR_033335	100379132	SNORA70G	small nucleolar RNA, H/ACA box 70G (retrotransposed)	10.6196	5.71613	5.57862	-6.17859	-6.31609
8012852	NA	NA	NA	NA	8.58804	3.9149	3.87322	-6.22734	-6.26903
8160767	ENST00000363271	NA	NA	NA	7.84287	2.64351	2.57647	-6.17417	-6.24121
7895452	---	NA	NA	NA	7.54199	4.16532	3.97966	-6.03144	-6.21709
7895955	---	NA	NA	NA	10.3037	4.29868	4.69886	-6.60931	-6.20913
7895279	---	NA	NA	NA	5.75265	2.97792	2.76854	-5.9291	-6.13849
8008991	ENST00000363972	NA	NA	NA	7.57266	3.20805	3.80526	-6.73449	-6.13728
7894706	---	NA	NA	NA	10.2871	5.13388	4.63924	-5.63113	-6.12577
8066275	AF090938	100127886	LOC100127886	uncharacterized LOC100127886	8.28275	4.24995	4.00593	-5.85824	-6.10227
8083592	ENST00000364908	NA	NA	NA	10.0587	5.34007	5.19715	-5.79059	-5.93351
8017096	ENST00000390893	NA	NA	NA	7.43463	6.57362	6.53946	-5.88591	-5.92007
7894159	---	NA	NA	NA	10.2678	4.08652	5.0331	-6.81409	-5.86751
8002301	ENST00000459361	NA	NA	NA	9.15402	4.47241	4.8019	-6.15323	-5.82374
7892825	---	NA	NA	NA	8.86234	3.77118	3.71163	-5.73369	-5.79324
8108422	ENST00000362675	NA	NA	NA	11.3139	5.4559	6.00622	-6.31359	-5.76328
7894570	---	NA	NA	NA	10.3777	4.86721	5.50115	-6.38103	-5.74709
7914555	NA	NA	NA	NA	6.87811	3.74791	3.77344	-5.71105	-5.68553
8090662	NA	NA	NA	NA	7.24648	4.28873	4.14681	-5.54275	-5.68467
7933145	ENST00000458874	NA	NA	NA	8.65207	3.49199	3.49848	-5.68541	-5.67892
7893876	---	NA	NA	NA	12.0431	6.11673	6.51816	-6.05739	-5.65597
8017098	ENST00000365207	NA	NA	NA	8.80511	6.61897	6.7648	-5.77327	-5.62744
8009253	ENST00000437332	NA	NA	NA	8.89971	6.06564	5.9429	-5.4936	-5.61634
7894946	---	NA	NA	NA	4.63091	3.25029	3.50392	-5.85672	-5.60309
8176375	NM_001008	6192	RPS4Y1	ribosomal protein S4, Y-linked 1	8.893	4.66151	4.42676	-5.30924	-5.54397
8122261	NM_000416	3459	IFNGR1	interferon gamma receptor 1	9.45505	4.41009	4.54221	-5.66826	-5.53615
7905054	ENST00000384378	NA	NA	NA	7.08276	4.90245	4.75066	-5.37432	-5.52611
7925821	NA	NA	NA	NA	8.97021	4.04704	4.20613	-5.67018	-5.51109
7895805	---	NA	NA	NA	7.20511	3.31614	3.26006	-5.42943	-5.48551
8101322	AB014771	643616	MOP-1	MOP-1	8.83732	3.80411	4.16735	-5.84804	-5.4848
7896065	---	NA	NA	NA	11.0038	6.67345	6.60339	-5.40189	-5.47194
8080509	ENST00000384175	NA	NA	NA	7.32041	3.95287	3.68776	-5.18671	-5.45182
8084213	ENST00000364359	NA	NA	NA	10.1849	7.05945	7.13768	-5.51171	-5.43349
8040171	ENST00000384358	NA	NA	NA	6.59683	3.14182	3.46296	-5.71157	-5.39044
7893812	---	NA	NA	NA	10.2687	5.12593	6.00465	-6.26401	-5.38529
8115074	ENST00000458810	NA	NA	NA	7.41876	2.83046	2.92222	-5.47119	-5.37943
7895645	---	NA	NA	NA	7.76081	3.93491	3.50557	-4.93087	-5.3602
7893007	---	NA	NA	NA	12.2242	6.38915	6.89576	-5.86377	-5.35717
7895541	---	NA	NA	NA	9.06805	3.94704	4.76286	-6.13906	-5.32324
7983648	ENST00000364216	NA	NA	NA	9.76023	5.7973	5.83678	-5.34581	-5.30633
7893872	---	NA	NA	NA	10.4624	4.84645	5.45843	-5.91671	-5.30473
7894753	---	NA	NA	NA	8.16571	5.79202	5.78214	-5.28749	-5.29737
7896530	---	NA	NA	NA	4.76391	2.57192	2.52171	-5.23637	-5.28659
7894562	---	NA	NA	NA	6.89196	3.56885	3.48524	-5.20183	-5.28544
7895300	---	NA	NA	NA	8.04803	4.31374	4.65141	-5.62034	-5.28267
7954690	ENST00000459162	NA	NA	NA	8.46527	4.74181	4.83216	-5.34298	-5.25263
7895011	---	NA	NA	NA	8.89477	5.50901	5.92291	-5.65895	-5.24506
8131335	ENST00000458839	NA	NA	NA	7.20911	3.64271	3.83955	-5.42418	-5.22734
8150866	ENST00000410814	NA	NA	NA	7.20299	4.82511	4.85071	-5.24586	-5.22026
7895206	---	NA	NA	NA	9.59377	5.11075	5.54817	-5.65343	-5.21601
7893241	---	NA	NA	NA	7.95133	4.31261	4.61075	-5.49899	-5.20085
7975453	NR_001276	319139	SNORD56B	small nucleolar RNA, C/D box 56B	5.45395	3.28583	3.06084	-4.97224	-5.19723
8018935	NA	NA	NA	NA	6.38871	2.96805	3.15198	-5.37598	-5.19205
7919166	ENST00000384378	NA	NA	NA	7.22827	5.07031	5.01202	-5.12811	-5.1864
7919160	ENST00000384378	NA	NA	NA	7.22827	5.07031	5.01202	-5.12811	-5.1864
8126119	ENST00000410172	NA	NA	NA	7.77198	4.59816	4.27837	-4.85991	-5.1797
7896633	---	NA	NA	NA	5.42546	3.69605	4.01851	-5.4676	-5.14515
7896629	---	NA	NA	NA	8.2036	4.19665	3.89842	-4.81314	-5.11137
8176624	NM_001122665	8653	DDX3Y	DEAD (Asp-Glu-Ala-Asp) box polypeptide 3, Y-linked	9.12982	4.56567	4.31621	-4.85292	-5.10238
7895185	---	NA	NA	NA	8.45266	5.0131	5.46493	-5.54119	-5.08936
7911176	ENST00000365209	NA	NA	NA	8.10706	3.93428	4.35301	-5.49546	-5.07673
7893713	---	NA	NA	NA	9.09042	5.45657	4.74123	-4.35387	-5.06921
7919303	ENST00000363968	NA	NA	NA	6.52794	5.12753	5.28175	-5.21046	-5.05624
7893889	---	NA	NA	NA	10.0062	6.53336	7.0122	-5.52853	-5.04969
8119239	ENST00000363836	NA	NA	NA	4.16026	2.53444	2.78726	-5.27578	-5.02296
7895425	---	NA	NA	NA	9.62851	5.06994	4.74899	-4.66343	-4.98438
7949672	ENST00000362455	NA	NA	NA	5.21207	3.40578	3.68522	-5.25281	-4.97337
7895947	---	NA	NA	NA	10.925	7.31926	7.27842	-4.92811	-4.96894
7896660	---	NA	NA	NA	8.72542	6.09609	5.64253	-4.50199	-4.95554
7893072	---	NA	NA	NA	8.78059	6.03125	5.21141	-4.12615	-4.94598
8036557	NA	NA	NA	NA	11.8705	7.45377	7.09399	-4.57684	-4.93662
7943158	NR_002569	619383	SCARNA9	small Cajal body-specific RNA 9	10.5844	6.98386	7.05252	-4.99997	-4.93131
8122144	NR_002436	594839	SNORA33	small nucleolar RNA, H/ACA box 33	8.99646	5.34439	5.60132	-5.17319	-4.91626
7923905	ENST00000362479	NA	NA	NA	6.17419	3.47316	3.46212	-4.90404	-4.91508
8142763	AF194537	NA	NA	NA	9.38923	3.78107	4.26565	-5.39294	-4.90836
7894705	---	NA	NA	NA	5.94979	2.59574	2.82914	-5.13126	-4.89787
7894843	---	NA	NA	NA	8.56555	4.29628	4.60888	-5.20406	-4.89147
7894156	---	NA	NA	NA	8.33292	4.93107	5.0694	-5.00408	-4.86575
8125461	AK097297	3119	HLA-DQB1	major histocompatibility complex, class II, DQ beta 1	7.43432	5.30518	5.35239	-4.91052	-4.8633
8099922	NA	NA	NA	NA	7.75751	3.96426	4.20808	-5.09687	-4.85304
8049532	NM_001137550	9208	LRRFIP1	leucine rich repeat (in FLII) interacting protein 1	8.35721	5.01855	5.18642	-5.02068	-4.85281
8060893	NA	NA	NA	NA	7.0728	2.73249	3.07077	-5.18472	-4.84645
8151927	ENST00000362862	NA	NA	NA	8.82165	5.08662	5.08536	-4.81996	-4.82123
7895654	---	NA	NA	NA	9.89391	5.33444	5.63671	-5.11658	-4.81431
7916609	NM_002228	3725	JUN	jun proto-oncogene	8.49572	5.88161	5.99576	-4.92425	-4.8101
8049530	NM_001137550	9208	LRRFIP1	leucine rich repeat (in FLII) interacting protein 1	10.1627	7.28253	7.19283	-4.71341	-4.80312
7895022	---	NA	NA	NA	8.623	4.73578	5.30894	-5.36212	-4.78895
7893583	---	NA	NA	NA	8.64029	5.42152	6.11283	-5.47878	-4.78747
8084627	NR_027317	646600	C3orf65	chromosome 3 open reading frame 65	8.18972	4.51744	4.25549	-4.52406	-4.78601
7918550	ENST00000364158	NA	NA	NA	8.41679	4.62401	4.74942	-4.90001	-4.77459
8154866	ENST00000363964	NA	NA	NA	6.12371	3.53496	3.87074	-5.1044	-4.76861
7895291	---	NA	NA	NA	8.06429	4.23796	4.81651	-5.34068	-4.76211
8083144	ENST00000383877	NA	NA	NA	6.41634	2.87183	3.2594	-5.14759	-4.76002
8168466	NM_032121	84061	MAGT1	magnesium transporter 1	8.18118	3.49308	3.72224	-4.98745	-4.75828
7959014	ENST00000363795	NA	NA	NA	7.61717	3.3571	3.42731	-4.82047	-4.75026
7996945	NA	NA	NA	NA	5.36975	3.31645	3.14232	-4.57251	-4.74664
8077942	ENST00000458821	NA	NA	NA	5.82372	2.92321	2.83053	-4.64688	-4.73956
8114468	NR_002913	26785	SNORD63	small nucleolar RNA, C/D box 63	5.30097	3.29972	3.52559	-4.95249	-4.72662
7892682	---	NA	NA	NA	8.70294	6.21385	6.39623	-4.89623	-4.71385
7949410	BC018448	378938	MALAT1	metastasis associated lung adenocarcinoma transcript 1 (non-protein coding)	12.3935	7.7462	8.30607	-5.2721	-4.71222
8141281	ENST00000458831	NA	NA	NA	6.8959	4.76734	4.8758	-4.82029	-4.71183
8026422	NA	NA	NA	NA	7.7577	6.06678	5.92746	-4.56028	-4.69961
8075481	ENST00000365149	NA	NA	NA	6.6788	3.82199	3.80283	-4.67805	-4.6972
7895930	---	NA	NA	NA	9.62984	4.92753	5.43683	-5.20528	-4.69598
7896293	---	NA	NA	NA	7.66566	3.46113	4.03141	-5.24724	-4.67696
7987926	ENST00000459502	NA	NA	NA	7.20043	3.84809	3.79072	-4.61442	-4.6718
7895816	---	NA	NA	NA	8.21073	6.8235	6.7767	-4.62303	-4.66983
7991501	ENST00000364854	NA	NA	NA	6.88335	2.89631	3.11897	-4.8802	-4.65754
7894045	---	NA	NA	NA	6.77634	3.94844	4.34943	-5.05194	-4.65096
7977075	NR_002964	677811	SNORA28	small nucleolar RNA, H/ACA box 28	6.48772	5.48985	5.64797	-4.8034	-4.64527
7895286	---	NA	NA	NA	8.12158	4.77771	5.17404	-5.04123	-4.64489
7894408	---	NA	NA	NA	10.1869	5.91183	6.18065	-4.90018	-4.63136
7896173	---	NA	NA	NA	10.2926	5.76504	6.38945	-5.25212	-4.6277
7892550	---	NA	NA	NA	10.0795	6.50978	6.39103	-4.50109	-4.61984
8022279	NA	NA	NA	NA	7.21489	3.25849	3.06126	-4.42122	-4.61845
7896027	---	NA	NA	NA	9.57886	5.4889	5.41881	-4.54836	-4.61845
7894030	---	NA	NA	NA	8.39726	4.54453	5.38918	-5.45775	-4.6131
7932635	ENST00000383878	NA	NA	NA	9.10148	5.11079	5.15596	-4.65481	-4.60964
7894362	---	NA	NA	NA	4.66097	2.44604	2.36368	-4.52589	-4.60825
8049540	NM_001137550	9208	LRRFIP1	leucine rich repeat (in FLII) interacting protein 1	9.32256	6.5152	6.69438	-4.78306	-4.60388
7895952	---	NA	NA	NA	10.5465	5.88532	5.88132	-4.58765	-4.59166
8026420	NA	NA	NA	NA	7.39059	4.81369	4.71657	-4.4924	-4.58952
7935359	ENST00000440256	NA	NA	NA	7.75233	3.42903	3.54763	-4.6983	-4.5797
7896393	---	NA	NA	NA	7.57789	4.26059	4.72173	-5.03945	-4.57831
7894346	---	NA	NA	NA	10.2619	7.00441	7.4782	-5.05039	-4.5766
8049542	NM_001137550	9208	LRRFIP1	leucine rich repeat (in FLII) interacting protein 1	7.94448	5.25205	5.06065	-4.36767	-4.55907
7995379	BC013044	10294	DNAJA2	DnaJ (Hsp40) homolog, subfamily A, member 2	10.4686	4.71836	4.92391	-4.75478	-4.54923
8117018	ENST00000364497	NA	NA	NA	9.50253	4.8124	5.0011	-4.73409	-4.5454
7981333	ENST00000410249	NA	NA	NA	6.50489	4.58248	4.56722	-4.5194	-4.53465
8118979	ENST00000391277	NA	NA	NA	6.41271	3.44061	3.42905	-4.50965	-4.52121
8132501	ENST00000459067	NA	NA	NA	9.36223	5.37824	5.33869	-4.47989	-4.51943
8140857	ENST00000459044	NA	NA	NA	5.65313	2.90164	2.75831	-4.36702	-4.51035
7976152	NA	NA	NA	NA	4.94983	2.45405	2.46964	-4.52263	-4.50704
7899602	NR_002762	28997	PRO0611	PRO0611 protein	9.58741	4.95177	4.98986	-4.54097	-4.50288
7893222	---	NA	NA	NA	5.35661	4.11191	3.48501	-3.87421	-4.50112
8123714	AF090908	NA	NA	NA	10.2854	4.86625	4.84073	-4.45921	-4.48473
7894953	---	NA	NA	NA	7.39486	3.77295	4.47822	-5.17894	-4.47367
8055952	NM_006186	4929	NR4A2	nuclear receptor subfamily 4, group A, member 2	8.58066	5.59036	5.69604	-4.56286	-4.45718
8053646	ENST00000410792	NA	NA	NA	5.91189	5.16736	5.50475	-4.77528	-4.43789
7984259	NR_002757	26832	RNU5B-1	RNA, U5B small nuclear 1	7.05955	5.06517	5.01574	-4.38	-4.42945
7930880	NA	NA	NA	NA	6.53881	4.22876	3.98232	-4.17778	-4.42422
7896320	---	NA	NA	NA	7.92397	4.59813	4.33862	-4.16342	-4.42293
7974245	NM_004713	9147	NEMF	nuclear export mediator factor	6.72808	3.52864	3.36838	-4.2616	-4.42185
7892625	---	NA	NA	NA	10.4894	6.98224	6.69095	-4.12948	-4.42077
7895345	---	NA	NA	NA	6.48018	3.84341	3.74976	-4.32418	-4.41782
7991171	ENST00000365211	NA	NA	NA	6.39279	4.01663	3.9867	-4.38314	-4.41308
7895259	---	NA	NA	NA	7.54141	4.60261	3.95723	-3.75206	-4.39744
8006081	NA	NA	NA	NA	8.12131	4.66045	4.53045	-4.26559	-4.39558
7932019	ENST00000379256	NA	NA	NA	9.00046	5.67129	5.5504	-4.26546	-4.38635
7957530	NM_021104	6171	RPL41	ribosomal protein L41	13.5378	9.62718	9.53064	-4.28317	-4.37971
7893225	---	NA	NA	NA	9.97521	6.03891	5.91387	-4.25412	-4.37916
7892876	---	NA	NA	NA	8.61634	7.31177	7.44109	-4.50683	-4.37751
7895724	---	NA	NA	NA	9.96455	6.86177	6.92028	-4.42327	-4.36475
8140291	NM_003602	8468	FKBP6	FK506 binding protein 6, 36kDa	9.34903	5.62826	5.62136	-4.35729	-4.36418
7989243	ENST00000458913	NA	NA	NA	8.90895	4.89945	5.00568	-4.46087	-4.35464
8094717	ENST00000411246	NA	NA	NA	7.23516	4.60174	4.37992	-4.1294	-4.35122
8118820	ENST00000459226	NA	NA	NA	7.41975	4.03909	4.09021	-4.39973	-4.3486
7892785	---	NA	NA	NA	4.83131	4.03202	3.91117	-4.22203	-4.34288
7937993	NM_000184	3048	HBG2	hemoglobin, gamma G	12.3725	6.91037	6.8918	-4.32033	-4.3389
7937990	NM_000559	3047	HBG1	hemoglobin, gamma A	12.3725	6.91037	6.8918	-4.32033	-4.3389
7893822	---	NA	NA	NA	10.977	6.79501	6.64994	-4.18412	-4.32919
7895821	---	NA	NA	NA	5.81862	3.79957	3.57676	-4.10168	-4.32449
7895835	---	NA	NA	NA	8.80873	5.99484	6.2093	-4.53343	-4.31898
7893184	---	NA	NA	NA	12.1961	9.32394	9.31721	-4.30602	-4.31275
7892850	---	NA	NA	NA	8.79752	4.66628	4.89684	-4.54067	-4.31011
7927106	NA	NA	NA	NA	6.40417	3.55381	3.63012	-4.384	-4.30769
7893470	---	NA	NA	NA	9.86663	6.01914	6.45967	-4.74243	-4.3019
7928821	ENST00000391030	NA	NA	NA	10.1958	4.1284	4.2496	-4.42075	-4.29954
7893576	---	NA	NA	NA	7.52135	4.10759	4.60494	-4.79483	-4.29748
7979414	NA	NA	NA	NA	7.1158	4.03723	3.98228	-4.23105	-4.28601
7895640	---	NA	NA	NA	12.9767	8.88005	8.81293	-4.21249	-4.27961
7896467	---	NA	NA	NA	7.14684	5.04134	5.60895	-4.82486	-4.25725
7893129	---	NA	NA	NA	6.13628	3.91193	4.17237	-4.51648	-4.25603
8104731	AF090909	NA	NA	NA	7.17542	3.99634	4.23229	-4.49046	-4.25451
8113006	NA	NA	NA	NA	6.71388	3.58264	3.64845	-4.31929	-4.25349
7999356	AF090898	NA	NA	NA	7.89855	5.1768	5.35276	-4.41148	-4.23552
7981317	ENST00000439283	NA	NA	NA	9.11134	7.10098	7.02295	-4.15386	-4.23189
7893132	---	NA	NA	NA	5.77926	3.30064	3.6253	-4.55386	-4.22919
7894620	---	NA	NA	NA	7.48052	4.39469	4.41577	-4.24954	-4.22846
8057561	NM_018471	55854	ZC3H15	zinc finger CCCH-type containing 15	9.97411	5.47687	6.00989	-4.76068	-4.22766
8139083	ENST00000459167	NA	NA	NA	9.5969	6.51743	6.61045	-4.31987	-4.22685
8146898	ENST00000459347	NA	NA	NA	7.30174	4.04824	4.37992	-4.54516	-4.21348
8089247	ENST00000364251	NA	NA	NA	7.44151	5.42051	5.41069	-4.20233	-4.21214
7896391	---	NA	NA	NA	9.14109	6.26297	5.99493	-3.94258	-4.21061
7896404	---	NA	NA	NA	9.87455	7.6147	7.75691	-4.35215	-4.20994
7895974	---	NA	NA	NA	9.77462	7.75639	7.72452	-4.17449	-4.20636
8097468	NA	NA	NA	NA	10.4235	5.1973	5.43903	-4.44397	-4.20223
7894504	---	NA	NA	NA	11.3196	7.54264	7.23691	-3.89556	-4.20129
7894810	---	NA	NA	NA	10.2666	5.58783	5.95932	-4.57117	-4.19968
7893318	---	NA	NA	NA	6.99242	3.70168	3.98014	-4.46954	-4.19107
7894403	---	NA	NA	NA	8.64185	5.34987	5.01609	-3.85385	-4.18762
7894447	---	NA	NA	NA	10.4285	7.3624	7.54453	-4.36593	-4.18381
7896710	---	NA	NA	NA	12.0375	7.67294	7.94392	-4.45462	-4.18364
7896361	---	NA	NA	NA	9.81684	7.11039	7.35039	-4.42287	-4.18286
7896340	---	NA	NA	NA	8.30944	5.00295	5.00003	-4.17898	-4.18189
7945156	ENST00000384120	NA	NA	NA	6.26341	3.33625	3.63968	-4.48381	-4.18039
8123985	NM_016167	51406	NOL7	nucleolar protein 7, 27kDa	9.83327	5.53528	5.83878	-4.47635	-4.17284
7896598	---	NA	NA	NA	7.288	4.88288	4.48276	-3.77102	-4.17115
7989883	ENST00000459325	NA	NA	NA	8.6852	5.92128	5.85321	-4.10247	-4.17054
7968295	ENST00000363970	NA	NA	NA	7.62218	3.84857	3.96338	-4.27654	-4.16173
8079742	NM_198562	375341	C3orf62	chromosome 3 open reading frame 62	7.13019	4.23157	4.83843	-4.752	-4.14513
7896450	---	NA	NA	NA	9.86573	5.96553	6.41464	-4.5911	-4.14199
7892735	---	NA	NA	NA	5.30991	2.57746	3.52877	-5.09279	-4.14147
7896006	---	NA	NA	NA	7.84065	3.32578	3.88766	-4.69768	-4.13581
7896232	---	NA	NA	NA	8.01605	6.06147	6.42696	-4.49712	-4.13164
7894949	---	NA	NA	NA	6.30248	3.45048	4.12929	-4.8101	-4.13129
7896665	---	NA	NA	NA	3.36545	3.76017	2.3434	-2.71337	-4.13014
7908409	NM_002923	5997	RGS2	regulator of G-protein signaling 2, 24kDa	9.82115	6.88866	6.87589	-4.11428	-4.12706
7952335	NR_003125	85391	SNORD14E	small nucleolar RNA, C/D box 14E	7.95637	6.88931	6.99937	-4.22629	-4.11623
8016733	NM_016424	51747	LUC7L3	LUC7-like 3 (S. cerevisiae)	11.5718	7.40759	7.3222	-4.02563	-4.11102
7895530	---	NA	NA	NA	6.2769	3.42749	4.22454	-4.90121	-4.10417
7904048	ENST00000459345	NA	NA	NA	8.47216	6.29453	6.58694	-4.3897	-4.09729
8002758	ENST00000384794	NA	NA	NA	6.70615	3.92271	4.00802	-4.18167	-4.09635
7893286	---	NA	NA	NA	9.84948	5.7271	5.73903	-4.10726	-4.09533
8099807	AF220235	100128236	GAFA3	FGF-2 activity-associated protein 3	8.35624	5.28955	5.48375	-4.2863	-4.0921
7894859	---	NA	NA	NA	7.28024	4.40168	3.80171	-3.49125	-4.09122
8059712	NR_004398	25826	SNORD82	small nucleolar RNA, C/D box 82	9.76777	6.38185	6.31451	-4.02374	-4.09108
7893942	---	NA	NA	NA	7.71137	4.20867	4.36529	-4.2468	-4.09018
7894879	---	NA	NA	NA	7.13146	4.08906	5.23829	-5.23526	-4.08601
8020382	NM_005406	6093	ROCK1	Rho-associated, coiled-coil containing protein kinase 1	10.3886	5.54483	5.70979	-4.24697	-4.082
7894690	---	NA	NA	NA	6.52946	4.26178	4.22513	-4.04319	-4.07982
7966425	ENST00000459067	NA	NA	NA	8.47174	4.86974	4.90117	-4.10333	-4.0719
7894610	---	NA	NA	NA	9.87632	5.12266	5.44412	-4.38776	-4.06631
8136807	NM_002770	5645	PRSS2	protease, serine, 2 (trypsin 2)	8.47214	6.30935	6.26508	-4.02104	-4.06532
7892720	---	NA	NA	NA	13.6105	9.70106	9.37375	-3.73012	-4.05743
7895785	---	NA	NA	NA	6.46783	3.80202	3.07529	-3.31209	-4.03882
7899502	NR_004407	26824	RNU11	RNA, U11 small nuclear	8.09807	7.86222	7.87797	-4.05302	-4.03727
8158404	ENST00000459043	NA	NA	NA	5.73843	2.97358	3.0014	-4.0599	-4.03209
8099027	ENST00000384011	NA	NA	NA	6.68097	3.18911	3.35843	-4.20078	-4.03145
7896189	---	NA	NA	NA	7.81735	5.15499	5.52381	-4.39942	-4.03061
7894863	---	NA	NA	NA	8.58189	6.58305	6.55536	-3.99803	-4.02572
8066210	NA	NA	NA	NA	5.37459	2.71689	2.61289	-3.92136	-4.02536
7894664	---	NA	NA	NA	7.41645	5.99053	5.71689	-3.74771	-4.02135
7948397	NA	NA	NA	NA	7.09646	6.43717	6.5316	-4.11219	-4.01777
7892707	---	NA	NA	NA	12.8905	8.54933	8.78069	-4.24493	-4.01358
8144117	NA	NA	NA	NA	5.65225	2.42897	2.7156	-4.29532	-4.00869
7958207	BC013935	NA	NA	NA	9.32875	5.6093	5.84376	-4.24222	-4.00776
8082442	NA	NA	NA	NA	7.71384	5.57873	5.55436	-3.97655	-4.00092
7893743	---	NA	NA	NA	9.2842	5.30547	5.9817	-4.67613	-3.99991
7900405	ENST00000384777	NA	NA	NA	6.14492	3.78103	3.75091	-3.96928	-3.99939
7893214	---	NA	NA	NA	9.0037	5.54596	6.12333	-4.57569	-3.99832
7893253	---	NA	NA	NA	6.96403	4.42539	4.54451	-4.11446	-3.99533
7894850	---	NA	NA	NA	8.65589	4.52095	5.14312	-4.61655	-3.99438
8085554	NA	NA	NA	NA	9.71519	4.64151	4.95249	-4.29776	-3.98678
7892675	---	NA	NA	NA	9.85339	6.17289	5.51895	-3.32944	-3.98339
7981960	NR_003321	100033418	SNORD116-6	small nucleolar RNA, C/D box 116-6	7.94999	6.88758	6.62692	-3.71731	-3.97796
7903022	NR_000006	6083	SNORD21	small nucleolar RNA, C/D box 21	9.94485	6.4423	6.49796	-4.03321	-3.97755
7892910	---	NA	NA	NA	7.95316	3.72967	5.60646	-5.85398	-3.97721
7908388	NM_002922	5996	RGS1	regulator of G-protein signaling 1	8.78444	4.22739	4.35307	-4.10135	-3.97567
7896239	---	NA	NA	NA	8.95444	6.59544	6.62458	-4.00269	-3.97355
7935861	ENST00000459510	NA	NA	NA	7.00995	3.91466	3.96603	-4.02072	-3.96936
8049528	NM_001137550	9208	LRRFIP1	leucine rich repeat (in FLII) interacting protein 1	11.4386	8.55803	8.50145	-3.90789	-3.96448
7894783	---	NA	NA	NA	8.89581	4.65814	4.47098	-3.77687	-3.96403
8121085	ENST00000410767	NA	NA	NA	5.05368	3.62295	3.62832	-3.96762	-3.96225
8150373	ENST00000384470	NA	NA	NA	6.42586	3.06922	3.57704	-4.4689	-3.96108
8029693	NM_006732	2354	FOSB	FBJ murine osteosarcoma viral oncogene homolog B	8.00699	6.61632	6.71751	-4.05863	-3.95745
7895728	---	NA	NA	NA	10.2235	6.02991	6.33353	-4.25821	-3.95459
7894518	---	NA	NA	NA	10.9298	7.63587	8.06204	-4.36975	-3.94358
8039084	NA	NA	NA	NA	4.55722	3.305	3.2364	-3.86872	-3.93732
7894247	---	NA	NA	NA	7.40263	6.01797	6.25918	-4.1784	-3.93719
7892705	---	NA	NA	NA	9.50508	6.71091	6.71908	-3.93485	-3.92668
8095744	NM_001657	374	AREG	amphiregulin	7.54275	5.20816	5.37296	-4.08835	-3.92354
7957602	ENST00000411253	NA	NA	NA	5.69665	3.79716	3.88867	-4.00789	-3.91639
7894886	---	NA	NA	NA	8.70884	5.43537	5.33681	-3.81779	-3.91635
7893825	---	NA	NA	NA	8.52498	5.65742	5.43691	-3.69449	-3.915
7981951	NR_003317	100033414	SNORD116-2	small nucleolar RNA, C/D box 116-2	8.07713	6.34905	6.45425	-4.01872	-3.91352
7896423	---	NA	NA	NA	11.1978	6.83057	7.39701	-4.47201	-3.90557
7892587	---	NA	NA	NA	6.59356	4.02029	3.52209	-3.40706	-3.90527
8122142	NR_002434	594837	SNORD101	small nucleolar RNA, C/D box 101	8.35229	5.62938	5.78937	-4.06405	-3.90406
7974619	ENST00000425299	NA	NA	NA	9.80088	4.39861	4.6688	-4.15713	-3.88693
7909142	NM_022731	64710	NUCKS1	nuclear casein kinase and cyclin-dependent kinase substrate 1	11.194	7.18869	7.30641	-4.0039	-3.88618
8102979	AF494508	NA	NA	NA	7.5229	4.53941	4.37807	-3.72125	-3.88259
8102305	ENST00000410404	NA	NA	NA	6.32329	4.7891	4.54442	-3.63478	-3.87946
7991465	ENST00000434180	NA	NA	NA	9.3164	5.72499	5.50983	-3.65468	-3.86984
7940287	NM_152866	931	MS4A1	membrane-spanning 4-domains, subfamily A, member 1	8.79158	4.77397	4.4032	-3.4979	-3.86868
7895684	---	NA	NA	NA	9.85797	6.97581	7.29643	-4.18898	-3.86836
8165705	NC_001807	NA	NA	NA	11.9304	8.38574	8.45182	-3.92867	-3.86258
8136790	NA	NA	NA	NA	7.32596	4.76304	4.37317	-3.47256	-3.86244
8059776	NM_002242	3769	KCNJ13	potassium inwardly-rectifying channel, subfamily J, member 13	8.02844	4.30539	4.1661	-3.71278	-3.85208
7895563	---	NA	NA	NA	6.97567	5.37566	5.71825	-4.19153	-3.84893
7894658	---	NA	NA	NA	8.93471	6.56013	6.96633	-4.25509	-3.84888
7895125	---	NA	NA	NA	5.35454	3.64282	3.86011	-4.05854	-3.84124
8091922	NM_178824	151790	WDR49	WD repeat domain 49	9.35086	5.50298	5.47198	-3.81007	-3.84107
7893655	---	NA	NA	NA	6.8325	4.67127	4.69187	-3.85534	-3.83474
7904166	ENST00000365030	NA	NA	NA	8.55183	4.34291	4.44072	-3.9304	-3.83259
7894016	---	NA	NA	NA	9.04094	7.4629	7.74986	-4.11526	-3.8283
7892733	---	NA	NA	NA	5.74659	3.69929	4.03285	-4.15918	-3.82561
7952737	ENST00000364673	NA	NA	NA	5.48609	3.72688	3.77734	-3.87515	-3.82469
7964868	ENST00000451128	NA	NA	NA	8.71102	3.71957	4.13633	-4.23722	-3.82048
7893004	---	NA	NA	NA	8.25238	6.79678	6.99083	-4.01333	-3.81928
7975779	NM_005252	2353	FOS	FBJ murine osteosarcoma viral oncogene homolog	8.81239	7.63985	7.70212	-3.8724	-3.81012
7896729	---	NA	NA	NA	6.33336	3.37235	3.03403	-3.46729	-3.8056
7893331	---	NA	NA	NA	7.97369	4.16514	4.17356	-3.81384	-3.80543
7989195	ENST00000459428	NA	NA	NA	9.30906	6.60109	6.58289	-3.77934	-3.79754
7935776	NM_005063	6319	SCD	stearoyl-CoA desaturase (delta-9-desaturase)	10.3472	6.88267	7.08138	-3.9861	-3.78739
7895754	---	NA	NA	NA	9.79067	5.47183	5.78465	-4.0942	-3.78138
7895412	---	NA	NA	NA	6.5108	4.05369	4.30157	-4.02893	-3.78105
8099504	NA	NA	NA	NA	7.47357	4.92112	4.99157	-3.85128	-3.78083
8095680	NM_000584	3576	IL8	interleukin 8	10.4504	6.64332	6.64741	-3.78432	-3.78023
7893335	---	NA	NA	NA	9.15913	5.77513	5.76687	-3.76894	-3.77721
8090934	ENST00000363701	NA	NA	NA	7.51471	4.87634	4.95226	-3.85243	-3.7765
7894746	---	NA	NA	NA	9.30934	7.2893	7.33751	-3.81837	-3.77016
8131263	X58060	6077	SNORD13P2	small nucleolar RNA, C/D box 13 pseudogene 2	8.2697	5.3857	5.55015	-3.93441	-3.76997
8127660	ENST00000363221	NA	NA	NA	9.38275	5.55996	5.63653	-3.84608	-3.76951
8176719	NM_004681	9086	EIF1AY	eukaryotic translation initiation factor 1A, Y-linked	8.72491	4.61602	4.80548	-3.94997	-3.76052
8042157	ENST00000364206	NA	NA	NA	4.88498	3.05821	3.15143	-3.85371	-3.76049
7896406	---	NA	NA	NA	8.01345	6.22706	6.24174	-3.7688	-3.75413
7920244	NM_002964	6279	S100A8	S100 calcium binding protein A8	11.4357	6.89074	6.98262	-3.84477	-3.7529
7893311	---	NA	NA	NA	9.96143	7.80905	7.6411	-3.58164	-3.74959
8122240	ENST00000390940	NA	NA	NA	7.32443	3.61551	3.81178	-3.94136	-3.74508
7895197	---	NA	NA	NA	5.13948	3.85374	3.38782	-3.27892	-3.74484
7893033	---	NA	NA	NA	11.0457	7.48879	7.71638	-3.96675	-3.73916
8112202	NM_006622	10769	PLK2	polo-like kinase 2	7.73583	4.64483	4.84853	-3.94243	-3.73873
7893851	---	NA	NA	NA	5.96647	4.52172	3.79806	-3.00713	-3.73079
7892553	---	NA	NA	NA	7.80914	3.7964	4.61322	-4.54748	-3.73066
8076415	X58061	6076	SNORD13P1	small nucleolar RNA, C/D box 13 pseudogene 1	5.9452	3.57076	3.93628	-4.08624	-3.72072
7894591	---	NA	NA	NA	5.02775	3.01769	3.34262	-4.04552	-3.72059
8095802	NM_018115	55153	SDAD1	SDA1 domain containing 1	8.62049	4.80636	5.07308	-3.98409	-3.71738
7999384	AF258574	NA	NA	NA	6.72533	3.93572	3.78342	-3.56503	-3.71733
8078153	ENST00000410941	NA	NA	NA	7.07025	5.22255	5.25085	-3.74556	-3.71726
7893867	---	NA	NA	NA	10.027	6.35015	6.53716	-3.90415	-3.71714
7892647	---	NA	NA	NA	6.22418	5.38295	5.1611	-3.49254	-3.7144
7919778	NA	NA	NA	NA	4.181	3.0486	2.96406	-3.62629	-3.71083
7894140	---	NA	NA	NA	9.07475	6.62692	7.03422	-4.11397	-3.70668
7895491	---	NA	NA	NA	4.75267	3.64464	3.5571	-3.6181	-3.70564
7894486	---	NA	NA	NA	9.24357	4.96192	5.28021	-4.01347	-3.69518
7893119	---	NA	NA	NA	7.53281	5.84952	6.22522	-4.07057	-3.69488
7893692	---	NA	NA	NA	10.1512	8.64236	8.67754	-3.72797	-3.69279
7896636	---	NA	NA	NA	5.07209	3.02636	2.52319	-3.18797	-3.69114
8154128	DQ246450	751816	DSERG1	Down syndrome encephalopathy related protein 1	6.11545	3.52695	3.67974	-3.84044	-3.68765
8152211	ENST00000459247	NA	NA	NA	7.26022	3.28237	3.36265	-3.7589	-3.67862
7894688	---	NA	NA	NA	8.46473	5.48561	5.34576	-3.53742	-3.67727
7981943	NR_022008	8123	PAR5	Prader-Willi/Angelman syndrome-5	9.17203	6.00075	6.53876	-4.21251	-3.67451
8021147	NM_016097	51124	IER3IP1	immediate early response 3 interacting protein 1	7.35801	3.99991	4.66366	-4.33735	-3.6736
7941563	ENST00000459039	NA	NA	NA	8.89749	4.83788	5.14806	-3.98351	-3.67332
8015757	ENST00000363257	NA	NA	NA	7.35679	5.02572	4.68593	-3.33333	-3.67312
7894693	---	NA	NA	NA	10.7008	7.27592	7.30226	-3.69903	-3.67269
8074890	ENST00000410279	NA	NA	NA	7.40918	6.15674	5.9331	-3.4486	-3.67224
7896011	---	NA	NA	NA	5.57842	2.93173	3.30454	-4.04227	-3.66946
7919556	ENST00000384476	NA	NA	NA	8.63914	6.9784	7.08392	-3.77495	-3.66943
7943160	NR_002569	619383	SCARNA9	small Cajal body-specific RNA 9	10.9948	8.24118	8.43068	-3.85814	-3.66865
8157729	ENST00000328281	NA	NA	NA	9.21578	4.57812	4.77649	-3.86501	-3.66663
7895332	---	NA	NA	NA	6.2957	5.76569	5.73226	-3.63264	-3.66607
7919560	ENST00000384476	NA	NA	NA	8.61097	6.96481	7.13363	-3.82672	-3.6579
8014861	ENST00000411159	NA	NA	NA	4.75886	2.69693	2.90152	-3.86233	-3.65774
7934297	ENST00000364177	NA	NA	NA	7.76186	4.20317	4.40153	-3.85525	-3.65687
8116992	AY358259	NA	NA	NA	7.44886	4.98004	5.03097	-3.70574	-3.65482
7941707	NM_006328	10432	RBM14	RNA binding motif protein 14	10.028	7.03547	7.14182	-3.76069	-3.65434
8083850	ENST00000442408	NA	NA	NA	8.67624	5.21648	5.319	-3.7555	-3.65299
7899790	NM_052841	81629	TSSK3	testis-specific serine kinase 3	8.38652	6.14224	6.14182	-3.65223	-3.65265
7895576	---	NA	NA	NA	9.44707	6.52096	6.85797	-3.98684	-3.64982
7980001	NA	NA	NA	NA	7.47207	5.00945	4.78573	-3.42286	-3.64657
7893915	---	NA	NA	NA	6.13102	4.80884	4.82317	-3.64735	-3.63302
7896002	---	NA	NA	NA	4.43877	2.93455	2.7357	-3.4304	-3.62925
7969794	AY358798	100132099	LOC100132099	FRSS1829	7.47842	4.75176	5.40508	-4.2816	-3.62828
7914324	NR_004054	692234	SNORD103A	small nucleolar RNA, C/D box 103A	6.66634	5.50044	5.40268	-3.5305	-3.62825
7914322	NR_004054	692234	SNORD103A	small nucleolar RNA, C/D box 103A	6.66634	5.50044	5.40268	-3.5305	-3.62825
7894458	---	NA	NA	NA	5.88455	3.03887	3.38226	-3.96933	-3.62594
7895103	---	NA	NA	NA	4.71866	3.61333	5.19445	-5.20617	-3.62505
8016787	ENST00000459088	NA	NA	NA	8.69573	6.94666	6.74932	-3.42635	-3.62369
7893645	---	NA	NA	NA	7.73869	4.65344	4.72902	-3.69909	-3.62352
7894273	---	NA	NA	NA	9.51403	5.71353	5.73184	-3.6391	-3.6208
7893945	---	NA	NA	NA	4.58502	3.48498	3.59949	-3.73298	-3.61847
7896102	---	NA	NA	NA	9.04663	4.93084	5.30283	-3.99018	-3.61819
8119078	ENST00000459587	NA	NA	NA	6.89061	4.29202	4.0465	-3.36976	-3.61528
7896274	---	NA	NA	NA	9.46867	5.49104	6.0075	-4.12968	-3.61322
7894577	---	NA	NA	NA	10.6077	6.99418	7.26311	-3.88172	-3.61279
8143597	ENST00000307248	NA	NA	NA	8.36107	4.31658	4.24627	-3.53816	-3.60847
7949954	NA	NA	NA	NA	6.69403	5.60405	5.65083	-3.65408	-3.60731
8013325	NR_006880	780851	SNORD3A	small nucleolar RNA, C/D box 3A	9.09088	9.135	9.26245	-3.7314	-3.60394
8005553	NR_006880	780851	SNORD3A	small nucleolar RNA, C/D box 3A	9.09088	9.135	9.26245	-3.7314	-3.60394
8013329	NR_006880	780851	SNORD3A	small nucleolar RNA, C/D box 3A	9.09088	9.135	9.26245	-3.7314	-3.60394
8013323	NR_006880	780851	SNORD3A	small nucleolar RNA, C/D box 3A	9.09088	9.135	9.26245	-3.7314	-3.60394
8005547	NR_006880	780851	SNORD3A	small nucleolar RNA, C/D box 3A	9.09088	9.135	9.26245	-3.7314	-3.60394
7896020	---	NA	NA	NA	10.4839	6.56863	6.7107	-3.74363	-3.60156
7895731	---	NA	NA	NA	9.96637	7.15212	6.98114	-3.4288	-3.59977
7894451	---	NA	NA	NA	10.645	7.37118	7.6933	-3.91889	-3.59676
8091546	NM_001123228	645843	TMEM14E	transmembrane protein 14E	10.1814	5.76854	5.79018	-3.61123	-3.58959
7895769	---	NA	NA	NA	6.66601	3.14324	3.32476	-3.76979	-3.58828
7896444	---	NA	NA	NA	8.88678	6.17387	6.5422	-3.95499	-3.58665
7893437	---	NA	NA	NA	6.87763	3.70783	3.3253	-3.20376	-3.58629
8001402	NM_025134	80205	CHD9	chromodomain helicase DNA binding protein 9	9.0329	4.61375	4.78338	-3.74959	-3.57995
7895350	---	NA	NA	NA	11.2458	7.17898	7.49317	-3.89345	-3.57926
8020419	NR_031565	100302135	MIR320C1	microRNA 320c-1	6.93523	4.8992	4.93095	-3.60718	-3.57543
7894538	---	NA	NA	NA	8.48921	5.72219	5.65205	-3.50403	-3.57417
7896659	---	NA	NA	NA	7.12217	4.84657	5.67335	-4.40022	-3.57344
8028309	ENST00000459181	NA	NA	NA	6.44533	4.54223	4.54608	-3.57557	-3.57171
7896094	---	NA	NA	NA	12.9986	9.65082	9.5298	-3.43433	-3.55536
8148302	ENST00000410881	NA	NA	NA	6.02136	4.6459	4.80462	-3.71153	-3.55281
7894680	---	NA	NA	NA	9.66328	7.50732	7.73116	-3.77061	-3.54677
7896338	---	NA	NA	NA	8.84622	6.90327	6.65484	-3.29792	-3.54635
7895433	---	NA	NA	NA	8.29155	4.20777	4.57292	-3.90952	-3.54436
7893553	---	NA	NA	NA	5.34568	3.67952	3.50061	-3.36497	-3.54388
7893142	---	NA	NA	NA	6.50621	4.92258	5.61627	-4.23614	-3.54245
7896307	---	NA	NA	NA	5.84675	4.66846	4.16972	-3.0399	-3.53864
7971124	NM_016617	51569	UFM1	ubiquitin-fold modifier 1	10.3818	5.82981	6.29577	-4.00109	-3.53513
7893686	---	NA	NA	NA	8.23934	7.04971	6.5347	-3.01439	-3.52941
8150862	ENST00000362535	NA	NA	NA	7.16224	4.84987	4.79394	-3.47338	-3.52931
7895753	---	NA	NA	NA	8.78017	5.52311	5.52238	-3.52809	-3.52883
7892672	---	NA	NA	NA	5.72817	6.22025	5.75837	-3.06312	-3.52501
7895141	---	NA	NA	NA	7.99313	5.09287	5.02229	-3.45344	-3.52401
7892590	---	NA	NA	NA	4.32258	4.35473	3.21516	-2.38415	-3.52373
8137131	AK056869	NA	NA	NA	9.53627	5.64074	5.56194	-3.44128	-3.52008
7893804	---	NA	NA	NA	7.43589	4.25599	4.2645	-3.52209	-3.51358
7952319	ENST00000458998	NA	NA	NA	6.44719	4.33118	4.44574	-3.62698	-3.51242
7896670	---	NA	NA	NA	10.7853	8.74265	8.80698	-3.57427	-3.50994
8111666	ENST00000410811	NA	NA	NA	7.80452	5.11462	5.24988	-3.6431	-3.50784
7893751	---	NA	NA	NA	9.66629	6.56356	6.78662	-3.72622	-3.50317
8079187	AK296954	285346	ZNF852	zinc finger protein 852	9.57429	5.8164	5.64841	-3.33299	-3.50099
7977507	NR_002312	85495	RPPH1	ribonuclease P RNA component H1	9.49026	9.09096	9.4176	-3.82626	-3.49962
7892699	---	NA	NA	NA	10.8915	7.54928	7.7409	-3.68936	-3.49774
8158864	NR_002914	26786	SNORD62A	small nucleolar RNA, C/D box 62A	8.31282	6.20261	6.33624	-3.63094	-3.4973
8158862	NR_002914	26786	SNORD62A	small nucleolar RNA, C/D box 62A	8.31282	6.20261	6.33624	-3.63094	-3.4973
8049544	NM_001137550	9208	LRRFIP1	leucine rich repeat (in FLII) interacting protein 1	8.66858	6.35737	6.0919	-3.23049	-3.49596
7896222	---	NA	NA	NA	10.0271	7.54593	7.649	-3.59601	-3.49294
7894812	---	NA	NA	NA	7.76499	6.00036	6.15839	-3.64965	-3.49161
8097780	ENST00000342688	NA	NA	NA	5.21326	3.99835	4.11362	-3.60637	-3.4911
7999999	NA	NA	NA	NA	8.59033	3.41506	3.4884	-3.56185	-3.48852
8145685	L17325	NA	NA	NA	5.23258	3.32049	3.65702	-3.82481	-3.48827
7937890	ENST00000458786	NA	NA	NA	5.63177	3.92755	4.0098	-3.56701	-3.48476
7896682	---	NA	NA	NA	8.17225	5.4938	5.45037	-3.44045	-3.48388
8169361	ENST00000431513	NA	NA	NA	9.20584	4.94871	5.12433	-3.65259	-3.47697
7892978	---	NA	NA	NA	8.36811	6.8662	7.28794	-3.89515	-3.47342
8048993	ENST00000364174	NA	NA	NA	3.52272	2.3531	2.5099	-3.62982	-3.47303
7893776	---	NA	NA	NA	4.96172	2.91771	2.82536	-3.38031	-3.47267
7894343	---	NA	NA	NA	6.8379	5.57566	5.6478	-3.54047	-3.46833
7975626	NM_194278	91748	C14orf43	chromosome 14 open reading frame 43	9.4345	7.13878	6.98946	-3.31814	-3.46746
7895407	---	NA	NA	NA	5.3092	3.30795	3.2359	-3.39352	-3.46557
8051926	ENST00000459048	NA	NA	NA	7.5774	5.17194	5.29289	-3.58631	-3.46536
8068610	NA	NA	NA	NA	7.00766	4.55488	4.55329	-3.46147	-3.46306
8085579	ENST00000384199	NA	NA	NA	7.05031	3.1095	3.47169	-3.82201	-3.45981
7896357	---	NA	NA	NA	3.37471	2.25421	2.42298	-3.62742	-3.45865
7896035	---	NA	NA	NA	5.05546	3.20303	3.21868	-3.47354	-3.4579
7938293	NR_002977	677826	SNORA45	small nucleolar RNA, H/ACA box 45	9.65819	7.55202	7.72088	-3.61767	-3.44881
7894760	---	NA	NA	NA	10.5218	8.44615	8.5526	-3.55497	-3.44852
7970922	ENST00000384595	NA	NA	NA	6.41411	3.47556	3.88431	-3.85322	-3.44447
7894973	---	NA	NA	NA	7.83199	5.04591	6.11487	-4.50985	-3.44089
8177137	NM_007125	7404	UTY	ubiquitously transcribed tetratricopeptide repeat gene, Y-linked	7.80703	4.51774	4.61622	-3.537	-3.43851
8127989	NR_003044	692088	SNORD50B	small nucleolar RNA, C/D box 50B	8.22282	6.99651	7.27829	-3.71767	-3.43588
7895848	---	NA	NA	NA	6.74252	5.38266	5.81466	-3.86623	-3.43423
8003859	ENST00000384660	NA	NA	NA	5.34159	3.22963	3.59777	-3.80217	-3.43403
7998841	NM_002613	5170	PDPK1	3-phosphoinositide dependent protein kinase-1	10.4851	7.26413	7.39762	-3.56656	-3.43308
7998823	NM_002613	5170	PDPK1	3-phosphoinositide dependent protein kinase-1	10.4851	7.26413	7.39762	-3.56656	-3.43308
7895584	---	NA	NA	NA	8.98541	5.57665	6.38438	-4.23994	-3.43221
7892772	---	NA	NA	NA	5.99366	3.96387	4.20143	-3.663	-3.42544
8141843	NM_006989	10156	RASA4	RAS p21 protein activator 4	10.3115	8.26733	8.2869	-3.44434	-3.42477
7896206	---	NA	NA	NA	5.76913	4.78597	4.93773	-3.57495	-3.42319
8014057	NM_002544	4974	OMG	oligodendrocyte myelin glycoprotein	7.03396	3.80046	3.99154	-3.60593	-3.41485
7893226	---	NA	NA	NA	8.22954	6.41137	6.66993	-3.67297	-3.4144
7895388	---	NA	NA	NA	8.63651	6.49123	6.82549	-3.74758	-3.41332
7917530	AL832451	NA	NA	NA	10.1192	6.43449	6.10354	-3.0813	-3.41225
8113274	ENST00000364014	NA	NA	NA	6.6116	3.91386	3.7599	-3.25821	-3.41217
7894167	---	NA	NA	NA	8.77577	6.39869	6.80727	-3.81684	-3.40825
7893826	---	NA	NA	NA	4.36158	2.92502	2.88755	-3.36692	-3.40439
7895232	---	NA	NA	NA	10.3855	6.99202	6.76374	-3.17259	-3.40088
8066983	ENST00000411239	NA	NA	NA	7.61801	7.11445	7.11828	-3.4041	-3.40027
8108631	NR_026705	56662	VTRNA1-3	vault RNA 1-3	5.89696	4.75885	4.85769	-3.49654	-3.3977
7894877	---	NA	NA	NA	11.2342	8.85317	8.99152	-3.5338	-3.39543
7937866	ENST00000332881	NA	NA	NA	8.74233	5.20775	5.32004	-3.50558	-3.39329
8101427	ENST00000362660	NA	NA	NA	5.86059	3.71191	3.54516	-3.22441	-3.39115
7895097	---	NA	NA	NA	4.51109	3.18817	2.96621	-3.16853	-3.39049
7936902	ENST00000384763	NA	NA	NA	4.72951	2.5653	2.67111	-3.49019	-3.38438
7894668	---	NA	NA	NA	7.90412	5.89031	6.29398	-3.78395	-3.38028
7894594	---	NA	NA	NA	5.41699	4.2211	4.82587	-3.98176	-3.37699
7892864	---	NA	NA	NA	5.52695	4.20159	5.04036	-4.21414	-3.37537
7893412	---	NA	NA	NA	4.80858	3.12278	2.96165	-3.2132	-3.37433
7894993	---	NA	NA	NA	9.13816	5.64273	5.63446	-3.36417	-3.37244
7893265	---	NA	NA	NA	7.00186	5.69027	5.82853	-3.51038	-3.37211
7963575	NM_001417	1975	EIF4B	eukaryotic translation initiation factor 4B	11.4276	8.97129	8.88451	-3.2853	-3.37208
8037387	ENST00000411180	NA	NA	NA	7.3467	5.62183	5.79002	-3.53987	-3.37168
8121214	ENST00000384290	NA	NA	NA	6.45253	4.99049	4.82225	-3.20266	-3.3709
8029273	NM_001410	1954	MEGF8	multiple EGF-like-domains 8	7.81529	6.43691	6.28803	-3.2191	-3.36797
8099817	NR_026804	79667	FLJ13197	uncharacterized FLJ13197	8.86574	5.79368	5.74019	-3.31338	-3.36687
8047337	ENST00000364867	NA	NA	NA	6.42889	3.80697	4.069	-3.62805	-3.36603
8055016	AF234262	NA	NA	NA	8.38453	5.47668	5.62648	-3.51289	-3.36309
8120756	NA	NA	NA	NA	5.6417	3.61761	3.9652	-3.70965	-3.36205
7894039	---	NA	NA	NA	6.68785	4.73243	4.46122	-3.08562	-3.35683
7895993	---	NA	NA	NA	7.92297	6.85651	6.78657	-3.28582	-3.35576
7892589	---	NA	NA	NA	8.26314	5.72968	6.00361	-3.62894	-3.35502
8097470	ENST00000411068	NA	NA	NA	9.09903	5.79265	5.92084	-3.48051	-3.35231
7911343	AF284753	51720	UIMC1	ubiquitin interaction motif containing 1	12.7659	9.55923	10.0153	-3.80728	-3.35121
8165703	AF284753	51720	UIMC1	ubiquitin interaction motif containing 1	12.7659	9.55923	10.0153	-3.80728	-3.35121
7896459	---	NA	NA	NA	4.52923	2.67942	2.92416	-3.59575	-3.35101
8171758	NR_023358	100158262	SCARNA9L	small Cajal body-specific RNA 9-like (retrotransposed)	8.80679	7.4142	7.60395	-3.53864	-3.3489
7894154	---	NA	NA	NA	8.34047	4.70505	5.96711	-4.61022	-3.34816
7893397	---	NA	NA	NA	8.5627	4.24493	4.53622	-3.63488	-3.34359
7913803	ENST00000459588	NA	NA	NA	6.85238	2.87294	2.89201	-3.36181	-3.34273
7896263	---	NA	NA	NA	9.38547	7.24015	7.49334	-3.59515	-3.34196
7896693	---	NA	NA	NA	10.9146	8.07421	8.15428	-3.42188	-3.3418
7961075	NM_001781	969	CD69	CD69 molecule	10.9146	8.07421	8.15428	-3.42188	-3.3418
8052141	ENST00000459138	NA	NA	NA	8.60521	5.93201	6.025	-3.43479	-3.3418
7893255	---	NA	NA	NA	9.60662	6.29243	6.32616	-3.37239	-3.33866
7893449	---	NA	NA	NA	12.6669	9.14574	9.18384	-3.37434	-3.33623
7953390	NM_001039916	171017	ZNF384	zinc finger protein 384	9.08792	6.62436	6.59328	-3.30472	-3.3358
8139706	NM_014302	23480	SEC61G	Sec61 gamma subunit	10.4829	8.4012	8.46185	-3.39396	-3.33331
7894387	---	NA	NA	NA	7.31729	2.7607	3.169	-3.73651	-3.3282
7912762	ENST00000445689	NA	NA	NA	7.87451	5.03437	4.89217	-3.18534	-3.32754
7895260	---	NA	NA	NA	8.20934	7.07844	7.39311	-3.64166	-3.327
7896535	---	NA	NA	NA	5.78896	2.66797	4.03846	-4.6961	-3.32561
8095736	NM_001657	374	AREG	amphiregulin	7.73639	6.01896	6.08586	-3.38332	-3.31642
7896348	---	NA	NA	NA	10.6195	8.41022	8.654	-3.55226	-3.30848
7912525	ENST00000364931	NA	NA	NA	4.40843	4.60492	4.66412	-3.36249	-3.30329
7926594	ENST00000364494	NA	NA	NA	4.75609	3.05275	3.02304	-3.27089	-3.3006
8162490	NM_032558	84641	HIATL1	hippocampus abundant transcript-like 1	10.762	6.81723	6.72056	-3.20018	-3.29685
7893488	---	NA	NA	NA	8.99482	5.73588	6.38505	-3.94552	-3.29636
7894399	---	NA	NA	NA	8.63916	6.66722	6.72429	-3.35256	-3.29549
8130626	ENST00000419066	NA	NA	NA	7.11724	4.75634	4.73213	-3.27107	-3.29528
7896669	---	NA	NA	NA	8.53993	6.54441	7.1125	-3.86008	-3.29198
7895204	---	NA	NA	NA	7.11555	4.04591	4.45092	-3.69637	-3.29135
7896612	---	NA	NA	NA	9.94833	6.57842	7.20959	-3.91932	-3.28815
7895787	---	NA	NA	NA	12.2713	9.81024	9.74824	-3.22488	-3.28688
7950626	BC071734	729927	RPS20P27	ribosomal protein S20 pseudogene 27	10.4153	7.89553	7.77264	-3.16329	-3.28618
7896648	---	NA	NA	NA	11.287	7.79781	8.10956	-3.59523	-3.28348
7895786	---	NA	NA	NA	6.32669	4.68959	5.07869	-3.66942	-3.28032
7893588	---	NA	NA	NA	6.55001	5.67406	5.16263	-2.76804	-3.27947
8063382	NM_005985	6615	SNAI1	snail homolog 1 (Drosophila)	6.56114	5.99711	5.60275	-2.88064	-3.27501
7892938	---	NA	NA	NA	7.74242	6.67361	6.88453	-3.48501	-3.27408
7893688	---	NA	NA	NA	6.02503	3.74525	4.11272	-3.64019	-3.27273
7895933	---	NA	NA	NA	6.8932	4.50406	3.54853	-2.31297	-3.26851
8108013	ENST00000365547	NA	NA	NA	8.18639	6.04573	5.94129	-3.15552	-3.25996
7893387	---	NA	NA	NA	4.98169	2.7567	2.8254	-3.32758	-3.25888
7909601	NR_004389	692157	SNORA16B	small nucleolar RNA, H/ACA box 16B	8.19135	4.72059	4.29629	-2.83211	-3.25642
7917532	NM_004120	2634	GBP2	guanylate binding protein 2, interferon-inducible	10.0328	6.45583	6.66887	-3.46647	-3.25344
7894475	---	NA	NA	NA	10.6784	8.11542	8.21584	-3.35313	-3.25271
7892615	---	NA	NA	NA	7.61453	4.58167	4.72251	-3.39214	-3.25129
7894177	---	NA	NA	NA	7.18835	5.8155	6.08096	-3.5156	-3.25014
8146788	NA	NA	NA	NA	7.03492	4.64904	5.01398	-3.6132	-3.24825
7984008	ENST00000442655	NA	NA	NA	7.75267	6.74978	6.45995	-2.95316	-3.24299
7893156	---	NA	NA	NA	9.61873	4.29196	4.49326	-3.43945	-3.23815
8073680	NA	NA	NA	NA	5.0415	4.68245	4.05886	-2.61155	-3.23514
7893703	---	NA	NA	NA	6.44359	4.62915	5.45544	-4.05709	-3.2308
7901048	NR_000024	94161	SNORD46	small nucleolar RNA, C/D box 46	10.1938	8.83133	8.71126	-3.11015	-3.23021
8125042	NM_025261	80740	LY6G6C	lymphocyte antigen 6 complex, locus G6C	7.6087	6.22206	6.24814	-3.25539	-3.22932
7895458	---	NA	NA	NA	7.94232	4.51661	5.71839	-4.42659	-3.22481
8101304	NM_152545	153020	RASGEF1B	RasGEF domain family, member 1B	8.8623	5.99593	6.16894	-3.39686	-3.22385
7896019	---	NA	NA	NA	7.35186	4.283	4.22414	-3.1621	-3.22097
7893897	---	NA	NA	NA	7.05843	3.19064	3.12968	-3.15864	-3.21959
7894162	---	NA	NA	NA	4.63502	2.5987	3.07121	-3.68996	-3.21745
7896584	---	NA	NA	NA	7.39642	6.77655	7.3194	-3.75852	-3.21567
7896383	---	NA	NA	NA	6.95466	4.43595	4.33127	-3.10824	-3.21292
7896008	---	NA	NA	NA	8.66886	6.94453	7.16079	-3.4279	-3.21164
8130622	ENST00000364115	NA	NA	NA	8.94757	6.48149	6.46283	-3.19166	-3.21032
8071593	ENST00000364115	NA	NA	NA	8.94757	6.48149	6.46283	-3.19166	-3.21032
7955890	NM_031157	3178	HNRNPA1	heterogeneous nuclear ribonucleoprotein A1	9.63803	7.03118	7.15888	-3.3379	-3.2102
8020139	ENST00000411206	NA	NA	NA	10.7373	7.56426	7.64043	-3.28376	-3.20759
8008588	NM_002126	3131	HLF	hepatic leukemia factor	9.85283	7.50434	7.61433	-3.31616	-3.20617
7948910	NR_002565	9303	SNORD25	small nucleolar RNA, C/D box 25	6.99887	6.96085	7.08273	-3.32476	-3.20288
7920337	NM_023015	65123	INTS3	integrator complex subunit 3	7.66966	5.85384	5.55727	-2.90171	-3.19828
7894956	---	NA	NA	NA	8.12027	6.30387	6.17625	-3.07011	-3.19774
7893631	---	NA	NA	NA	8.80374	6.59997	6.7527	-3.34985	-3.19713
7982514	ENST00000384363	NA	NA	NA	8.35901	5.11273	5.13328	-3.21681	-3.19626
7892629	---	NA	NA	NA	7.04764	5.17553	5.25161	-3.27086	-3.19478
7894694	---	NA	NA	NA	10.3831	7.17985	7.48435	-3.49726	-3.19277
7955462	ENST00000362954	NA	NA	NA	4.32752	2.54351	2.48895	-3.13514	-3.18969
7895945	---	NA	NA	NA	10.2267	9.13323	9.15647	-3.21214	-3.1889
7893968	---	NA	NA	NA	10.7841	7.74357	7.95059	-3.39237	-3.18536
7894952	---	NA	NA	NA	8.56259	6.55942	6.5858	-3.21102	-3.18464
7964640	ENST00000363944	NA	NA	NA	8.701	4.53981	4.64088	-3.28455	-3.18348
8170230	NA	NA	NA	NA	5.75637	3.82445	3.85406	-3.211	-3.18139
8179495	NM_002800	5698	PSMB9	proteasome (prosome, macropain) subunit, beta type, 9 (large multifunctional peptidase 2)	8.66057	7.03793	7.07364	-3.21326	-3.17754
8178211	NM_002800	5698	PSMB9	proteasome (prosome, macropain) subunit, beta type, 9 (large multifunctional peptidase 2)	8.66057	7.03793	7.07364	-3.21326	-3.17754
8118571	NM_002800	5698	PSMB9	proteasome (prosome, macropain) subunit, beta type, 9 (large multifunctional peptidase 2)	8.66057	7.03793	7.07364	-3.21326	-3.17754
7893047	---	NA	NA	NA	6.3127	4.56212	4.09938	-2.70876	-3.1715
7893998	---	NA	NA	NA	8.24155	6.76973	6.46373	-2.86411	-3.17012
8124160	ENST00000459328	NA	NA	NA	5.50112	3.30228	3.2182	-3.08424	-3.16832
7894170	---	NA	NA	NA	6.99029	6.16852	6.43743	-3.43508	-3.16618
7900336	AY527403	NA	NA	NA	8.20835	6.48015	6.51478	-3.19979	-3.16515
7892905	---	NA	NA	NA	5.28449	3.86828	3.8995	-3.18587	-3.15464
7950372	ENST00000384186	NA	NA	NA	6.71407	5.23815	5.18025	-3.09589	-3.1538
8004506	NR_002918	652965	SNORA48	small nucleolar RNA, H/ACA box 48	10.9238	9.71663	9.67198	-3.10806	-3.15271
7895656	---	NA	NA	NA	12.4276	9.79481	9.8582	-3.2134	-3.15001
7895321	---	NA	NA	NA	5.38988	3.83514	4.91685	-4.22957	-3.14785
7958377	AK124835	121551	BTBD11	BTB (POZ) domain containing 11	3.90396	2.43836	2.55236	-3.2597	-3.14569
8117077	ENST00000384154	NA	NA	NA	5.72041	2.90797	2.81883	-3.05597	-3.14511
8107940	ENST00000365663	NA	NA	NA	3.91636	2.61894	2.34525	-2.86992	-3.14361
7894483	---	NA	NA	NA	6.94241	5.38673	5.63368	-3.38978	-3.14282
7966441	NR_015404	51275	C12orf47	chromosome 12 open reading frame 47	9.11345	7.36437	7.45041	-3.2287	-3.14266
7895146	---	NA	NA	NA	8.28998	5.3217	6.43367	-4.25359	-3.14161
7895288	---	NA	NA	NA	10.5581	7.67033	7.8071	-3.27791	-3.14114
7893083	---	NA	NA	NA	4.71821	3.54799	3.34696	-2.93749	-3.13851
7917561	NM_052941	115361	GBP4	guanylate binding protein 4	9.69498	7.04368	7.25236	-3.34665	-3.13797
7894934	---	NA	NA	NA	10.744	9.27903	9.19984	-3.05549	-3.13469
7965150	ENST00000365072	NA	NA	NA	4.46421	3.29729	3.65355	-3.4907	-3.13442
7895833	---	NA	NA	NA	7.58678	5.95287	5.7954	-2.97485	-3.13231
8112070	ENST00000364499	NA	NA	NA	10.1889	6.4444	7.00943	-3.69469	-3.12966
8029845	ENST00000410682	NA	NA	NA	6.08531	3.52179	3.64383	-3.25082	-3.12879
7895287	---	NA	NA	NA	7.67344	4.8794	5.05715	-3.30577	-3.12802
7893771	---	NA	NA	NA	7.34905	6.61394	6.60959	-3.12282	-3.12717
8095295	NA	NA	NA	NA	5.79496	3.94766	4.12446	-3.30371	-3.1269
8143383	ENST00000459596	NA	NA	NA	5.11392	4.09319	3.99477	-3.02475	-3.12317
7892702	---	NA	NA	NA	8.39522	5.97251	6.39363	-3.54154	-3.12042
7896034	---	NA	NA	NA	8.15812	7.40275	7.56088	-3.27515	-3.11702
8012000	NM_001004333	440400	RNASEK	ribonuclease, RNase K	10.6979	8.34953	8.377	-3.14427	-3.1168
8176698	NM_001005852	246126	TXLNG2P	taxilin gamma 2, pseudogene	7.69087	4.72147	4.60033	-2.98893	-3.11007
7895409	---	NA	NA	NA	5.07128	4.57822	5.47382	-4.005	-3.10941
8095758	NM_015436	25898	RCHY1	ring finger and CHY zinc finger domain containing 1, E3 ubiquitin protein ligase	9.28067	4.7199	5.21198	-3.60104	-3.10896
7979572	ENST00000363823	NA	NA	NA	7.30448	6.44776	6.31712	-2.97775	-3.10839
7893328	---	NA	NA	NA	4.31581	2.64127	2.7164	-3.18072	-3.10559
8168432	NM_016120	51132	RLIM	ring finger protein, LIM domain interacting	10.7868	6.03514	6.7123	-3.78274	-3.10557
7909283	NM_018566	55432	YOD1	YOD1 OTU deubiquinating enzyme 1 homolog (S. cerevisiae)	10.0699	5.61108	5.66503	-3.15778	-3.10383
8071595	NA	NA	NA	NA	8.23447	6.41524	6.46653	-3.15502	-3.10372
7895511	---	NA	NA	NA	8.49947	5.59875	6.17248	-3.67576	-3.10203
7892711	---	NA	NA	NA	6.42392	5.26631	5.90705	-3.73425	-3.09351
7893195	---	NA	NA	NA	5.40897	4.34051	3.5345	-2.28593	-3.09194
7895283	---	NA	NA	NA	9.93878	7.75868	7.75981	-3.08959	-3.08845
8014197	ENST00000459539	NA	NA	NA	5.25746	2.59469	2.66375	-3.15113	-3.08208
7892856	---	NA	NA	NA	7.718	5.64903	5.73033	-3.16156	-3.08027
7969241	ENST00000362735	NA	NA	NA	8.23565	5.22871	5.39109	-3.24126	-3.07888
7893620	---	NA	NA	NA	3.71383	2.12402	2.55477	-3.50951	-3.07876
7895637	---	NA	NA	NA	6.35759	5.12139	5.22087	-3.17538	-3.07591
8007883	ENST00000410973	NA	NA	NA	7.59239	6.03057	5.81625	-2.8586	-3.07292
8007865	ENST00000410973	NA	NA	NA	7.59239	6.03057	5.81625	-2.8586	-3.07292
7971482	ENST00000410142	NA	NA	NA	9.08745	6.56698	6.66124	-3.16613	-3.07186
7904965	AB042555	9659	PDE4DIP	phosphodiesterase 4D interacting protein	9.63781	5.34142	5.47182	-3.20083	-3.07043
8028652	NM_003407	7538	ZFP36	zinc finger protein 36, C3H type, homolog (mouse)	9.47343	7.93722	8.00482	-3.13791	-3.07031
8164210	NM_000976	6136	RPL12	ribosomal protein L12	10.3265	8.18176	7.93013	-2.81698	-3.0686
8095260	ENST00000410124	NA	NA	NA	7.08143	5.83703	5.80364	-3.03394	-3.06733
7893869	---	NA	NA	NA	7.6735	5.03184	5.16306	-3.19751	-3.06628
7905147	NM_024579	79630	C1orf54	chromosome 1 open reading frame 54	7.54033	5.05882	4.90728	-2.91451	-3.06605
8088126	ENST00000458956	NA	NA	NA	6.49353	4.26607	4.40121	-3.20064	-3.0655
8042306	NA	NA	NA	NA	8.42679	6.62818	6.80795	-3.24355	-3.06379
7896381	---	NA	NA	NA	10.6012	7.00061	7.09459	-3.15543	-3.06144
7929256	ENST00000365427	NA	NA	NA	9.46523	6.16586	6.58852	-3.48275	-3.06009
7893249	---	NA	NA	NA	9.81322	7.97282	7.97659	-3.06319	-3.05941
7892774	---	NA	NA	NA	9.26504	6.45679	6.23319	-2.83385	-3.05745
7895900	---	NA	NA	NA	6.44062	3.56984	3.70062	-3.18792	-3.05715
7893459	---	NA	NA	NA	7.80969	5.6861	5.69085	-3.05949	-3.05474
7895681	---	NA	NA	NA	9.83771	7.42412	7.4814	-3.10706	-3.04977
7895550	---	NA	NA	NA	5.97356	4.65593	4.84671	-3.23975	-3.04896
7895165	---	NA	NA	NA	8.57014	7.53416	7.33066	-2.84093	-3.04442
7974479	NA	NA	NA	NA	8.76131	6.97451	6.86353	-2.93078	-3.04176
7981385	ENST00000459024	NA	NA	NA	6.53826	4.19324	4.26509	-3.11102	-3.03918
7894752	---	NA	NA	NA	5.88797	4.70617	5.06042	-3.3927	-3.03845
7985266	AF202635	NA	NA	NA	7.78669	5.6699	5.93621	-3.30362	-3.0373
7895095	---	NA	NA	NA	10.9295	7.18808	7.25279	-3.0985	-3.03378
8092957	ENST00000384638	NA	NA	NA	8.9411	5.82015	5.9032	-3.11445	-3.0314
7894938	---	NA	NA	NA	8.09534	5.95386	5.75603	-2.83334	-3.03118
7896442	---	NA	NA	NA	5.60792	4.09468	4.05971	-2.99413	-3.0291
7895558	---	NA	NA	NA	8.29871	5.12106	5.54613	-3.45323	-3.02817
7960259	ENST00000425582	NA	NA	NA	7.0168	5.01788	4.79844	-2.80668	-3.02613
8085287	NM_018462	55845	BRK1	BRICK1, SCAR/WAVE actin-nucleating complex subunit	9.67043	7.07036	7.16066	-3.11605	-3.02575
7893668	---	NA	NA	NA	5.53867	3.8249	2.74188	-1.94117	-3.02419
8037003	ENST00000410437	NA	NA	NA	8.12463	6.20332	6.51588	-3.33673	-3.02417
7895245	---	NA	NA	NA	4.86756	3.76123	4.28949	-3.55235	-3.02409
7893721	---	NA	NA	NA	9.77357	8.85905	8.82809	-2.9908	-3.02176
7894031	---	NA	NA	NA	10.8299	7.89239	7.97108	-3.10015	-3.02146
8103644	AB062480	NA	NA	NA	6.46762	4.65994	4.77025	-3.12857	-3.01825
7895128	---	NA	NA	NA	6.47883	3.61568	3.67726	-3.07945	-3.01788
7990755	NA	NA	NA	NA	4.50935	2.82579	2.991	-3.18081	-3.0156
7892754	---	NA	NA	NA	6.98241	4.55537	4.6845	-3.14334	-3.01421
7924686	NM_152608	163859	C1orf55	chromosome 1 open reading frame 55	10.0736	7.97823	8.12447	-3.16025	-3.01401
8172156	ENST00000411346	NA	NA	NA	6.76254	5.97204	5.89078	-2.93269	-3.01395
8031837	AF294842	84914	ZNF587	zinc finger protein 587	9.19186	6.62076	6.46556	-2.85317	-3.00839
7896405	---	NA	NA	NA	9.32564	5.81192	6.15594	-3.35171	-3.0077
7893115	---	NA	NA	NA	7.37922	4.03446	3.64736	-2.61467	-3.00177
7893367	---	NA	NA	NA	8.55769	5.94423	6.23304	-3.28863	-2.9998
7945942	NA	NA	NA	NA	7.31425	4.71728	5.08326	-3.36498	-2.99899
7894056	---	NA	NA	NA	10.6676	8.05776	8.35828	-3.29617	-2.99566
8112894	ENST00000384047	NA	NA	NA	8.33205	6.5642	6.79287	-3.22089	-2.99222
8105579	NM_181506	100130733	LRRC70	leucine rich repeat containing 70	8.32079	4.74562	4.92519	-3.16798	-2.98841
7894084	---	NA	NA	NA	4.68761	3.38208	4.11838	-3.72459	-2.98829
7897801	NR_002754	26829	RNU5E-1	RNA, U5E small nuclear 1	6.81623	8.17812	8.21095	-3.01796	-2.98513
8140211	NR_003664	389517	SPDYE8P	speedy homolog E8 (Xenopus laevis), pseudogene	9.40398	6.99764	6.98031	-2.96663	-2.98396
8003769	ENST00000459563	NA	NA	NA	7.67407	6.40325	6.37481	-2.95453	-2.98298
8050213	ENST00000459017	NA	NA	NA	8.46542	6.75775	6.68153	-2.90367	-2.97989
8053549	ENST00000363371	NA	NA	NA	6.93795	4.62718	5.2629	-3.61311	-2.97738
8119076	NM_007271	11329	STK38	serine/threonine kinase 38	7.23235	4.15745	4.19125	-3.00755	-2.97376
7895303	---	NA	NA	NA	5.05503	4.00364	3.67928	-2.64922	-2.97359
7894976	---	NA	NA	NA	10.3007	8.22504	8.4749	-3.22085	-2.97099
7894391	---	NA	NA	NA	6.92424	5.24667	5.6673	-3.39098	-2.97036
7894494	---	NA	NA	NA	10.9076	8.20299	8.44397	-3.21101	-2.97003
7895361	---	NA	NA	NA	6.96376	5.49457	5.82934	-3.30449	-2.96972
7896728	---	NA	NA	NA	10.1927	7.10151	7.1032	-2.96849	-2.9668
7893188	---	NA	NA	NA	10.2373	6.20217	6.58534	-3.34777	-2.9646
8039164	NA	NA	NA	NA	5.28161	4.51211	4.29795	-2.75045	-2.9646
7892659	---	NA	NA	NA	4.42253	3.1685	2.9035	-2.69944	-2.96444
8104901	NM_002185	3575	IL7R	interleukin 7 receptor	8.83235	4.75131	5.094	-3.30443	-2.96175
8003056	AF220234	100130322	GAFA2	FGF-2 activity-associated protein 2	7.71451	5.36482	5.17562	-2.7723	-2.9615
8041568	ENST00000384258	NA	NA	NA	5.5716	3.15092	3.3368	-3.14593	-2.96005
8125857	ENST00000410821	NA	NA	NA	7.37561	5.53473	5.44123	-2.86449	-2.95799
7917431	ENST00000364750	NA	NA	NA	6.81195	4.98635	4.88049	-2.8518	-2.95766
8169659	NM_004541	4694	NDUFA1	NADH dehydrogenase (ubiquinone) 1 alpha subcomplex, 1, 7.5kDa	10.8087	8.55718	8.73011	-3.12819	-2.95526
8065752	NA	NA	NA	NA	6.45433	3.06238	3.12832	-3.02106	-2.95512
8084704	AB209021	1974	EIF4A2	eukaryotic translation initiation factor 4A2	7.95355	6.83389	6.90024	-3.01957	-2.95322
7896446	---	NA	NA	NA	11.3004	9.76891	9.82859	-3.01284	-2.95317
7895774	---	NA	NA	NA	10.2165	7.88213	7.95974	-3.0296	-2.95199
8174239	NM_032621	84707	BEX2	brain expressed X-linked 2	8.1301	6.36864	6.16029	-2.74303	-2.95138
7895555	---	NA	NA	NA	6.93489	5.35511	5.07262	-2.66741	-2.9499
8014702	NM_005937	4302	MLLT6	myeloid/lymphoid or mixed-lineage leukemia (trithorax homolog, Drosophila); translocated to, 6	8.53311	6.30657	6.37214	-3.01303	-2.94746
7894689	---	NA	NA	NA	10.3219	6.83718	6.84403	-2.95353	-2.94668
8138939	NA	NA	NA	NA	7.37143	5.50098	5.50164	-2.94712	-2.94646
8019517	AF090930	NA	NA	NA	7.2248	4.99613	4.9985	-2.94264	-2.94026
7895037	---	NA	NA	NA	11.6596	7.88359	8.35584	-3.41242	-2.94017
8160912	NM_203299	138724	C9orf131	chromosome 9 open reading frame 131	9.39481	6.14666	6.25237	-3.04494	-2.93922
8122198	ENST00000364439	NA	NA	NA	9.41794	7.81959	7.56435	-2.68328	-2.93852
8139996	NR_003664	389517	SPDYE8P	speedy homolog E8 (Xenopus laevis), pseudogene	9.40724	6.87591	6.90116	-2.96193	-2.93668
7988227	NM_001033517	619189	SERINC4	serine incorporator 4	7.27741	5.1063	5.11324	-2.9419	-2.93496
8116346	NA	NA	NA	NA	6.642	5.31196	5.51286	-3.13541	-2.93451
7892730	---	NA	NA	NA	6.01093	3.80168	4.84387	-3.97522	-2.93303
8083142	NA	NA	NA	NA	7.16282	4.55147	4.60503	-2.98608	-2.93251
7892740	---	NA	NA	NA	5.81419	3.28415	4.79641	-4.44361	-2.93134
7908917	NM_006763	7832	BTG2	BTG family, member 2	8.96355	7.36581	7.25521	-2.81503	-2.92564
7980906	ENST00000363289	NA	NA	NA	6.31462	4.46706	4.81841	-3.2761	-2.92475
7894299	---	NA	NA	NA	8.87147	7.39874	7.57153	-3.0959	-2.92311
8154868	NA	NA	NA	NA	8.31232	5.92798	6.14137	-3.13595	-2.92256
7895791	---	NA	NA	NA	9.55014	5.06528	5.87859	-3.73575	-2.92244
8091101	ENST00000363519	NA	NA	NA	4.53501	3.16649	3.19837	-2.95241	-2.92054
7892909	---	NA	NA	NA	9.5749	6.86322	7.45242	-3.50789	-2.91868
7893305	---	NA	NA	NA	8.24787	7.30469	7.65895	-3.27093	-2.91667
7894823	---	NA	NA	NA	8.92825	6.23554	6.31503	-2.99449	-2.915
7979802	AF132200	NA	NA	NA	4.33019	2.9206	2.77008	-2.76338	-2.9139
8157229	ENST00000363391	NA	NA	NA	4.6787	2.99271	2.55642	-2.4771	-2.91338
7892565	---	NA	NA	NA	9.61965	7.02514	7.53664	-3.42418	-2.91268
8140445	NR_003664	389517	SPDYE8P	speedy homolog E8 (Xenopus laevis), pseudogene	9.37178	6.9246	6.94695	-2.93432	-2.91197
7901052	NR_001457	94163	SNORD38B	small nucleolar RNA, C/D box 38B	8.68582	6.46188	6.82119	-3.26884	-2.90952
8112196	ENST00000384563	NA	NA	NA	3.79103	2.89911	2.6689	-2.67688	-2.90709
7894011	---	NA	NA	NA	9.39751	9.41556	9.36125	-2.84906	-2.90337
8092220	ENST00000364012	NA	NA	NA	4.92448	2.85081	3.02916	-3.07908	-2.90072
7972548	NM_005292	2841	GPR18	G protein-coupled receptor 18	9.26354	5.52761	5.63347	-3.00377	-2.8979
7896104	---	NA	NA	NA	6.17459	4.85801	4.66514	-2.70465	-2.89751
8160769	NA	NA	NA	NA	8.10248	6.42178	6.48656	-2.96198	-2.89719
7983298	NM_016400	25764	C15orf63	chromosome 15 open reading frame 63	10.372	8.02868	8.10071	-2.96909	-2.89706
8146794	NM_024870	80243	PREX2	phosphatidylinositol-3,4,5-trisphosphate-dependent Rac exchange factor 2	7.86716	5.33756	5.11008	-2.66654	-2.89402
7892778	---	NA	NA	NA	11.1048	10.1168	9.89916	-2.67298	-2.89065
7902223	ENST00000411331	NA	NA	NA	8.14792	5.70019	5.87993	-3.0703	-2.89056
8180232	NM_014147	NA	NA	NA	8.97502	7.24075	7.23968	-2.88824	-2.88931
7894628	---	NA	NA	NA	5.2803	5.15649	5.47368	-3.20574	-2.88856
7896014	---	NA	NA	NA	6.55007	3.09239	3.92782	-3.72316	-2.88773
7981945	AB061718	6638	SNRPN	small nuclear ribonucleoprotein polypeptide N	6.45029	3.78049	3.90837	-3.01362	-2.88573
7922121	NR_026844	84832	ANKRD36BP1	ankyrin repeat domain 36B pseudogene 1	7.57151	5.432	5.75524	-3.20717	-2.88393
8060734	NR_029519	406896	MIR103A2	microRNA 103a-2	8.97931	4.79498	4.86559	-2.95203	-2.88142
7933113	NA	NA	NA	NA	7.97807	6.46028	6.3541	-2.77339	-2.87956
7894775	---	NA	NA	NA	8.74424	6.4627	6.92662	-3.34249	-2.87857
7923917	NM_005449	9214	FAIM3	Fas apoptotic inhibitory molecule 3	9.15152	6.75655	6.46338	-2.58457	-2.87774
7894836	---	NA	NA	NA	10.899	7.52929	7.81496	-3.16326	-2.87759
8082118	ENST00000459192	NA	NA	NA	5.77464	3.55807	3.53299	-2.85106	-2.87615
8097472	NA	NA	NA	NA	6.94254	4.66707	4.59893	-2.80491	-2.87305
7894360	---	NA	NA	NA	8.05836	6.12277	6.00733	-2.75513	-2.87057
7956876	NM_032338	84298	LLPH	LLP homolog, long-term synaptic facilitation (Aplysia)	9.1553	6.14968	6.64651	-3.36592	-2.8691
7893428	---	NA	NA	NA	9.70149	8.03627	8.16474	-2.99712	-2.86864
7952984	ENST00000408512	NA	NA	NA	8.34056	5.13176	5.41943	-3.15627	-2.86862
7894537	---	NA	NA	NA	9.98953	6.91528	6.93588	-2.8873	-2.86669
8133590	NR_003664	389517	SPDYE8P	speedy homolog E8 (Xenopus laevis), pseudogene	9.36551	6.74421	6.83338	-2.9558	-2.86664
7893697	---	NA	NA	NA	7.14929	5.79629	5.96255	-3.03083	-2.86457
8125447	NM_002123	3119	HLA-DQB1	major histocompatibility complex, class II, DQ beta 1	7.82836	6.88471	6.84002	-2.81982	-2.8645
8122265	NM_006290	7128	TNFAIP3	tumor necrosis factor, alpha-induced protein 3	9.41288	6.86255	6.85849	-2.85928	-2.86334
8171535	ENST00000364597	NA	NA	NA	5.00068	3.74973	3.90767	-3.02081	-2.86287
8161044	NM_003289	7169	TPM2	tropomyosin 2 (beta)	9.28261	6.79941	6.72879	-2.78942	-2.86004
8050687	ENST00000410552	NA	NA	NA	6.06914	4.47468	4.60668	-2.99116	-2.85916
7893611	---	NA	NA	NA	5.76772	4.23827	4.35426	-2.97101	-2.85503
8067201	NA	NA	NA	NA	6.76364	4.86735	4.89103	-2.87588	-2.8522
7896369	---	NA	NA	NA	12.0031	10.5639	10.5831	-2.87113	-2.85188
7893787	---	NA	NA	NA	4.42011	3.34138	3.49419	-3.00441	-2.8516
7927548	NM_006327	100287932	TIMM23	translocase of inner mitochondrial membrane 23 homolog (yeast)	8.45163	6.11046	6.32575	-3.06597	-2.85068
8156848	NM_006981	8013	NR4A3	nuclear receptor subfamily 4, group A, member 3	7.71401	5.34074	5.41981	-2.92443	-2.84536
8160020	AF090921	29044	C9orf38	chromosome 9 open reading frame 38	6.43539	3.44459	3.32898	-2.7293	-2.8449
8136446	ENST00000362830	NA	NA	NA	6.95016	3.73896	4.29033	-3.39599	-2.84462
8140009	NR_003664	389517	SPDYE8P	speedy homolog E8 (Xenopus laevis), pseudogene	9.30634	6.75502	6.83803	-2.92713	-2.84413
8133600	NR_003664	389517	SPDYE8P	speedy homolog E8 (Xenopus laevis), pseudogene	9.30634	6.75502	6.83803	-2.92713	-2.84413
8058664	NA	NA	NA	NA	6.68879	5.18558	4.98839	-2.64661	-2.8438
8081386	NM_031419	64332	NFKBIZ	nuclear factor of kappa light polypeptide gene enhancer in B-cells inhibitor, zeta	9.78911	7.14697	7.17733	-2.87306	-2.8427
7955419	ENST00000363313	NA	NA	NA	7.73893	5.78584	5.77735	-2.83386	-2.84235
7953977	AF130083	NA	NA	NA	7.87735	4.02567	4.01597	-2.83052	-2.84022
7893840	---	NA	NA	NA	10.5969	8.90013	8.85492	-2.79478	-2.83999
8121729	NM_002667	5350	PLN	phospholamban	7.20715	4.00807	4.15112	-2.97999	-2.83694
7894598	---	NA	NA	NA	10.1717	6.9904	7.19529	-3.04181	-2.83692
8114489	NA	NA	NA	NA	7.7737	5.84286	5.70041	-2.69387	-2.8363
7894557	---	NA	NA	NA	11.016	8.38967	8.49324	-2.93824	-2.83466
7892946	---	NA	NA	NA	7.04955	5.61238	5.51067	-2.73204	-2.83374
7894445	---	NA	NA	NA	6.29364	4.43863	5.06072	-3.45573	-2.83365
8149380	NR_003668	641517	DEFB109P1B	defensin, beta 109, pseudogene 1B	7.4958	5.68479	5.815	-2.9636	-2.83339
8145669	NM_001008711	11030	RBPMS	RNA binding protein with multiple splicing	9.48314	7.78971	7.74519	-2.78812	-2.83264
8019521	NM_004514	3607	FOXK2	forkhead box K2	8.35252	5.91092	6.02575	-2.94571	-2.83088
8154979	ENST00000410166	NA	NA	NA	6.51958	4.90073	4.47238	-2.4001	-2.82845
7896309	---	NA	NA	NA	6.68028	4.83217	4.72447	-2.72014	-2.82784
7893730	---	NA	NA	NA	6.68711	4.66751	5.37534	-3.53497	-2.82714
7914807	NA	NA	NA	NA	5.04662	3.42558	3.65136	-3.04909	-2.82331
8152863	ENST00000363205	NA	NA	NA	9.21238	5.17799	5.63134	-3.27541	-2.82206
7954010	ENST00000362681	NA	NA	NA	6.32041	3.8529	4.0762	-3.04391	-2.82061
7895823	---	NA	NA	NA	4.23036	3.58393	3.09898	-2.3352	-2.82015
8176578	NM_004654	8287	USP9Y	ubiquitin specific peptidase 9, Y-linked	7.2047	3.87588	3.99799	-2.94116	-2.81903
7894182	---	NA	NA	NA	8.78529	5.14149	5.44631	-3.1226	-2.81778
7894563	---	NA	NA	NA	7.23339	7.1147	7.20061	-2.9028	-2.8169
7894717	---	NA	NA	NA	7.86392	7.84067	7.96537	-2.94055	-2.81583
7894220	---	NA	NA	NA	10.1455	7.8514	8.09543	-3.05918	-2.81515
8121330	ENST00000459408	NA	NA	NA	6.78022	4.11059	4.22271	-2.9249	-2.81279
7896286	---	NA	NA	NA	6.12798	3.62216	3.395	-2.58248	-2.80965
7987464	NA	NA	NA	NA	6.39646	2.84152	3.50786	-3.47482	-2.80848
7892586	---	NA	NA	NA	4.91779	2.86702	2.75655	-2.69733	-2.80781
7896028	---	NA	NA	NA	7.27106	6.93353	7.06037	-2.9335	-2.80666
7895446	---	NA	NA	NA	8.13721	5.30253	5.89048	-3.39285	-2.8049
7893784	---	NA	NA	NA	8.32296	6.51992	7.0674	-3.34986	-2.80239
7892949	---	NA	NA	NA	6.29179	5.21153	5.41637	-3.00704	-2.8022
7937772	NM_000612	3481	IGF2	insulin-like growth factor 2 (somatomedin A)	8.22885	5.11562	5.21726	-2.90349	-2.80186
8143207	ENST00000458815	NA	NA	NA	5.96608	3.64035	3.64616	-2.80483	-2.79901
7894311	---	NA	NA	NA	5.64972	4.06965	3.5353	-2.26282	-2.79718
7949744	ENST00000425557	NA	NA	NA	6.68717	5.02429	4.825	-2.59538	-2.79467
7892695	---	NA	NA	NA	7.53124	6.114	5.54521	-2.2249	-2.79368
7894367	---	NA	NA	NA	10.234	8.91859	8.95556	-2.83052	-2.79355
7894852	---	NA	NA	NA	8.96272	6.9597	7.5331	-3.36683	-2.79343
8047213	ENST00000365564	NA	NA	NA	5.79527	4.32088	3.92223	-2.39406	-2.79272
7894957	---	NA	NA	NA	9.25426	6.25746	6.12261	-2.65674	-2.79161
7894420	---	NA	NA	NA	10.1929	5.77445	6.59091	-3.60802	-2.79156
7893513	---	NA	NA	NA	8.99747	7.06696	7.12166	-2.84618	-2.79147
7894064	---	NA	NA	NA	7.85255	6.10367	5.47133	-2.15773	-2.79007
8132531	NM_175064	285955	SPDYE1	speedy homolog E1 (Xenopus laevis)	9.19789	6.58143	6.65123	-2.85938	-2.78958
7918424	ENST00000433850	NA	NA	NA	6.50751	3.83941	4.02855	-2.9777	-2.78857
8119196	ENST00000411263	NA	NA	NA	7.49654	5.41341	5.31304	-2.68703	-2.78741
7892687	---	NA	NA	NA	6.25966	6.21258	5.28756	-1.86227	-2.78728
7940775	NM_004585	5920	RARRES3	retinoic acid receptor responder (tazarotene induced) 3	8.34886	6.08226	6.26283	-2.96767	-2.7871
8151123	NR_002734	26255	PTTG3P	pituitary tumor-transforming 3, pseudogene	6.2614	5.10908	4.99999	-2.67757	-2.78666
7896301	---	NA	NA	NA	8.82365	7.37074	7.63941	-3.0552	-2.78653
8054943	ENST00000384236	NA	NA	NA	7.53739	3.76866	3.45816	-2.47211	-2.78261
8100523	NM_021114	6691	SPINK2	serine peptidase inhibitor, Kazal type 2 (acrosin-trypsin inhibitor)	9.49911	7.79759	7.87993	-2.86454	-2.7822
8075956	NM_006498	3957	LGALS2	lectin, galactoside-binding, soluble, 2	6.15236	5.4685	5.38903	-2.70174	-2.78121
8150974	ENST00000364361	NA	NA	NA	5.24363	2.8664	2.8504	-2.76437	-2.78037
7896378	---	NA	NA	NA	11.9897	9.59963	9.84146	-3.02183	-2.78001
7893037	---	NA	NA	NA	8.49295	6.7261	6.80832	-2.86218	-2.77996
8017148	ENST00000364654	NA	NA	NA	3.45329	2.55837	2.60596	-2.82643	-2.77883
7899484	ENST00000459072	NA	NA	NA	6.79269	5.53934	5.69195	-2.93141	-2.7788
7893630	---	NA	NA	NA	9.8436	6.87	7.35788	-3.2664	-2.77851
7920238	NM_005621	6283	S100A12	S100 calcium binding protein A12	9.11975	5.22035	5.33036	-2.88712	-2.7771
7895480	---	NA	NA	NA	7.5053	4.12149	4.23184	-2.88726	-2.77691
7941702	NM_006328	10432	RBM14	RNA binding motif protein 14	9.79902	7.27715	7.38571	-2.88388	-2.77532
7919749	ENST00000411082	NA	NA	NA	7.17532	5.3866	5.22218	-2.60922	-2.77365
8163002	NM_004235	9314	KLF4	Kruppel-like factor 4 (gut)	6.96692	5.67081	5.51093	-2.61109	-2.77096
7895840	---	NA	NA	NA	7.67571	5.86145	5.37744	-2.28361	-2.76762
8084878	ENST00000384640	NA	NA	NA	9.75205	5.82418	6.02545	-2.96873	-2.76746
8136801	NR_001296	154754	TRY6	protease, serine, 3 pseudogene	7.5211	6.28203	6.38347	-2.86801	-2.76656
8138547	NM_019059	54543	TOMM7	translocase of outer mitochondrial membrane 7 homolog (yeast)	9.77507	8.31874	8.45776	-2.90381	-2.76479
7973867	NA	NA	NA	NA	10.7073	8.47781	8.58477	-2.87079	-2.76383
8049297	NR_003008	677775	SCARNA5	small Cajal body-specific RNA 5	9.27302	6.73663	6.7796	-2.80584	-2.76287
7892533	---	NA	NA	NA	9.59218	7.64015	7.94039	-3.06273	-2.76249
8058195	NA	NA	NA	NA	6.39523	2.84868	3.39339	-3.30706	-2.76234
8126303	NM_018643	54210	TREM1	triggering receptor expressed on myeloid cells 1	7.43947	5.36292	5.40479	-2.80184	-2.75996
7895399	---	NA	NA	NA	7.11307	4.00884	4.96915	-3.72011	-2.75979
7952986	NM_213655	65125	WNK1	WNK lysine deficient protein kinase 1	8.77642	6.37171	6.70716	-3.09398	-2.75854
8117170	ENST00000410583	NA	NA	NA	6.87799	4.00965	4.38159	-3.13007	-2.75813
8128886	ENST00000363652	NA	NA	NA	6.85657	5.11339	5.4707	-3.11422	-2.75691
7959772	NM_006312	9612	NCOR2	nuclear receptor corepressor 2	8.77331	6.71305	6.45224	-2.49607	-2.75689
8059799	ENST00000364143	NA	NA	NA	7.22649	3.81582	3.68278	-2.62324	-2.75628
7929574	NM_004088	1791	DNTT	deoxynucleotidyltransferase, terminal	7.42132	4.99775	5.15308	-2.91079	-2.75547
7911136	NA	NA	NA	NA	4.92501	2.9523	2.79255	-2.59328	-2.75303
7894166	---	NA	NA	NA	4.6188	2.95625	2.85155	-2.64638	-2.75108
8092691	NM_001706	604	BCL6	B-cell CLL/lymphoma 6	7.90717	6.15069	5.902	-2.50197	-2.75067
8133571	NR_003664	389517	SPDYE8P	speedy homolog E8 (Xenopus laevis), pseudogene	9.37373	6.83308	6.91631	-2.83346	-2.75022
7894854	---	NA	NA	NA	11.0742	9.48935	9.7437	-3.00131	-2.74697
7896283	---	NA	NA	NA	3.11738	3.20934	3.48795	-3.02541	-2.7468
7894738	---	NA	NA	NA	4.74112	3.57368	3.59762	-2.77013	-2.7462
7902104	NM_002600	5142	PDE4B	phosphodiesterase 4B, cAMP-specific	8.0511	5.79329	5.80617	-2.75883	-2.74595
7896724	---	NA	NA	NA	8.78284	6.37547	6.96227	-3.33132	-2.74451
8173607	ENST00000410263	NA	NA	NA	9.91552	8.06583	8.24487	-2.92121	-2.74218
7895053	---	NA	NA	NA	6.738	4.98238	5.28688	-3.04564	-2.74114
7896171	---	NA	NA	NA	8.79673	6.17912	6.34586	-2.90648	-2.73974
7894009	---	NA	NA	NA	5.66692	4.92919	5.15025	-2.95779	-2.73673
7951030	NR_003036	692075	SNORD6	small nucleolar RNA, C/D box 6	10.3413	7.57116	7.59285	-2.75822	-2.73653
8179489	NM_002122	3117	HLA-DQA1	major histocompatibility complex, class II, DQ alpha 1	10.9214	8.47785	8.23076	-2.48828	-2.73538
8178199	NM_002122	3117	HLA-DQA1	major histocompatibility complex, class II, DQ alpha 1	10.9214	8.47785	8.23076	-2.48828	-2.73538
7894097	---	NA	NA	NA	8.65965	6.63411	6.84345	-2.94395	-2.73461
7894468	---	NA	NA	NA	5.31454	3.64353	4.15027	-3.2401	-2.73337
7896326	---	NA	NA	NA	3.46527	2.44356	2.63352	-2.92279	-2.73285
7892953	---	NA	NA	NA	10.6158	8.66452	8.7337	-2.80055	-2.73137
8151213	NA	NA	NA	NA	4.41214	3.08532	3.2207	-2.86414	-2.72876
8073603	NR_029422	267010	RNU12	RNA, U12 small nuclear	7.30624	6.59911	6.52377	-2.65214	-2.72748
7895734	---	NA	NA	NA	8.26096	6.73335	6.96465	-2.95844	-2.72714
7933731	ENST00000458829	NA	NA	NA	3.97243	2.73206	2.74721	-2.74131	-2.72616
7893325	---	NA	NA	NA	10.477	7.80663	7.99904	-2.91716	-2.72476
7975987	ENST00000391069	NA	NA	NA	6.27895	4.85156	4.76008	-2.63322	-2.7247
7968232	NR_002574	26771	SNORD102	small nucleolar RNA, C/D box 102	7.43255	5.96983	6.26634	-3.01974	-2.72324
8127391	NM_001142800	346007	EYS	eyes shut homolog (Drosophila)	8.92829	4.50879	4.85968	-3.07196	-2.72107
7896112	---	NA	NA	NA	10.4292	8.73647	8.78072	-2.76356	-2.71931
8083876	NM_005414	6498	SKIL	SKI-like oncogene	10.2839	6.42413	6.37676	-2.67103	-2.71841
8115831	NM_004417	1843	DUSP1	dual specificity phosphatase 1	9.89697	8.70953	8.71649	-2.72329	-2.71633
7919747	ENST00000410192	NA	NA	NA	6.90402	5.80065	5.59844	-2.51364	-2.71584
7894215	---	NA	NA	NA	7.82132	6.52451	6.33411	-2.52363	-2.71403
8144584	NA	NA	NA	NA	5.79031	4.69198	4.46298	-2.48278	-2.71177
7971711	ENST00000410244	NA	NA	NA	6.08515	5.19111	5.05558	-2.57601	-2.71154
8007990	ENST00000384483	NA	NA	NA	8.1564	6.38046	7.34579	-3.67654	-2.71121
7896306	---	NA	NA	NA	4.03747	3.20924	3.23538	-2.73553	-2.70939
8145529	ENST00000355177	NA	NA	NA	7.90992	5.69854	6.02954	-3.03955	-2.70855
8055980	NM_004288	9595	CYTIP	cytohesin 1 interacting protein	10.1201	7.2907	7.48679	-2.90361	-2.70752
8086181	ENST00000383918	NA	NA	NA	5.56954	4.14302	4.34464	-2.9034	-2.70178
8020825	ENST00000459168	NA	NA	NA	10.1519	6.99538	7.41317	-3.11842	-2.70063
7968234	NR_002575	619499	SNORA27	small nucleolar RNA, H/ACA box 27	8.17858	6.40158	6.63147	-2.93044	-2.70054
7894670	---	NA	NA	NA	7.94088	6.51248	7.05607	-3.2418	-2.69821
7928907	NM_005271	2746	GLUD1	glutamate dehydrogenase 1	7.99192	7.33261	7.19721	-2.56137	-2.69678
7896114	---	NA	NA	NA	4.61982	3.62913	3.70973	-2.77712	-2.69652
7896511	---	NA	NA	NA	12.616	9.90554	10.0152	-2.80595	-2.69629
8178586	NM_025261	80740	LY6G6C	lymphocyte antigen 6 complex, locus G6C	7.62695	6.41337	6.37882	-2.65905	-2.6936
8058127	NR_027856	1195	CLK1	CDC-like kinase 1	11.664	8.77023	9.02843	-2.95173	-2.69353
7893287	---	NA	NA	NA	6.51418	4.16097	4.40951	-2.94184	-2.6933
8062235	ENST00000364351	NA	NA	NA	4.43968	3.32069	3.30051	-2.66961	-2.68979
7894772	---	NA	NA	NA	8.94456	7.67483	7.83057	-2.84402	-2.68827
8176280	ENST00000364036	NA	NA	NA	3.75114	2.42125	2.48511	-2.75157	-2.68771
8168468	ENST00000364036	NA	NA	NA	3.75114	2.42125	2.48511	-2.75157	-2.68771
7895158	---	NA	NA	NA	5.90683	3.66914	3.7334	-2.75132	-2.68705
7896523	---	NA	NA	NA	7.79141	7.67617	7.95251	-2.9632	-2.68687
7895034	---	NA	NA	NA	10.8131	9.11425	9.03815	-2.61035	-2.68643
7983132	NM_020759	57519	STARD9	StAR-related lipid transfer (START) domain containing 9	8.55176	6.62624	6.74535	-2.8037	-2.68459
7893874	---	NA	NA	NA	6.29374	3.81347	4.77375	-3.64278	-2.68251
7895493	---	NA	NA	NA	7.99766	5.71591	6.13687	-3.10327	-2.68232
8008885	NR_029493	406991	MIR21	microRNA 21	8.11865	6.52782	6.34578	-2.49971	-2.68175
7892516	---	NA	NA	NA	7.93969	5.56278	5.32244	-2.43923	-2.67957
7894377	---	NA	NA	NA	5.5596	3.5905	3.6509	-2.73921	-2.67881
7893396	---	NA	NA	NA	8.38412	6.50821	6.79171	-2.96218	-2.67869
7991598	NM_003090	6627	SNRPA1	small nuclear ribonucleoprotein polypeptide A'	9.20041	7.03229	6.98441	-2.628	-2.67588
8142464	NA	NA	NA	NA	8.35222	4.94785	5.55575	-3.27984	-2.67194
7893864	---	NA	NA	NA	6.31355	4.40522	3.74221	-2.00542	-2.66844
7894958	---	NA	NA	NA	8.03308	5.18583	5.77674	-3.25886	-2.66794
8151236	NA	NA	NA	NA	5.90303	4.69146	4.43461	-2.40869	-2.66554
7958759	ENST00000423386	NA	NA	NA	7.70341	5.99919	5.9029	-2.56889	-2.66519
7896163	---	NA	NA	NA	4.55626	3.04948	2.87621	-2.49087	-2.66416
7893332	---	NA	NA	NA	8.2144	6.73215	6.66136	-2.59054	-2.66133
8132345	ENST00000364696	NA	NA	NA	3.77938	2.13801	2.54012	-3.06268	-2.66058
7895691	---	NA	NA	NA	11.3394	9.30978	9.53074	-2.88004	-2.65909
8171760	NR_023358	100158262	SCARNA9L	small Cajal body-specific RNA 9-like (retrotransposed)	7.30645	5.97247	6.23001	-2.91621	-2.65867
8078603	ENST00000410276	NA	NA	NA	9.32013	6.17193	6.325	-2.8107	-2.65762
7895301	---	NA	NA	NA	8.11765	7.0096	7.34227	-2.99029	-2.65761
7894062	---	NA	NA	NA	11.3967	9.85334	9.89518	-2.6972	-2.65537
7894419	---	NA	NA	NA	10.0066	7.70448	7.57941	-2.52991	-2.65498
7943156	ENST00000363005	NA	NA	NA	5.36886	3.55883	3.52839	-2.62383	-2.65426
7892869	---	NA	NA	NA	8.65427	7.63659	7.94515	-2.96115	-2.65259
8019908	ENST00000459147	NA	NA	NA	6.02414	4.97812	5.13821	-2.81235	-2.65226
7896223	---	NA	NA	NA	6.85476	4.21007	4.65939	-3.10094	-2.65163
8017829	NA	NA	NA	NA	7.02974	5.57425	5.19766	-2.27457	-2.65116
8112043	ENST00000411286	NA	NA	NA	5.63578	4.34016	4.47191	-2.78254	-2.65079
7892560	---	NA	NA	NA	8.04522	5.28362	5.22349	-2.58917	-2.6493
7895348	---	NA	NA	NA	5.95795	4.84886	4.6647	-2.46498	-2.64914
7893062	---	NA	NA	NA	6.53503	4.2703	4.94447	-3.32177	-2.6476
7893960	---	NA	NA	NA	9.83787	8.21923	8.3854	-2.81228	-2.64611
7893490	---	NA	NA	NA	5.46717	3.21197	3.25345	-2.68709	-2.64561
7895948	---	NA	NA	NA	10.0065	8.43173	8.35604	-2.5669	-2.64258
8103975	NR_003542	643036	SLED1	proteoglycan 3 pseudogene	6.88548	5.52381	5.48717	-2.60577	-2.64242
8090509	NM_004637	7879	RAB7A	RAB7A, member RAS oncogene family	9.96692	7.36557	7.76274	-3.03953	-2.64235
7893421	---	NA	NA	NA	8.65558	6.87758	7.15756	-2.9171	-2.63712
8099668	NA	NA	NA	NA	9.26633	6.50271	6.77564	-2.90967	-2.63674
7893719	---	NA	NA	NA	5.26033	4.1193	4.09549	-2.61196	-2.63577
8133654	NM_001099435	442590	SPDYE5	speedy homolog E5 (Xenopus laevis)	9.04344	6.67865	6.68131	-2.63808	-2.63543
7895145	---	NA	NA	NA	10.7224	8.34034	8.26415	-2.55808	-2.63427
8122365	NM_020455	57211	GPR126	G protein-coupled receptor 126	9.16812	6.62725	6.88252	-2.88878	-2.63352
7896552	---	NA	NA	NA	9.16306	7.07259	7.11731	-2.6737	-2.62898
7893910	---	NA	NA	NA	8.48836	7.15553	7.25884	-2.73097	-2.62765
7892537	---	NA	NA	NA	5.85621	3.15137	3.41171	-2.88766	-2.62732
7956419	AF090928	NA	NA	NA	5.7614	3.7383	3.96097	-2.84947	-2.62679
7893056	---	NA	NA	NA	6.86185	6.23146	6.2536	-2.64703	-2.62489
7896714	---	NA	NA	NA	9.1479	6.77351	6.90524	-2.75488	-2.62314
7893436	---	NA	NA	NA	9.33858	6.40655	6.48949	-2.70573	-2.6228
8146517	NM_001011667	79145	CHCHD7	coiled-coil-helix-coiled-coil-helix domain containing 7	9.05634	6.04994	6.20984	-2.78133	-2.62143
7894473	---	NA	NA	NA	6.53782	5.42902	5.64552	-2.83767	-2.62117
7894503	---	NA	NA	NA	9.81666	6.26645	6.36858	-2.72097	-2.61884
8103166	NM_001009555	152503	SH3D19	SH3 domain containing 19	5.54551	4.52062	4.40421	-2.50095	-2.61736
7896127	---	NA	NA	NA	6.87744	4.23431	4.24869	-2.6317	-2.61732
8164129	NA	NA	NA	NA	6.90796	4.78831	4.86001	-2.68633	-2.61463
7896040	---	NA	NA	NA	9.64368	7.71675	7.73367	-2.63003	-2.61311
8052231	ENST00000363216	NA	NA	NA	5.12079	3.79708	4.21997	-3.03036	-2.60746
8080416	NM_001124767	440957	C3orf78	chromosome 3 open reading frame 78	8.31143	7.0654	7.29307	-2.8346	-2.60694
8132243	ENST00000410809	NA	NA	NA	5.96852	3.78904	4.07522	-2.89187	-2.60568
7894466	---	NA	NA	NA	7.86073	6.35757	6.23639	-2.48319	-2.60437
7893987	---	NA	NA	NA	7.07871	4.18231	4.50359	-2.92515	-2.60387
7893427	---	NA	NA	NA	5.29549	4.28158	4.1886	-2.5105	-2.60348
8121390	NA	NA	NA	NA	5.45553	3.27088	3.48124	-2.8123	-2.60193
8014863	ENST00000410845	NA	NA	NA	5.4216	4.06592	4.05515	-2.59041	-2.60119
8151993	NM_004374	1345	COX6C	cytochrome c oxidase subunit VIc	10.3487	9.38827	9.53721	-2.74946	-2.60052
7893788	---	NA	NA	NA	11.8152	9.11407	9.31072	-2.79703	-2.60037
7895131	---	NA	NA	NA	8.52646	5.91263	6.03069	-2.71769	-2.59963
7896009	---	NA	NA	NA	4.43138	4.78865	4.79454	-2.60441	-2.59852
8165496	NM_006088	10383	TUBB4B	tubulin, beta 4B class IVb	8.8781	8.64485	8.30165	-2.25452	-2.59772
7894911	---	NA	NA	NA	7.5312	3.59219	4.57651	-3.58199	-2.59768
8104490	ENST00000410897	NA	NA	NA	6.95258	5.82979	5.48234	-2.24808	-2.59552
7894637	---	NA	NA	NA	10.3667	8.91037	9.061	-2.74489	-2.59427
7892961	---	NA	NA	NA	11.5073	8.71032	9.01046	-2.89431	-2.59417
7896577	---	NA	NA	NA	5.12845	3.3792	3.35706	-2.57126	-2.5934
7896197	---	NA	NA	NA	6.91309	3.60783	3.71119	-2.69657	-2.5932
8000930	ENST00000410355	NA	NA	NA	7.061	3.26604	3.67127	-2.99818	-2.59295
8007441	NM_000988	6155	RPL27	ribosomal protein L27	12.3029	10.8443	10.8272	-2.57489	-2.59199
7892671	---	NA	NA	NA	5.5299	4.03389	4.00628	-2.56263	-2.59024
7893790	---	NA	NA	NA	11.8609	9.5594	9.58953	-2.61994	-2.58981
8019649	ENST00000384483	NA	NA	NA	7.58494	5.73947	6.65391	-3.50251	-2.58807
8014664	ENST00000384483	NA	NA	NA	7.58494	5.73947	6.65391	-3.50251	-2.58807
7894073	---	NA	NA	NA	8.40758	6.30755	5.77058	-2.04915	-2.58611
8144392	NR_003668	641517	DEFB109P1B	defensin, beta 109, pseudogene 1B	6.8952	5.16715	5.32975	-2.74584	-2.58324
8149245	NR_003668	641517	DEFB109P1B	defensin, beta 109, pseudogene 1B	6.8952	5.16715	5.32975	-2.74584	-2.58324
8013572	NA	NA	NA	NA	5.72032	2.55336	2.79141	-2.82032	-2.58227
7913814	NM_015484	25949	SYF2	SYF2 homolog, RNA splicing factor (S. cerevisiae)	9.98963	8.22462	8.30475	-2.66182	-2.58169
7895416	---	NA	NA	NA	9.95593	8.59583	8.7037	-2.68912	-2.58125
7894474	---	NA	NA	NA	9.40774	8.10235	8.06565	-2.54399	-2.58068
7895008	---	NA	NA	NA	5.80514	4.64773	4.76157	-2.6945	-2.58066
7892594	---	NA	NA	NA	6.20596	4.99308	5.67966	-3.26604	-2.57946
7894462	---	NA	NA	NA	7.69013	5.4394	5.29096	-2.4306	-2.57904
8179814	NM_025261	80740	LY6G6C	lymphocyte antigen 6 complex, locus G6C	7.55757	6.36855	6.37226	-2.57915	-2.57544
7894137	---	NA	NA	NA	4.63246	3.14823	4.0133	-3.43576	-2.57069
7942912	ENST00000364007	NA	NA	NA	9.47659	6.85055	7.26548	-2.98286	-2.56794
7896083	---	NA	NA	NA	5.5398	3.42884	4.12081	-3.25961	-2.56764
8088292	NM_130387	142686	ASB14	ankyrin repeat and SOCS box containing 14	6.97847	4.27902	4.42779	-2.71599	-2.56723
8024485	NM_015675	4616	GADD45B	growth arrest and DNA-damage-inducible, beta	7.88955	7.15031	7.07658	-2.49064	-2.56437
7894327	---	NA	NA	NA	6.31557	3.94084	4.43161	-3.05404	-2.56326
7895295	---	NA	NA	NA	7.80443	6.92186	6.83102	-2.47161	-2.56245
7896640	---	NA	NA	NA	9.52874	7.37632	7.19515	-2.38077	-2.56195
7975309	GENSCAN00000057948	NA	NA	NA	8.29615	5.26197	5.36588	-2.66533	-2.56141
7905571	NM_002965	6280	S100A9	S100 calcium binding protein A9	7.89306	6.59477	6.43108	-2.39752	-2.56121
7931748	NM_033261	91734	IDI2	isopentenyl-diphosphate delta isomerase 2	7.11411	4.45625	4.5956	-2.70052	-2.56117
7976512	NR_015415	400242	DICER1-AS1	DICER1 antisense RNA 1 (non-protein coding)	6.95682	5.86925	5.83908	-2.53023	-2.5604
7945084	ENST00000459062	NA	NA	NA	6.60423	5.11508	5.3799	-2.8234	-2.55858
8166349	ENST00000365274	NA	NA	NA	4.49559	2.93368	2.94633	-2.57019	-2.55754
7904963	ENST00000383967	NA	NA	NA	7.14858	5.28007	5.40013	-2.67479	-2.55473
7904480	ENST00000383967	NA	NA	NA	7.14858	5.28007	5.40013	-2.67479	-2.55473
7894928	---	NA	NA	NA	5.39412	4.43293	4.48991	-2.61029	-2.55332
7894736	---	NA	NA	NA	9.39897	7.13309	7.3527	-2.77089	-2.55128
7894667	---	NA	NA	NA	5.08834	2.91312	3.88644	-3.52405	-2.55073
7894525	---	NA	NA	NA	8.95842	5.6528	5.816	-2.71346	-2.55027
8045347	ENST00000410989	NA	NA	NA	6.1541	3.6091	3.90967	-2.85063	-2.55006
7893538	---	NA	NA	NA	7.7168	5.52322	5.537	-2.5607	-2.54691
7896351	---	NA	NA	NA	10.0359	7.82557	7.90297	-2.62367	-2.54627
7893737	---	NA	NA	NA	8.42248	6.29438	6.04807	-2.29928	-2.54558
7922412	NR_003943	692197	SNORD77	small nucleolar RNA, C/D box 77	4.05222	3.77601	3.73178	-2.50132	-2.54555
7893924	---	NA	NA	NA	5.71584	5.73024	4.52421	-1.33917	-2.5452
8002245	ENST00000458872	NA	NA	NA	9.0639	6.65966	6.55235	-2.4345	-2.54181
8056376	NM_006922	6328	SCN3A	sodium channel, voltage-gated, type III, alpha subunit	7.05707	4.73097	4.82585	-2.63518	-2.54032
7893243	---	NA	NA	NA	5.65817	4.84591	5.02599	-2.71727	-2.5372
7958826	ENST00000363818	NA	NA	NA	6.17141	3.73663	3.99294	-2.7923	-2.536
7896525	---	NA	NA	NA	8.80671	7.13514	7.42684	-2.82653	-2.53483
8100941	NA	NA	NA	NA	9.58913	6.1553	6.47804	-2.85724	-2.5345
7894755	---	NA	NA	NA	7.10509	4.41669	4.59549	-2.71217	-2.53337
7896611	---	NA	NA	NA	9.58077	6.98837	7.39759	-2.9412	-2.53198
7894776	---	NA	NA	NA	6.55719	4.60362	3.83223	-1.76048	-2.53187
8018860	NM_001168	332	BIRC5	baculoviral IAP repeat containing 5	6.81979	5.48609	5.44452	-2.48914	-2.53071
8146427	NM_052937	115294	PCMTD1	protein-L-isoaspartate (D-aspartate) O-methyltransferase domain containing 1	9.64922	5.39949	5.81302	-2.94272	-2.52919
8129953	NM_006734	3097	HIVEP2	human immunodeficiency virus type I enhancer binding protein 2	9.72523	6.63767	6.78026	-2.67044	-2.52786
7894607	---	NA	NA	NA	7.79341	5.80038	6.27895	-3.00639	-2.52782
7894904	---	NA	NA	NA	7.12854	5.35297	5.30248	-2.47659	-2.52707
7893761	---	NA	NA	NA	10.2071	7.42239	7.64968	-2.75309	-2.52581
8008493	NM_016424	51747	LUC7L3	LUC7-like 3 (S. cerevisiae)	11.6944	8.8853	9.09016	-2.7293	-2.52444
7915594	ENST00000455333	NA	NA	NA	9.86084	8.96565	8.91995	-2.47749	-2.5232
7894169	---	NA	NA	NA	6.05669	5.27402	5.54707	-2.79602	-2.52297
8052139	NA	NA	NA	NA	6.46901	5.68557	5.52491	-2.36112	-2.52178
7892995	---	NA	NA	NA	4.1915	3.95908	3.33524	-1.89741	-2.52125
7894384	---	NA	NA	NA	9.45287	7.21916	7.60289	-2.90281	-2.51908
8091658	NM_020307	57018	CCNL1	cyclin L1	11.3169	9.01586	9.03755	-2.54008	-2.51839
8151890	NM_033285	94241	TP53INP1	tumor protein p53 inducible nuclear protein 1	10.2775	8.31086	8.48067	-2.68688	-2.51707
7893294	---	NA	NA	NA	9.45014	7.37223	7.80082	-2.94348	-2.5149
7893807	---	NA	NA	NA	9.17527	6.81109	7.21371	-2.91751	-2.51489
7894853	---	NA	NA	NA	9.74221	8.50221	8.75623	-2.76782	-2.51379
7892767	---	NA	NA	NA	6.11432	4.83591	4.34827	-2.02503	-2.51267
7893091	---	NA	NA	NA	10.6444	10.6752	10.6033	-2.44042	-2.51234
7908347	NM_022375	10896	OCLM	oculomedin	9.99096	6.57215	6.81574	-2.75575	-2.51215
7895836	---	NA	NA	NA	6.72499	5.48114	4.92673	-1.95738	-2.51179
7895726	---	NA	NA	NA	10.6199	7.60592	7.68909	-2.59292	-2.50974
7896420	---	NA	NA	NA	7.41362	7.11984	7.21384	-2.6036	-2.50961
7893448	---	NA	NA	NA	10.7761	9.53492	9.48096	-2.45526	-2.50922
7894944	---	NA	NA	NA	6.59193	5.00504	5.19853	-2.70256	-2.50908
7893754	---	NA	NA	NA	8.33839	4.5679	4.79579	-2.73697	-2.50908
7927597	ENST00000433148	NA	NA	NA	6.93454	4.86569	4.75525	-2.39531	-2.50575
8118556	NM_002122	3117	HLA-DQA1	major histocompatibility complex, class II, DQ alpha 1	9.04094	7.42791	7.32688	-2.40326	-2.50429
7894040	---	NA	NA	NA	4.35827	3.5135	3.33679	-2.32733	-2.50404
7900407	ENST00000363544	NA	NA	NA	4.0107	3.35298	3.66303	-2.81359	-2.50353
7914557	NM_030786	81493	SYNC	syncoilin, intermediate filament protein	7.74033	6.25183	6.0268	-2.27696	-2.50199
7939240	ENST00000330381	NA	NA	NA	9.62035	6.23016	6.14874	-2.41894	-2.50035
8067178	NM_080615	140687	GCNT7	glucosaminyl (N-acetyl) transferase family member 7	8.22723	5.52654	5.46217	-2.43559	-2.49996
7895571	---	NA	NA	NA	6.47395	5.35794	5.3925	-2.53404	-2.49948
7893836	---	NA	NA	NA	11.0139	9.74814	9.8832	-2.63392	-2.49886
7894129	---	NA	NA	NA	7.14907	6.96216	7.17805	-2.71468	-2.49878
8017621	NM_007215	11232	POLG2	polymerase (DNA directed), gamma 2, accessory subunit	8.88562	7.12288	7.26504	-2.6386	-2.49644
7930537	NM_001146274	6934	TCF7L2	transcription factor 7-like 2 (T-cell specific, HMG-box)	9.60702	8.05048	7.9679	-2.41345	-2.49603
7894961	---	NA	NA	NA	7.85086	7.37433	7.48432	-2.60593	-2.49594
8035435	NM_001145304	80726	KIAA1683	KIAA1683	7.76632	6.98697	6.81309	-2.31997	-2.49384
7913801	ENST00000459464	NA	NA	NA	5.39493	4.14032	4.27712	-2.63048	-2.49369
8169638	NA	NA	NA	NA	5.14698	3.71371	3.61484	-2.38964	-2.48851
7895743	---	NA	NA	NA	8.10437	5.61678	5.81402	-2.68569	-2.48846
7895914	---	NA	NA	NA	6.84865	4.56649	4.69386	-2.61414	-2.48677
7893958	---	NA	NA	NA	11.247	8.54498	8.72455	-2.66314	-2.48358
7896439	---	NA	NA	NA	9.33643	7.6132	7.54021	-2.40975	-2.48273
8091385	NM_000096	1356	CP	ceruloplasmin (ferroxidase)	7.94409	4.23332	4.37559	-2.62446	-2.4822
8008700	AK021772	79904	FLJ11710	uncharacterized protein FLJ11710	8.00574	5.79971	5.89743	-2.57877	-2.48104
7959292	NA	NA	NA	NA	7.54198	4.0264	4.33157	-2.78523	-2.48006
8133582	NR_003664	389517	SPDYE8P	speedy homolog E8 (Xenopus laevis), pseudogene	9.06433	6.48594	6.62399	-2.61523	-2.47718
7893839	---	NA	NA	NA	5.25025	4.97147	5.42694	-2.92903	-2.47356
7892812	---	NA	NA	NA	7.31531	6.1625	6.5388	-2.8477	-2.47139
7894917	---	NA	NA	NA	9.51856	7.33439	7.52283	-2.65855	-2.4701
8036363	ENST00000383942	NA	NA	NA	4.5164	2.85684	2.63983	-2.25205	-2.46908
7993017	NA	NA	NA	NA	6.44874	5.8419	5.80513	-2.43146	-2.46822
7892819	---	NA	NA	NA	7.81569	5.32501	5.50798	-2.65022	-2.46725
7892654	---	NA	NA	NA	10.3195	9.17752	9.21232	-2.5017	-2.4669
8147501	ENST00000365529	NA	NA	NA	5.80648	3.63902	3.79298	-2.61909	-2.46514
7903970	ENST00000363020	NA	NA	NA	7.73454	4.11359	4.42582	-2.77624	-2.46401
7896053	---	NA	NA	NA	8.19329	6.28932	6.03603	-2.20992	-2.46321
7893172	---	NA	NA	NA	8.66067	7.88887	7.9528	-2.52542	-2.4615
8047403	NM_032977	843	CASP10	caspase 10, apoptosis-related cysteine peptidase	8.37101	6.70857	6.70519	-2.45802	-2.46139
8023642	ENST00000384019	NA	NA	NA	4.91627	2.72747	3.02951	-2.76302	-2.46097
8140424	NM_175064	285955	SPDYE1	speedy homolog E1 (Xenopus laevis)	9.24229	6.90092	6.95326	-2.51302	-2.46069
7967896	ENST00000421695	NA	NA	NA	7.78089	4.78321	4.90069	-2.57706	-2.45958
7986250	NM_001271	1106	CHD2	chromodomain helicase DNA binding protein 2	11.6717	8.62891	8.74536	-2.57543	-2.45898
7894936	---	NA	NA	NA	5.98038	4.73847	4.8045	-2.52464	-2.4586
7895413	---	NA	NA	NA	3.6791	3.24715	2.70988	-1.91911	-2.45636
7970426	ENST00000410436	NA	NA	NA	8.35028	6.33243	6.6517	-2.77553	-2.45626
7896370	---	NA	NA	NA	9.4976	8.50945	8.57569	-2.5222	-2.45595
8135197	NM_001031618	441273	SPDYE2	speedy homolog E2 (Xenopus laevis)	8.65859	6.43701	6.34445	-2.36231	-2.45485
8168875	NM_016607	51566	ARMCX3	armadillo repeat containing, X-linked 3	9.10814	6.6154	6.83225	-2.67161	-2.45476
8056100	ENST00000384389	NA	NA	NA	5.95218	3.77231	3.84257	-2.52492	-2.45466
8028102	NA	NA	NA	NA	6.68323	5.67263	5.7408	-2.52217	-2.45402
7895528	---	NA	NA	NA	7.20217	5.59326	5.14027	-2.00021	-2.4532
7893235	---	NA	NA	NA	10.304	7.13042	7.45884	-2.78155	-2.45313
7959572	NA	NA	NA	NA	4.13849	3.1131	3.03317	-2.37219	-2.45212
8113666	NM_020796	57556	SEMA6A	sema domain, transmembrane domain (TM), and cytoplasmic domain, (semaphorin) 6A	7.66709	5.89349	5.64505	-2.20342	-2.45185
7925201	NM_016374	51742	ARID4B	AT rich interactive domain 4B (RBP1-like)	10.4771	7.82946	8.03974	-2.66147	-2.45118
7893136	---	NA	NA	NA	5.49074	3.28609	4.11639	-3.27709	-2.44679
8137466	NA	NA	NA	NA	6.26151	4.271	4.4916	-2.66622	-2.44562
7894822	---	NA	NA	NA	9.37343	7.51236	7.7386	-2.66989	-2.44366
8176709	NM_032576	NA	NA	NA	6.86972	3.81919	3.51347	-2.13732	-2.44303
7895698	---	NA	NA	NA	4.63366	4.27023	4.00576	-2.17779	-2.44226
8164006	ENST00000410419	NA	NA	NA	6.91593	3.08761	3.50284	-2.85743	-2.4422
8143661	NA	NA	NA	NA	9.5206	6.80102	6.62965	-2.26889	-2.44026
7893982	---	NA	NA	NA	4.87634	3.63354	3.61838	-2.42492	-2.44008
8114010	NM_002198	3659	IRF1	interferon regulatory factor 1	8.52654	7.06405	7.01347	-2.38821	-2.43879
7896289	---	NA	NA	NA	4.09368	2.39163	2.24772	-2.29465	-2.43856
7893637	---	NA	NA	NA	9.54117	7.13516	7.65672	-2.95951	-2.43794
7894225	---	NA	NA	NA	8.73006	6.2958	6.03308	-2.1751	-2.43783
7919761	NA	NA	NA	NA	8.94537	7.19558	7.26281	-2.5031	-2.43587
8015410	NA	NA	NA	NA	6.62032	6.20363	5.82929	-2.06039	-2.43473
7892962	---	NA	NA	NA	6.93499	3.78116	4.3837	-3.03691	-2.43437
8076384	AK096917	NA	NA	NA	7.98402	6.21697	6.2328	-2.45005	-2.43423
7995552	NM_015247	1540	CYLD	cylindromatosis (turban tumor syndrome)	10.1826	7.52757	7.60133	-2.50757	-2.43381
7895889	---	NA	NA	NA	8.91249	6.47867	6.201	-2.1556	-2.43327
7896106	---	NA	NA	NA	7.05556	4.50638	4.91617	-2.8426	-2.43282
8125443	NA	NA	NA	NA	5.52266	3.91675	3.98936	-2.49975	-2.42714
8148196	NA	NA	NA	NA	7.64034	6.07531	5.89374	-2.24484	-2.42641
8114511	NM_016459	51237	MZB1	marginal zone B and B1 cell-specific protein	8.00043	7.29627	7.17568	-2.30557	-2.42616
7895116	---	NA	NA	NA	6.40512	7.03024	6.90405	-2.29745	-2.42364
7893482	---	NA	NA	NA	6.64196	6.59066	7.03634	-2.86857	-2.42288
7893098	---	NA	NA	NA	7.45232	7.42711	7.56215	-2.55449	-2.41945
7893671	---	NA	NA	NA	6.69167	4.51562	4.95834	-2.8607	-2.41798
7978644	NM_020529	4792	NFKBIA	nuclear factor of kappa light polypeptide gene enhancer in B-cells inhibitor, alpha	11.8387	10.005	9.88912	-2.30034	-2.41619
7894907	---	NA	NA	NA	6.47009	3.99799	4.61139	-3.02344	-2.41004
8126705	AF090903	NA	NA	NA	7.91073	3.89629	4.27187	-2.78544	-2.40986
7894754	---	NA	NA	NA	9.93395	7.16692	7.17216	-2.41498	-2.40973
7895772	---	NA	NA	NA	9.3384	7.00493	7.14173	-2.54575	-2.40894
7894992	---	NA	NA	NA	11.3117	9.79414	9.98212	-2.59665	-2.40867
8058145	NA	NA	NA	NA	6.0847	5.23842	5.33617	-2.50589	-2.40814
7902474	ENST00000411314	NA	NA	NA	8.41881	5.79242	5.552	-2.16729	-2.40771
8177232	NM_001146705	8284	KDM5D	lysine (K)-specific demethylase 5D	7.12947	5.08565	4.89761	-2.21949	-2.40752
7893206	---	NA	NA	NA	9.26596	6.36029	6.57242	-2.61908	-2.40693
7934717	AF130084	NA	NA	NA	10.051	6.80241	7.03346	-2.63725	-2.40619
7934706	AF130084	NA	NA	NA	10.051	6.80241	7.03346	-2.63725	-2.40619
7894400	---	NA	NA	NA	7.79742	6.86118	6.80331	-2.347	-2.40488
7894645	---	NA	NA	NA	10.7002	9.4416	9.72219	-2.68546	-2.40487
7974835	NM_006255	5583	PRKCH	protein kinase C, eta	10.7271	8.35932	8.44024	-2.48407	-2.40314
7895500	---	NA	NA	NA	4.88022	2.86747	3.22618	-2.76055	-2.40184
7892567	---	NA	NA	NA	9.03022	5.75527	6.34959	-2.99501	-2.40069
8122464	NM_007124	7402	UTRN	utrophin	10.7135	8.23525	8.3247	-2.48888	-2.39941
7895465	---	NA	NA	NA	5.88654	5.28246	5.50732	-2.62335	-2.39849
7894718	---	NA	NA	NA	5.12009	3.92421	3.97067	-2.44367	-2.39719
8136891	ENST00000410716	NA	NA	NA	4.7176	3.99737	3.878	-2.2778	-2.39717
8094240	NM_001775	952	CD38	CD38 molecule	8.94167	6.77771	6.93333	-2.55265	-2.39703
7978824	NM_001030001	6235	RPS29	ribosomal protein S29	8.83715	8.26782	8.2924	-2.42129	-2.39671
7893779	---	NA	NA	NA	12.3011	9.79213	9.93537	-2.53906	-2.39582
7911339	NR_031741	NA	NA	NA	11.557	9.6533	9.78725	-2.52947	-2.39553
8165698	NR_031741	NA	NA	NA	11.557	9.6533	9.78725	-2.52947	-2.39553
7892576	---	NA	NA	NA	8.02096	7.09682	7.29622	-2.59474	-2.39534
7892922	---	NA	NA	NA	7.0563	4.11095	4.95282	-3.23714	-2.39527
7907349	ENST00000411006	NA	NA	NA	7.37732	4.987	5.23372	-2.64158	-2.39486
7894508	---	NA	NA	NA	5.93736	4.22379	4.80832	-2.97872	-2.39418
7893159	---	NA	NA	NA	8.05085	5.40143	5.83552	-2.82826	-2.39418
7896130	---	NA	NA	NA	10.5812	7.69981	7.85961	-2.55326	-2.39346
7894505	---	NA	NA	NA	4.47733	2.83383	3.05082	-2.60845	-2.39147
7979412	NA	NA	NA	NA	7.27213	5.56973	5.85541	-2.67704	-2.39134
8095159	ENST00000459077	NA	NA	NA	8.39759	6.82517	6.99845	-2.56378	-2.3905
7893575	---	NA	NA	NA	8.15715	6.42689	7.31189	-3.27524	-2.39025
7892871	---	NA	NA	NA	7.98735	6.45364	6.88642	-2.82211	-2.38933
7893014	---	NA	NA	NA	6.08785	4.93217	5.51166	-2.9684	-2.38891
8108627	NR_026703	56664	VTRNA1-1	vault RNA 1-1	3.92819	3.27135	3.15834	-2.27572	-2.38874
7896506	---	NA	NA	NA	7.68356	6.19189	5.77857	-1.97494	-2.38826
7895859	---	NA	NA	NA	3.57496	2.53946	2.58656	-2.43531	-2.38821
7892570	---	NA	NA	NA	8.88779	7.83544	7.92757	-2.48028	-2.38816
7893065	---	NA	NA	NA	7.43151	4.47738	4.6437	-2.55214	-2.38582
8075479	ENST00000362825	NA	NA	NA	5.33819	4.01708	3.99784	-2.36648	-2.38572
7896343	---	NA	NA	NA	9.37619	7.95291	8.11943	-2.55104	-2.38452
7894096	---	NA	NA	NA	7.81478	5.83466	6.33502	-2.88285	-2.3825
7895597	---	NA	NA	NA	7.5853	6.35682	6.16423	-2.18947	-2.38206
8007388	NM_173478	124817	CNTD1	cyclin N-terminal domain containing 1	5.6621	4.49163	4.32015	-2.20992	-2.3814
7894117	---	NA	NA	NA	9.21557	8.09068	8.14794	-2.43804	-2.38078
7947890	NA	NA	NA	NA	4.01386	2.84621	3.01534	-2.54986	-2.38073
7894020	---	NA	NA	NA	7.56351	6.46447	6.65897	-2.57504	-2.38054
8075057	ENST00000410653	NA	NA	NA	7.10422	4.56502	5.13103	-2.94637	-2.38036
7893068	---	NA	NA	NA	8.26086	7.19233	7.31012	-2.49745	-2.37966
7895470	---	NA	NA	NA	8.11357	6.45957	6.44796	-2.3672	-2.37881
8095214	ENST00000363871	NA	NA	NA	10.0566	7.38625	7.40983	-2.40123	-2.37765
7894131	---	NA	NA	NA	10.1982	9.29787	9.36157	-2.43484	-2.37114
8107518	ENST00000384059	NA	NA	NA	7.11478	4.68822	5.03878	-2.71978	-2.36922
8135204	NM_001031618	441273	SPDYE2	speedy homolog E2 (Xenopus laevis)	8.36394	6.28639	6.16744	-2.24985	-2.36879
7893515	---	NA	NA	NA	10.366	8.63037	8.75812	-2.49628	-2.36854
7896519	---	NA	NA	NA	7.08825	5.60675	5.91419	-2.67324	-2.36579
7892575	---	NA	NA	NA	10.1896	7.42476	7.74179	-2.68263	-2.3656
7919594	ENST00000391242	NA	NA	NA	3.76914	3.00344	3.18133	-2.54239	-2.36449
8165700	NC_001807	NA	NA	NA	12.4935	10.1672	10.3546	-2.55167	-2.36422
7894816	---	NA	NA	NA	4.91367	3.69749	4.00066	-2.66723	-2.36406
7893434	---	NA	NA	NA	3.77137	3.05227	2.48202	-1.79303	-2.36328
8097792	NR_000007	8944	SNORD73A	small nucleolar RNA, C/D box 73A	10.1788	7.45815	7.69461	-2.59794	-2.36149
7895880	---	NA	NA	NA	8.49246	6.43967	6.66697	-2.58821	-2.36091
7943413	NM_001165	330	BIRC3	baculoviral IAP repeat containing 3	10.2343	6.02494	5.87757	-2.21321	-2.36058
7893875	---	NA	NA	NA	9.83949	8.45088	8.56705	-2.47532	-2.35915
7893769	---	NA	NA	NA	11.7318	9.96237	9.87231	-2.26872	-2.35878
7893917	---	NA	NA	NA	3.9951	3.42453	3.91356	-2.84747	-2.35845
8146892	ENST00000410957	NA	NA	NA	5.99416	4.83235	4.81594	-2.34172	-2.35814
7892538	---	NA	NA	NA	5.8851	5.41442	5.76904	-2.71185	-2.35723
7895258	---	NA	NA	NA	9.61247	7.62712	7.64021	-2.36895	-2.35586
8114006	AK126749	NA	NA	NA	6.56533	4.2836	4.27689	-2.3483	-2.35501
8079151	NA	NA	NA	NA	3.93732	3.03446	3.07185	-2.39173	-2.35433
7984213	ENST00000384494	NA	NA	NA	5.68743	3.7916	4.13281	-2.69439	-2.35318
7935863	AF090931	NA	NA	NA	5.62148	4.29117	4.45589	-2.517	-2.35229
7979878	NM_003049	6554	SLC10A1	solute carrier family 10 (sodium/bile acid cotransporter family), member 1	7.20608	5.2223	5.21514	-2.34474	-2.3519
8016257	ENST00000459552	NA	NA	NA	6.80493	5.61509	5.50522	-2.24157	-2.35144
7895815	---	NA	NA	NA	10.7223	9.619	9.72454	-2.45654	-2.351
7936320	NR_026715	644511	RPL13AP6	ribosomal protein L13a pseudogene 6	8.79654	7.39794	7.39306	-2.34563	-2.35051
8164694	NA	NA	NA	NA	6.89818	5.46708	5.86754	-2.74946	-2.34899
8055202	NA	NA	NA	NA	7.76659	6.21901	6.36405	-2.49392	-2.34888
7896500	---	NA	NA	NA	7.85751	7.00289	7.24339	-2.58915	-2.34865
7893739	---	NA	NA	NA	11.0137	9.67599	9.99461	-2.66703	-2.34841
7896418	---	NA	NA	NA	7.72558	7.51426	7.67972	-2.51385	-2.34839
7895995	---	NA	NA	NA	10.2636	7.34158	7.59046	-2.59715	-2.34827
7909610	NM_001040619	467	ATF3	activating transcription factor 3	6.80575	5.54769	5.59814	-2.39861	-2.34816
8140737	ENST00000363527	NA	NA	NA	8.74785	6.30408	6.51641	-2.56002	-2.3477
8180259	NM_198555	NA	NA	NA	10.3838	8.85934	8.91282	-2.40114	-2.34766
8115543	NM_024007	1879	EBF1	early B-cell factor 1	7.60189	6.18598	6.13584	-2.29372	-2.34387
8006237	ENST00000433145	NA	NA	NA	8.57292	7.12394	7.20375	-2.42211	-2.34231
7903530	NM_001144937	163479	FNDC7	fibronectin type III domain containing 7	5.62078	4.35714	4.33453	-2.31777	-2.34037
7895375	---	NA	NA	NA	9.21839	6.63293	6.38148	-2.08862	-2.34008
7896634	---	NA	NA	NA	5.5309	4.58568	4.72982	-2.48373	-2.3396
7894565	---	NA	NA	NA	6.6864	6.52482	6.46591	-2.28021	-2.33911
8051462	NA	NA	NA	NA	7.1866	3.92671	4.08267	-2.49299	-2.33703
8117161	AF090895	NA	NA	NA	5.07984	3.94254	4.31561	-2.70653	-2.33346
7967226	NM_001014336	386653	IL31	interleukin 31	5.91011	4.58556	4.51506	-2.26159	-2.33208
8014755	NR_002576	619505	SNORA21	small nucleolar RNA, H/ACA box 21	7.79392	7.31745	7.31184	-2.3264	-2.33201
8009792	ENST00000413334	NA	NA	NA	5.01687	3.36621	3.24512	-2.21039	-2.33148
7893560	---	NA	NA	NA	9.34193	7.88549	8.05878	-2.50427	-2.33097
7893595	---	NA	NA	NA	3.46794	2.74934	3.67106	-3.2526	-2.33089
7892637	---	NA	NA	NA	10.1278	6.80309	7.25784	-2.78444	-2.32968
8154207	NA	NA	NA	NA	10.0244	5.9594	6.27707	-2.64602	-2.32835
7895519	---	NA	NA	NA	8.5737	7.17845	7.36379	-2.51351	-2.32817
8155248	ENST00000384057	NA	NA	NA	3.6298	2.76321	2.78927	-2.35378	-2.32772
7895569	---	NA	NA	NA	3.5005	2.96559	3.02056	-2.38165	-2.32668
7952750	NA	NA	NA	NA	4.3621	2.81367	2.33696	-1.84903	-2.32574
8178826	AK296613	3119	HLA-DQB1	major histocompatibility complex, class II, DQ beta 1	9.05512	7.61785	7.65304	-2.36069	-2.3255
8180022	AK296613	3119	HLA-DQB1	major histocompatibility complex, class II, DQ beta 1	9.05512	7.61785	7.65304	-2.36069	-2.3255
7894765	---	NA	NA	NA	6.95374	6.28443	6.71786	-2.75851	-2.32508
8103875	ENST00000459437	NA	NA	NA	5.96057	4.45322	4.47705	-2.34877	-2.32493
8049534	NM_001137550	9208	LRRFIP1	leucine rich repeat (in FLII) interacting protein 1	7.62052	7.19369	6.83916	-1.96996	-2.3245
7892996	---	NA	NA	NA	9.13241	7.9564	7.864	-2.23203	-2.32443
7895183	---	NA	NA	NA	4.42401	4.39721	3.71774	-1.64462	-2.32409
7896150	---	NA	NA	NA	11.3899	10.162	10.326	-2.48516	-2.32123
7926506	NM_201596	783	CACNB2	calcium channel, voltage-dependent, beta 2 subunit	8.00247	5.84271	5.71611	-2.19453	-2.32113
8030128	NM_014330	23645	PPP1R15A	protein phosphatase 1, regulatory subunit 15A	9.85219	8.89944	8.86835	-2.28923	-2.32032
7896245	---	NA	NA	NA	7.73565	6.48516	6.44165	-2.27673	-2.32023
7895745	---	NA	NA	NA	10.2223	8.83136	8.87398	-2.3621	-2.31947
7893567	---	NA	NA	NA	7.33966	6.3323	5.84108	-1.82624	-2.31746
7895855	---	NA	NA	NA	7.60001	6.87397	6.91552	-2.35894	-2.31739
7909011	NM_002393	4194	MDM4	Mdm4 p53 binding protein homolog (mouse)	11.1188	8.97368	9.08666	-2.43017	-2.31719
7918457	NM_002232	3738	KCNA3	potassium voltage-gated channel, shaker-related subfamily, member 3	8.33442	5.81093	6.11932	-2.62486	-2.31648
8172305	ENST00000364580	NA	NA	NA	5.42023	3.82036	4.1677	-2.66169	-2.31435
7893898	---	NA	NA	NA	6.25695	4.5091	5.13396	-2.93894	-2.31409
7893053	---	NA	NA	NA	7.02281	4.59603	4.36634	-2.08411	-2.3138
7896323	---	NA	NA	NA	9.1182	5.91022	6.0723	-2.4747	-2.31262
7893835	---	NA	NA	NA	10.0921	9.03915	9.2376	-2.5107	-2.31225
8138718	NM_006735	3199	HOXA2	homeobox A2	7.57962	6.02349	5.875	-2.16172	-2.31021
8143986	ENST00000458808	NA	NA	NA	5.93363	3.81678	4.35664	-2.84922	-2.30936
7892824	---	NA	NA	NA	8.81998	7.78886	7.73205	-2.24986	-2.30667
8016806	ENST00000339459	NA	NA	NA	8.11407	6.82041	6.55248	-2.03841	-2.30634
7895959	---	NA	NA	NA	9.57631	7.73978	8.15151	-2.71796	-2.30624
7895963	---	NA	NA	NA	10.0501	10.1066	10.0029	-2.2018	-2.30557
8060895	NR_004386	26767	RNU105B	RNA, U105B small nucleolar	7.68207	5.35478	5.55286	-2.50332	-2.30523
7896165	---	NA	NA	NA	3.3583	3.42346	2.74726	-1.6288	-2.305
7896132	---	NA	NA	NA	10.0411	8.59327	8.76235	-2.4734	-2.30431
7896681	---	NA	NA	NA	5.4093	5.53418	5.83963	-2.60886	-2.30341
7927517	ENST00000356255	NA	NA	NA	3.36097	2.4612	2.57374	-2.41549	-2.30295
7933595	ENST00000356255	NA	NA	NA	3.36097	2.4612	2.57374	-2.41549	-2.30295
7927265	ENST00000356255	NA	NA	NA	3.36097	2.4612	2.57374	-2.41549	-2.30295
8093974	AF130051	NA	NA	NA	5.83023	4.3914	4.4719	-2.38341	-2.3029
7893798	---	NA	NA	NA	6.22508	5.80786	5.4797	-1.97409	-2.30226
7894409	---	NA	NA	NA	9.015	6.22239	6.8834	-2.96188	-2.30086
7892633	---	NA	NA	NA	9.11216	8.26643	8.17443	-2.20736	-2.29936
8141750	NM_001031618	441273	SPDYE2	speedy homolog E2 (Xenopus laevis)	8.21209	6.25298	6.14304	-2.18929	-2.29923
8154572	ENST00000410270	NA	NA	NA	6.41144	3.94056	4.04347	-2.40042	-2.29752
7893202	---	NA	NA	NA	9.53636	7.17148	7.39981	-2.52501	-2.29668
7893718	---	NA	NA	NA	6.07931	3.59573	3.52088	-2.22113	-2.29598
7894686	---	NA	NA	NA	5.46473	3.90891	3.83961	-2.22528	-2.29459
7893900	---	NA	NA	NA	9.27445	8.23242	8.26877	-2.32995	-2.29359
7976148	NR_024620	29018	PRO1768	PRO1768	7.14647	4.83056	4.94231	-2.4042	-2.29244
7953128	ENST00000410561	NA	NA	NA	6.32103	3.75873	3.89736	-2.43004	-2.29141
7895990	---	NA	NA	NA	8.70446	6.96361	6.90561	-2.23239	-2.29039
7893853	---	NA	NA	NA	8.84045	8.12143	8.11999	-2.28882	-2.29025
7894681	---	NA	NA	NA	12.4923	9.84788	9.82406	-2.26597	-2.28979
8149248	AY461701	NA	NA	NA	7.71664	5.32632	5.67007	-2.63308	-2.28932
8058199	NA	NA	NA	NA	4.1949	2.56354	2.65088	-2.37663	-2.2893
7932508	ENST00000384617	NA	NA	NA	4.45189	3.51112	3.32112	-2.09897	-2.28897
7910692	ENST00000410718	NA	NA	NA	4.20118	2.62248	2.69695	-2.36309	-2.28862
7896453	---	NA	NA	NA	6.50711	5.48803	5.58556	-2.38571	-2.28818
7894915	---	NA	NA	NA	5.61556	4.56044	5.01279	-2.7396	-2.28723
7896416	---	NA	NA	NA	8.31269	7.69721	7.48949	-2.07951	-2.28723
7892530	---	NA	NA	NA	11.2178	9.94673	9.98511	-2.32489	-2.28652
7896401	---	NA	NA	NA	7.30416	6.2546	6.13934	-2.17047	-2.28572
7894440	---	NA	NA	NA	8.37775	7.00736	7.18041	-2.45861	-2.28556
7967304	NM_198261	NA	NA	NA	10.9618	8.74414	8.93971	-2.4796	-2.28403
7896043	---	NA	NA	NA	9.88825	8.5048	8.54584	-2.32482	-2.28378
7896330	---	NA	NA	NA	9.48098	7.30598	7.6522	-2.62994	-2.28371
8040630	ENST00000363002	NA	NA	NA	5.66291	4.36344	4.29437	-2.21446	-2.28353
8130580	NR_002965	677812	SNORA29	small nucleolar RNA, H/ACA box 29	7.68911	5.94322	6.04169	-2.37976	-2.2813
7951408	NM_052889	114769	CARD16	caspase recruitment domain family, member 16	6.63311	5.25082	5.51386	-2.54377	-2.28073
7896571	---	NA	NA	NA	3.76087	3.26959	3.07276	-2.08354	-2.28037
7894221	---	NA	NA	NA	4.89577	3.487	3.90276	-2.6948	-2.27904
7895636	---	NA	NA	NA	4.01795	2.59782	2.86139	-2.5415	-2.27793
8028117	ENST00000363186	NA	NA	NA	8.91696	6.97033	6.82657	-2.13329	-2.27705
7982527	NM_014106	54989	ZNF770	zinc finger protein 770	7.95997	4.47681	4.99138	-2.79098	-2.27641
8067248	NR_003505	55370	PPP4R1L	protein phosphatase 4, regulatory subunit 1-like	6.90315	5.18112	5.54919	-2.64257	-2.2745
8174985	NM_003069	6594	SMARCA1	SWI/SNF related, matrix associated, actin dependent regulator of chromatin, subfamily a, member 1	9.11906	5.9695	6.15862	-2.46352	-2.2744
7896000	---	NA	NA	NA	4.64181	2.80127	2.48993	-1.96299	-2.27433
7892719	---	NA	NA	NA	9.82446	9.41249	9.52432	-2.38555	-2.27372
8142405	NA	NA	NA	NA	9.16833	6.63809	6.58064	-2.21614	-2.27359
7894208	---	NA	NA	NA	6.26274	5.90526	5.35093	-1.71911	-2.27344
7896464	---	NA	NA	NA	12.2911	9.90113	9.91074	-2.28079	-2.27118
8099760	NM_015230	116984	ARAP2	ArfGAP with RhoGAP domain, ankyrin repeat and PH domain 2	8.65024	5.72797	5.9303	-2.47339	-2.27106
7911989	NM_000983	6146	RPL22	ribosomal protein L22	9.61793	7.47644	7.45519	-2.24974	-2.27099
7950532	ENST00000362492	NA	NA	NA	4.05779	2.90991	2.84306	-2.20389	-2.27074
8017251	ENST00000363143	NA	NA	NA	7.12085	4.78885	5.26592	-2.74751	-2.27044
7953765	NM_020734	57494	RIMKLB	ribosomal modification protein rimK-like family member B	10.3102	7.83044	7.89908	-2.33866	-2.27002
7894675	---	NA	NA	NA	10.9529	8.79484	8.87942	-2.35457	-2.26999
8116530	NR_002592	619571	SNORD96A	small nucleolar RNA, C/D box 96A	8.2006	7.50171	7.49869	-2.26649	-2.26952
7893824	---	NA	NA	NA	8.44705	7.17793	7.56668	-2.65725	-2.26851
7892879	---	NA	NA	NA	7.26991	5.57717	5.96411	-2.65401	-2.26707
7893089	---	NA	NA	NA	8.39742	6.89298	6.77086	-2.14292	-2.26504
7893010	---	NA	NA	NA	7.48911	6.38244	6.56672	-2.44638	-2.26211
7892673	---	NA	NA	NA	7.23214	6.20275	6.23517	-2.29436	-2.26195
7896202	---	NA	NA	NA	5.88956	4.24851	3.48366	-1.49592	-2.26078
7896630	---	NA	NA	NA	7.28643	5.9432	5.88481	-2.2019	-2.2603
7901852	ENST00000363705	NA	NA	NA	6.70744	5.18044	5.64004	-2.71894	-2.25934
7925701	NA	NA	NA	NA	8.95769	6.5506	6.76924	-2.47553	-2.25689
7896578	---	NA	NA	NA	5.06136	3.00041	3.68893	-2.94534	-2.25682
8002102	AF090894	NA	NA	NA	7.11837	5.92396	6.11416	-2.44699	-2.25678
7895685	---	NA	NA	NA	8.66865	8.37435	8.20804	-2.08919	-2.2555
7894701	---	NA	NA	NA	6.96571	7.49282	7.7561	-2.51753	-2.25424
7951435	NM_015423	60496	AASDHPPT	aminoadipate-semialdehyde dehydrogenase-phosphopantetheinyl transferase	6.33331	3.13475	3.42896	-2.54796	-2.25375
7895646	---	NA	NA	NA	4.45477	2.41147	2.9838	-2.82575	-2.25343
8107044	NM_022350	64167	ERAP2	endoplasmic reticulum aminopeptidase 2	8.9831	6.70725	6.75298	-2.29896	-2.25323
7893674	---	NA	NA	NA	4.41425	3.02815	3.428	-2.653	-2.25315
7896181	---	NA	NA	NA	8.45111	5.30117	6.09025	-3.04166	-2.25258
7911341	NC_001807	NA	NA	NA	11.7557	9.85384	9.94514	-2.34363	-2.25234
7894281	---	NA	NA	NA	5.66925	4.16674	4.50052	-2.58556	-2.25178
7925561	NM_198076	116228	COX20	COX20 Cox2 chaperone homolog (S. cerevisiae)	10.6464	7.0927	7.46375	-2.62163	-2.25057
7955768	NM_002624	5204	PFDN5	prefoldin subunit 5	10.4435	8.77144	8.86922	-2.34811	-2.25033
8140454	NM_175064	285955	SPDYE1	speedy homolog E1 (Xenopus laevis)	9.02243	6.79267	6.89431	-2.35084	-2.2492
8137582	ENST00000384211	NA	NA	NA	4.88628	4.082	4.19402	-2.36055	-2.24852
7892984	---	NA	NA	NA	6.31044	5.94844	6.17936	-2.47926	-2.24835
7931214	ENST00000362596	NA	NA	NA	5.54437	3.32173	3.25728	-2.18357	-2.24802
7896046	---	NA	NA	NA	8.5227	7.16667	7.24191	-2.3207	-2.24546
8042356	NM_002398	4211	MEIS1	Meis homeobox 1	10.5497	9.03225	9.11204	-2.32472	-2.24494
7892855	---	NA	NA	NA	6.66124	4.83448	5.14393	-2.55376	-2.24431
7970737	NM_004119	2322	FLT3	fms-related tyrosine kinase 3	10.2837	8.37448	8.44767	-2.31469	-2.24151
7896327	---	NA	NA	NA	6.56698	5.35847	5.5725	-2.45552	-2.24148
7893457	---	NA	NA	NA	3.65144	2.63612	2.25259	-1.8565	-2.24003
7974621	NM_002892	5926	ARID4A	AT rich interactive domain 4A (RBP1-like)	10.368	7.57897	7.91775	-2.57856	-2.23978
7894781	---	NA	NA	NA	5.75252	4.03959	3.68822	-1.88645	-2.23782
7967318	NM_177551	338442	HCAR2	hydroxycarboxylic acid receptor 2	7.1868	5.71087	5.59645	-2.12339	-2.2378
7892504	---	NA	NA	NA	9.6475	8.76046	8.74901	-2.22566	-2.23711
7964246	NR_003046	692090	SNORD59B	small nucleolar RNA, C/D box 59B	9.62888	6.93396	7.37358	-2.67653	-2.23692
7899422	NM_014280	22826	DNAJC8	DnaJ (Hsp40) homolog, subfamily C, member 8	8.03985	7.21528	7.16918	-2.1905	-2.2366
7955423	ENST00000363558	NA	NA	NA	3.37311	2.5359	2.59717	-2.29767	-2.2364
7895702	---	NA	NA	NA	5.16988	3.80463	3.53144	-1.96128	-2.23448
7893653	---	NA	NA	NA	8.01421	6.17448	6.72778	-2.78642	-2.23312
7961083	NM_005127	9976	CLEC2B	C-type lectin domain family 2, member B	9.15544	7.59393	7.81863	-2.45726	-2.23256
8052524	NR_003707	100124537	SNORA70B	small nucleolar RNA, H/ACA box 70B (retrotransposed)	6.07533	4.50417	4.45192	-2.17988	-2.23212
7894575	---	NA	NA	NA	7.46097	6.52149	6.05648	-1.76694	-2.23195
7938286	NM_000990	6157	RPL27A	ribosomal protein L27a	9.13986	7.52257	7.6577	-2.3668	-2.23168
8130370	NA	NA	NA	NA	4.59969	3.94368	3.56884	-1.85576	-2.2306
7999884	ENST00000459248	NA	NA	NA	7.83059	5.60061	5.94222	-2.57208	-2.23048
7952735	AF119851	NA	NA	NA	4.50387	3.78994	3.56848	-2.00775	-2.2292
8089701	NM_015642	26137	ZBTB20	zinc finger and BTB domain containing 20	8.51465	7.20545	7.24474	-2.26796	-2.22867
7894313	---	NA	NA	NA	3.24276	2.65219	2.93018	-2.5062	-2.22821
7893644	---	NA	NA	NA	9.30648	8.01286	8.25596	-2.47088	-2.22778
8100476	ENST00000362686	NA	NA	NA	4.85283	3.60049	3.76382	-2.38881	-2.22548
7904715	ENST00000364688	NA	NA	NA	6.49675	7.32804	7.24639	-2.14378	-2.22542
8154973	NM_203299	138724	C9orf131	chromosome 9 open reading frame 131	6.84713	5.30635	5.11932	-2.03803	-2.22507
7892644	---	NA	NA	NA	10.9764	9.37492	9.53191	-2.38152	-2.22454
8007069	NR_033356	100379295	RNY4P8	RNA, Ro-associated Y4 pseudogene 8	9.04098	6.9728	6.97117	-2.22267	-2.2243
7892813	---	NA	NA	NA	4.70629	3.46063	3.48608	-2.24934	-2.2239
8135902	NR_027330	27099	SND1-IT1	SND1 intronic transcript 1 (non-protein coding)	7.31868	5.27428	5.29887	-2.24748	-2.22288
7894676	---	NA	NA	NA	7.70975	4.9873	5.69625	-2.93061	-2.22166
7892793	---	NA	NA	NA	5.80076	4.20047	4.49759	-2.51826	-2.22115
7894069	---	NA	NA	NA	5.77736	3.61323	3.55138	-2.15903	-2.22087
8104568	AY358688	100133299	LOC100133299	GALI1870	7.46419	5.47825	5.61198	-2.35434	-2.2206
8148930	ENST00000410886	NA	NA	NA	7.87019	7.1192	6.84269	-1.9419	-2.21841
7945680	NR_002196	283120	H19	H19, imprinted maternally expressed transcript (non-protein coding)	8.69196	7.52771	7.24845	-1.9385	-2.21775
8002342	ENST00000458775	NA	NA	NA	8.876	6.7096	7.02398	-2.53089	-2.21651
8007701	NM_016438	51751	HIGD1B	HIG1 hypoxia inducible domain family, member 1B	6.05746	5.44078	5.12584	-1.89952	-2.21444
7893521	---	NA	NA	NA	3.20821	2.78281	2.58121	-2.0125	-2.21411
7894155	---	NA	NA	NA	9.10748	7.95163	7.72843	-1.99057	-2.21377
8174201	NM_018476	55859	BEX1	brain expressed, X-linked 1	7.56226	5.93619	6.07659	-2.35282	-2.21242
7925318	NA	NA	NA	NA	4.97949	4.41327	4.4513	-2.24985	-2.21182
7910634	ENST00000390842	NA	NA	NA	3.73789	2.55586	2.64872	-2.30382	-2.21096
7894807	---	NA	NA	NA	7.10931	6.05931	6.0237	-2.175	-2.21062
7895611	---	NA	NA	NA	9.94945	8.16062	7.99123	-2.04038	-2.20976
7895280	---	NA	NA	NA	9.16744	8.18352	8.43393	-2.46006	-2.20965
8151991	ENST00000410165	NA	NA	NA	5.29572	3.98436	4.27539	-2.50049	-2.20946
7965838	ENST00000411000	NA	NA	NA	6.07904	5.08108	5.11995	-2.2475	-2.20864
7892777	---	NA	NA	NA	6.66264	6.13707	5.86241	-1.93352	-2.20818
7896617	---	NA	NA	NA	4.22401	3.17181	3.14173	-2.177	-2.20708
8057056	NM_133378	7273	TTN	titin	8.3491	5.33707	5.34476	-2.21392	-2.20622
8139482	NR_002919	654319	SNORA5A	small nucleolar RNA, H/ACA box 5A	9.66669	8.34568	8.4929	-2.35277	-2.20555
8088140	ENST00000384381	NA	NA	NA	3.52952	2.64258	2.7209	-2.28323	-2.20492
7914665	ENST00000410180	NA	NA	NA	6.23998	5.63382	5.35445	-1.92504	-2.20441
7926817	ENST00000411095	NA	NA	NA	7.37465	6.19648	6.20003	-2.20739	-2.20384
7894977	---	NA	NA	NA	7.54385	7.05914	7.08172	-2.22636	-2.20378
7894113	---	NA	NA	NA	3.57534	2.5648	2.55755	-2.19577	-2.20302
7922456	ENST00000363885	NA	NA	NA	6.73634	5.50063	5.69784	-2.39875	-2.20154
8055969	NM_001009959	57471	ERMN	ermin, ERM-like protein	5.04396	3.77959	3.74086	-2.16128	-2.2
7893724	---	NA	NA	NA	6.97886	6.02958	6.39168	-2.56187	-2.19977
8042219	ENST00000459127	NA	NA	NA	8.05235	5.49906	5.66406	-2.36286	-2.19786
7896271	---	NA	NA	NA	8.46529	6.40477	6.64609	-2.43864	-2.19731
8047441	ENST00000365138	NA	NA	NA	6.44608	4.54948	4.16954	-1.81624	-2.19618
8053834	NM_025190	57730	ANKRD36B	ankyrin repeat domain 36B	10.2083	8.87677	9.01057	-2.32978	-2.19597
7893125	---	NA	NA	NA	10.3962	8.04773	8.31561	-2.46199	-2.19412
8131381	ENST00000409061	NA	NA	NA	6.89109	5.1159	5.01723	-2.0952	-2.19388
7894405	---	NA	NA	NA	7.36553	6.37341	6.90596	-2.72561	-2.19307
8117630	NM_003447	7718	ZNF165	zinc finger protein 165	7.35439	6.10346	5.92715	-2.01664	-2.19295
8144717	ENST00000384269	NA	NA	NA	8.43503	6.76365	6.91535	-2.3435	-2.19181
7894298	---	NA	NA	NA	8.91802	7.51422	8.00144	-2.67868	-2.19146
7894234	---	NA	NA	NA	8.85332	6.9511	6.67592	-1.91305	-2.18823
7895281	---	NA	NA	NA	3.86772	3.1851	3.67945	-2.682	-2.18764
7925182	NR_002956	677802	SNORA14B	small nucleolar RNA, H/ACA box 14B	6.8389	5.7563	6.00835	-2.43903	-2.18698
8020804	ENST00000410388	NA	NA	NA	4.926	3.41435	3.36325	-2.13562	-2.18673
7930274	ENST00000410571	NA	NA	NA	5.98757	4.89125	5.06241	-2.35736	-2.1862
7904164	ENST00000364244	NA	NA	NA	5.6434	3.45387	3.39201	-2.12404	-2.1859
8152453	NM_014112	7227	TRPS1	trichorhinophalangeal syndrome I	8.98753	7.3235	7.31797	-2.17939	-2.18492
7894418	---	NA	NA	NA	9.79157	8.72645	8.97946	-2.43754	-2.18453
7893505	---	NA	NA	NA	3.46585	2.55873	3.15867	-2.78393	-2.18399
8167763	NM_022117	64061	TSPYL2	TSPY-like 2	8.87158	6.57646	6.59172	-2.19874	-2.18347
8063522	ENST00000459416	NA	NA	NA	6.25682	3.84169	4.119	-2.45982	-2.1825
7893794	---	NA	NA	NA	6.64049	5.47415	5.88607	-2.59429	-2.18237
8033460	ENST00000363030	NA	NA	NA	6.90459	5.80351	5.90942	-2.28744	-2.18154
7892712	---	NA	NA	NA	9.19291	8.71491	8.81688	-2.28206	-2.18009
7892731	---	NA	NA	NA	7.01839	4.85961	5.12817	-2.44692	-2.17837
7893496	---	NA	NA	NA	8.29843	5.09108	5.26159	-2.34857	-2.17806
8047215	ENST00000384109	NA	NA	NA	4.36885	3.4937	3.77731	-2.45938	-2.17577
8121727	NR_002730	23629	BRD7P3	bromodomain containing 7 pseudogene 3	4.96454	3.8704	4.00101	-2.30636	-2.17576
7893503	---	NA	NA	NA	8.32162	7.23249	7.7967	-2.73894	-2.17473
7894193	---	NA	NA	NA	8.46049	5.91307	6.1911	-2.45253	-2.1745
8174361	NM_198057	1831	TSC22D3	TSC22 domain family, member 3	8.20023	7.49772	7.51358	-2.18963	-2.17377
8106017	ENST00000459129	NA	NA	NA	5.84546	4.1689	4.08699	-2.09145	-2.17335
7893216	---	NA	NA	NA	5.71456	5.96567	6.24453	-2.45124	-2.17238
7893057	---	NA	NA	NA	4.03611	3.7763	3.43601	-1.83208	-2.17237
8054254	NM_002285	3899	AFF3	AF4/FMR2 family, member 3	8.1162	6.74876	6.93161	-2.35354	-2.17069
7894522	---	NA	NA	NA	10.452	9.04265	9.16701	-2.29401	-2.16965
7892873	---	NA	NA	NA	3.88446	3.46495	4.03552	-2.7397	-2.16912
7971239	ENST00000411348	NA	NA	NA	7.54673	5.08951	5.15602	-2.23476	-2.16826
7895942	---	NA	NA	NA	10.7688	9.48649	9.66224	-2.3438	-2.16805
7893088	---	NA	NA	NA	5.69303	4.87831	5.44257	-2.73201	-2.16776
7936406	NA	NA	NA	NA	8.44706	7.13513	7.11763	-2.14935	-2.16685
7895004	---	NA	NA	NA	10.4953	9.2781	9.64072	-2.5274	-2.16479
8066402	NM_016470	51526	C20orf111	chromosome 20 open reading frame 111	9.53782	7.82841	7.93936	-2.27542	-2.16446
7893380	---	NA	NA	NA	7.14232	6.9592	6.84892	-2.05416	-2.16444
7892555	---	NA	NA	NA	9.62997	8.54231	8.5026	-2.12431	-2.16401
8014369	NM_002983	6348	CCL3	chemokine (C-C motif) ligand 3	8.91929	6.42141	6.23118	-1.9726	-2.16283
8016521	ENST00000459483	NA	NA	NA	5.23512	3.84938	3.82796	-2.13971	-2.16113
7895234	---	NA	NA	NA	6.41777	4.10219	4.47053	-2.52948	-2.16113
7894332	---	NA	NA	NA	6.33504	5.36278	5.30101	-2.09646	-2.15822
7895346	---	NA	NA	NA	7.34647	5.30971	5.11531	-1.9619	-2.1563
8041995	NM_003128	6711	SPTBN1	spectrin, beta, non-erythrocytic 1	11.2925	9.49978	9.49611	-2.1525	-2.15617
7895035	---	NA	NA	NA	4.95638	5.29087	5.12727	-1.99204	-2.15564
7894319	---	NA	NA	NA	4.10729	3.06048	2.83567	-1.93013	-2.15495
8134374	ENST00000459298	NA	NA	NA	8.74982	7.04089	7.21659	-2.3302	-2.15451
7894986	---	NA	NA	NA	8.22676	7.83897	8.02958	-2.34495	-2.15434
8110032	NM_153607	153222	C5orf41	chromosome 5 open reading frame 41	9.81605	7.878	7.9545	-2.22899	-2.15249
7893130	---	NA	NA	NA	12.5694	10.1528	10.3358	-2.33514	-2.15214
7892727	---	NA	NA	NA	5.77093	3.88571	4.63894	-2.90522	-2.15199
7894715	---	NA	NA	NA	4.72391	3.50675	3.4607	-2.10502	-2.15107
8052654	NM_020651	57162	PELI1	pellino E3 ubiquitin protein ligase 1	9.86113	7.24515	7.45812	-2.36374	-2.15076
8000690	ENST00000458775	NA	NA	NA	9.03177	6.88898	7.27785	-2.53862	-2.14975
8000649	ENST00000458775	NA	NA	NA	9.03177	6.88898	7.27785	-2.53862	-2.14975
7892526	---	NA	NA	NA	8.50123	7.55483	7.46532	-2.05856	-2.14807
7895695	---	NA	NA	NA	9.29087	6.93068	7.00047	-2.21671	-2.14692
7892763	---	NA	NA	NA	7.35917	7.3216	7.53652	-2.35954	-2.14463
7899160	NM_001803	1043	CD52	CD52 molecule	10.9492	10.0682	9.93337	-2.00957	-2.14437
8010778	NM_001893	1453	CSNK1D	casein kinase 1, delta	7.15876	6.39757	6.28993	-2.03654	-2.14418
8127542	ENST00000410392	NA	NA	NA	8.78093	7.09932	7.04812	-2.09155	-2.14276
7979862	ENST00000384041	NA	NA	NA	8.59633	6.38882	6.44271	-2.19658	-2.14269
7919403	NA	NA	NA	NA	6.1731	4.13525	4.06699	-2.07413	-2.14239
7919153	NA	NA	NA	NA	6.1731	4.13525	4.06699	-2.07413	-2.14239
7894751	---	NA	NA	NA	4.98163	4.64832	4.73492	-2.22862	-2.14202
7895860	---	NA	NA	NA	7.52117	4.72953	5.22819	-2.63994	-2.14128
7979804	ENST00000410452	NA	NA	NA	5.94051	4.75883	4.78145	-2.16097	-2.13835
7895335	---	NA	NA	NA	6.94036	5.55012	5.42218	-2.01021	-2.13815
7895788	---	NA	NA	NA	7.2855	5.42966	6.11327	-2.82102	-2.13741
8150576	ENST00000365644	NA	NA	NA	7.1542	3.93848	4.07297	-2.27085	-2.13636
8002967	ENST00000427613	NA	NA	NA	5.12192	4.05937	4.06733	-2.14304	-2.13509
8083494	NM_007288	4311	MME	membrane metallo-endopeptidase	7.15618	5.25319	5.27624	-2.15768	-2.13463
7895713	---	NA	NA	NA	6.16549	5.6815	5.38777	-1.84013	-2.13386
7936096	NM_014976	22984	PDCD11	programmed cell death 11	7.92332	6.64246	6.58182	-2.073	-2.13364
8018972	AK057217	100653515	LOC100653515	differential display clone 8	7.50077	6.23733	6.06279	-1.95683	-2.13136
7893931	---	NA	NA	NA	4.3292	2.71772	2.67069	-2.08401	-2.13104
7895048	---	NA	NA	NA	8.56699	5.73768	5.693	-2.08588	-2.13055
7896219	---	NA	NA	NA	6.70712	5.58956	4.996	-1.53637	-2.12993
7892886	---	NA	NA	NA	6.89105	5.58425	5.40754	-1.95164	-2.12834
7895023	---	NA	NA	NA	6.89194	5.82026	5.60172	-1.90806	-2.1266
7893468	---	NA	NA	NA	9.22296	6.02609	6.058	-2.15815	-2.12624
7892844	---	NA	NA	NA	6.75913	2.52684	3.11772	-2.7169	-2.12601
8165709	NC_001807	NA	NA	NA	11.138	9.74428	10.141	-2.52237	-2.12562
7977117	NA	NA	NA	NA	3.5557	2.6711	2.70303	-2.15523	-2.1233
7894222	---	NA	NA	NA	5.89303	3.18013	4.22063	-3.16368	-2.12317
7893212	---	NA	NA	NA	6.60477	5.76576	6.308	-2.66478	-2.12255
7896017	---	NA	NA	NA	10.2874	8.98069	9.21291	-2.35471	-2.12249
8027837	NM_001771	933	CD22	CD22 molecule	7.5405	5.55654	5.54547	-2.10833	-2.1194
7893493	---	NA	NA	NA	8.59726	6.34431	6.50984	-2.28266	-2.11712
7960947	NM_000014	2	A2M	alpha-2-macroglobulin	8.05927	5.79537	6.18747	-2.50838	-2.11628
8152759	NR_027427	83940	TATDN1	TatD DNase domain containing 1	8.04411	7.18782	7.34161	-2.26953	-2.11574
8093126	ENST00000383917	NA	NA	NA	7.39142	6.00552	6.15904	-2.26899	-2.11549
7965842	NA	NA	NA	NA	9.04959	7.23076	7.07552	-1.96012	-2.11536
8163105	ENST00000362461	NA	NA	NA	7.08595	5.12357	5.2691	-2.25983	-2.11429
8058197	NA	NA	NA	NA	7.89856	5.46594	5.59176	-2.23971	-2.1139
7972711	ENST00000410750	NA	NA	NA	8.36204	6.53941	6.85644	-2.43054	-2.11351
7896576	---	NA	NA	NA	6.85615	5.62872	5.78155	-2.2659	-2.11307
8058201	AK055262	NA	NA	NA	7.00669	5.40534	5.77005	-2.47754	-2.11283
7947989	ENST00000363220	NA	NA	NA	9.21586	7.5922	8.0161	-2.53561	-2.11172
7894837	---	NA	NA	NA	10.7271	8.24051	8.3633	-2.23381	-2.11103
7895538	---	NA	NA	NA	12.5223	11.1791	11.1322	-2.06196	-2.10891
7893720	---	NA	NA	NA	8.98351	7.92523	8.20931	-2.39227	-2.10819
8156164	NM_017576	55582	KIF27	kinesin family member 27	10.265	8.18937	8.1707	-2.08757	-2.10622
7893462	---	NA	NA	NA	6.9733	5.87634	6.05965	-2.28924	-2.10593
7892511	---	NA	NA	NA	6.03046	4.08783	4.45868	-2.47658	-2.10573
8173437	NM_001025265	158830	CXorf65	chromosome X open reading frame 65	9.43403	6.74392	7.14014	-2.50168	-2.10546
8006083	ENST00000459235	NA	NA	NA	4.26949	3.13463	3.13137	-2.10168	-2.10493
7961142	NM_002543	4973	OLR1	oxidized low density lipoprotein (lectin-like) receptor 1	7.52297	5.11159	5.24364	-2.23679	-2.10474
8170963	AY168775	100132967	LINC00204A	long intergenic non-protein coding RNA 204A	6.99884	5.36406	5.37828	-2.11743	-2.1032
8173179	NR_002308	442454	UQCRBP1	ubiquinol-cytochrome c reductase binding protein pseudogene 1	8.7257	6.36315	6.43932	-2.17902	-2.10285
8008113	NM_005831	10241	CALCOCO2	calcium binding and coiled-coil domain 2	10.0996	8.48999	8.44032	-2.05252	-2.10219
7895509	---	NA	NA	NA	11.103	9.91437	10.0301	-2.21731	-2.10154
7910096	NM_002296	3930	LBR	lamin B receptor	7.30254	5.09017	5.21474	-2.22349	-2.09892
7893400	---	NA	NA	NA	5.30756	3.41585	3.77436	-2.45512	-2.0966
8058520	NM_006891	1421	CRYGD	crystallin, gamma D	6.39308	6.39043	6.23519	-1.9413	-2.09654
7893728	---	NA	NA	NA	8.76742	7.79765	8.11637	-2.41425	-2.09552
7893275	---	NA	NA	NA	4.77236	3.50516	3.26191	-1.85159	-2.09484
8149590	ENST00000325394	NA	NA	NA	6.04554	4.98161	5.09804	-2.21105	-2.09462
7894581	---	NA	NA	NA	11.7361	9.40981	9.46547	-2.15022	-2.09456
8142169	NA	NA	NA	NA	5.04459	3.79464	3.74779	-2.04689	-2.09374
7894394	---	NA	NA	NA	5.21841	3.8116	4.01189	-2.29352	-2.09323
7895152	---	NA	NA	NA	6.64285	4.58636	4.46136	-1.96785	-2.09286
8121884	ENST00000410513	NA	NA	NA	8.21881	6.16888	6.25195	-2.17511	-2.09205
8176155	AY168775	100132967	LINC00204A	long intergenic non-protein coding RNA 204A	6.85532	5.17404	5.19876	-2.11537	-2.09065
7895706	---	NA	NA	NA	6.2028	3.9678	4.41603	-2.5378	-2.08956
7893857	---	NA	NA	NA	8.5939	7.8255	7.94131	-2.20365	-2.08785
7924207	NM_005401	5784	PTPN14	protein tyrosine phosphatase, non-receptor type 14	8.31253	6.82491	6.64217	-1.9048	-2.08753
7896661	---	NA	NA	NA	8.6145	6.47809	6.70838	-2.3174	-2.08711
7894566	---	NA	NA	NA	8.62939	5.24916	5.57953	-2.4172	-2.08683
7892517	---	NA	NA	NA	7.247	6.23212	6.40505	-2.25934	-2.08642
7896432	---	NA	NA	NA	9.7824	9.30777	9.17332	-1.95074	-2.0852
7896155	---	NA	NA	NA	3.91575	2.56175	3.01211	-2.53471	-2.08436
7896075	---	NA	NA	NA	4.51748	4.08519	3.33707	-1.33605	-2.08417
7894867	---	NA	NA	NA	6.10328	3.56592	4.56977	-3.08558	-2.08173
8139901	ENST00000363682	NA	NA	NA	4.52477	4.00178	3.89012	-1.96819	-2.07986
8133750	ENST00000363682	NA	NA	NA	4.52477	4.00178	3.89012	-1.96819	-2.07986
8135160	ENST00000363682	NA	NA	NA	4.52477	4.00178	3.89012	-1.96819	-2.07986
7971996	ENST00000362511	NA	NA	NA	7.23437	5.54222	5.73818	-2.27402	-2.07807
8074934	NM_013378	29802	VPREB3	pre-B lymphocyte 3	7.4413	6.18106	6.01273	-1.90791	-2.07624
8005153	NA	NA	NA	NA	3.94534	2.49898	2.35384	-1.93061	-2.07575
8014113	ENST00000365230	NA	NA	NA	4.87454	3.11531	3.24811	-2.20825	-2.07546
7896486	---	NA	NA	NA	4.76441	4.00174	4.79922	-2.8729	-2.07542
8008682	NM_138962	124540	MSI2	musashi homolog 2 (Drosophila)	10.423	9.14555	9.20603	-2.13457	-2.07409
7896212	---	NA	NA	NA	8.61169	7.64815	7.59232	-2.01824	-2.07407
7954965	ENST00000363016	NA	NA	NA	4.6378	3.6492	3.73638	-2.16105	-2.07387
7893108	---	NA	NA	NA	4.75949	3.36973	3.60805	-2.31142	-2.0731
7892515	---	NA	NA	NA	11.2946	9.78508	10.1676	-2.45499	-2.07251
7896012	---	NA	NA	NA	5.10419	3.8273	3.08251	-1.32733	-2.07213
7893983	---	NA	NA	NA	5.89346	5.66728	5.13492	-1.53917	-2.07153
7961151	NM_007360	22914	KLRK1	killer cell lectin-like receptor subfamily K, member 1	7.0921	3.81774	3.91016	-2.16278	-2.07036
7932510	ENST00000364520	NA	NA	NA	8.26741	5.47028	5.47113	-2.07102	-2.07017
7904572	ENST00000364829	NA	NA	NA	7.10956	7.70443	7.88924	-2.25483	-2.07002
7970507	ENST00000364951	NA	NA	NA	7.11384	5.79957	6.13839	-2.40869	-2.06987
8076463	BC014647	91695	RRP7B	ribosomal RNA processing 7 homolog B (S. cerevisiae)	5.56002	5.91087	6.08036	-2.23908	-2.06959
7922400	ENST00000363840	NA	NA	NA	10.5618	8.40601	8.73929	-2.40231	-2.06903
7895813	---	NA	NA	NA	8.77833	7.3255	8.04402	-2.78539	-2.06687
7894828	---	NA	NA	NA	4.16566	3.77655	3.30691	-1.59693	-2.06657
7896410	---	NA	NA	NA	4.77342	3.60308	3.83663	-2.29944	-2.06589
7920839	NM_006912	6016	RIT1	Ras-like without CAAX 1	9.99753	8.20027	8.30021	-2.16558	-2.06564
7942551	ENST00000410343	NA	NA	NA	7.21252	5.72019	6.07616	-2.42093	-2.06495
8022557	ENST00000362496	NA	NA	NA	6.00442	3.27642	3.49239	-2.2806	-2.06463
7912194	BC029383	NA	NA	NA	6.62601	6.26249	6.01714	-1.81901	-2.06436
7896492	---	NA	NA	NA	4.74236	2.85868	2.98217	-2.18662	-2.06314
7893388	---	NA	NA	NA	6.37392	3.7503	4.10372	-2.41619	-2.06277
7896619	---	NA	NA	NA	6.05408	4.62338	5.29235	-2.73173	-2.06276
8141765	BC035371	NA	NA	NA	8.82083	7.08827	7.06886	-2.04334	-2.06275
7894844	---	NA	NA	NA	11.6835	10.0567	10.1575	-2.16344	-2.06262
7917576	NM_052942	115362	GBP5	guanylate binding protein 5	8.44802	6.26146	6.41303	-2.21364	-2.06208
7958015	ENST00000459085	NA	NA	NA	7.13329	5.29085	5.58293	-2.35283	-2.06074
8067199	NA	NA	NA	NA	6.37876	4.0107	4.01124	-2.06038	-2.05984
7922343	NM_003326	7292	TNFSF4	tumor necrosis factor (ligand) superfamily, member 4	8.28815	6.57083	6.62821	-2.11718	-2.05979
8173338	ENST00000384020	NA	NA	NA	6.00568	3.31759	3.30486	-2.04629	-2.05902
8114470	NM_015564	26045	LRRTM2	leucine rich repeat transmembrane neuronal 2	6.68612	4.81644	4.77716	-2.01629	-2.05557
7893936	---	NA	NA	NA	7.471	5.85748	6.09503	-2.2931	-2.05555
7895957	---	NA	NA	NA	8.38164	7.82599	7.86074	-2.09026	-2.05551
8114491	NM_005847	9963	SLC23A1	solute carrier family 23 (nucleobase transporters), member 1	7.97761	6.73372	6.71842	-2.03877	-2.05407
7919392	ENST00000459096	NA	NA	NA	8.83381	8.49375	8.44835	-2.00773	-2.05313
7919151	ENST00000459096	NA	NA	NA	8.83381	8.49375	8.44835	-2.00773	-2.05313
8071204	ENST00000410141	NA	NA	NA	4.85161	3.53227	3.53905	-2.05927	-2.05249
7894286	---	NA	NA	NA	6.55471	4.61383	4.95928	-2.39782	-2.05237
7902205	NM_001559	3595	IL12RB2	interleukin 12 receptor, beta 2	9.27806	7.53992	7.72036	-2.23244	-2.052
8144701	AK092544	100131581	LOC100131581	uncharacterized LOC100131581	7.8791	5.11077	5.36071	-2.30178	-2.05185
7893633	---	NA	NA	NA	11.5197	10.3357	10.5225	-2.23848	-2.05166
7903389	AK000146	NA	NA	NA	9.39982	6.71305	6.88101	-2.21835	-2.05038
8005155	ENST00000410763	NA	NA	NA	6.38172	4.94595	4.93303	-2.03633	-2.04926
8146896	ENST00000384309	NA	NA	NA	5.43042	3.8028	3.91103	-2.15703	-2.0488
7981181	NR_003002	677768	SCARNA13	small Cajal body-specific RNA 13	7.56739	8.5696	8.64895	-2.12797	-2.04862
7892784	---	NA	NA	NA	5.4278	3.84395	4.85377	-3.05819	-2.04836
8075483	NM_052880	113791	PIK3IP1	phosphoinositide-3-kinase interacting protein 1	7.62179	6.60924	6.46533	-1.90331	-2.04722
7894017	---	NA	NA	NA	7.78156	6.4365	6.56334	-2.17199	-2.04515
7947421	ENST00000384081	NA	NA	NA	8.19648	6.03636	5.97379	-1.98232	-2.04489
7896018	---	NA	NA	NA	8.4738	7.62955	7.97138	-2.38639	-2.04456
7933632	AF090890	NA	NA	NA	6.01771	4.38839	4.40171	-2.05776	-2.04444
8002283	NM_144676	146456	TMED6	transmembrane emp24 protein transport domain containing 6	6.35949	5.11562	5.3604	-2.2891	-2.04432
8091503	NM_013308	29909	GPR171	G protein-coupled receptor 171	6.60431	4.37854	4.20567	-1.87121	-2.04407
7893542	---	NA	NA	NA	8.13562	7.28812	7.50007	-2.25522	-2.04328
8138592	AB052759	29896	TRA2A	transformer 2 alpha homolog (Drosophila)	8.66473	7.6036	7.84509	-2.28468	-2.04319
7927874	ENST00000384707	NA	NA	NA	7.5663	5.06798	5.44039	-2.41553	-2.04312
7964460	NM_004083	1649	DDIT3	DNA-damage-inducible transcript 3	7.93856	7.09633	7.09985	-2.04618	-2.04266
8152626	NA	NA	NA	NA	7.56675	3.90925	4.06333	-2.19644	-2.04236
7895575	---	NA	NA	NA	5.6011	4.22787	4.54776	-2.36132	-2.04143
7896342	---	NA	NA	NA	5.92101	4.03783	4.39605	-2.39932	-2.04109
7896179	---	NA	NA	NA	4.90991	3.78387	4.186	-2.44284	-2.0407
8083407	AF318318	NA	NA	NA	7.51229	5.25878	5.52079	-2.3027	-2.04068
7895727	---	NA	NA	NA	7.72267	7.06186	6.83614	-1.81492	-2.04064
7892554	---	NA	NA	NA	5.3449	3.60029	3.96691	-2.40676	-2.04014
7894988	---	NA	NA	NA	9.7469	8.97914	8.98474	-2.04568	-2.04008
7894272	---	NA	NA	NA	8.45854	6.49553	6.62214	-2.16613	-2.03952
7948037	NA	NA	NA	NA	6.35245	5.05236	5.25641	-2.24269	-2.03864
7895589	---	NA	NA	NA	8.41975	7.06682	7.11687	-2.08812	-2.03808
8097773	NM_006439	10586	MAB21L2	mab-21-like 2 (C. elegans)	6.67942	5.67411	5.16282	-1.52662	-2.0379
8025893	ENST00000365487	NA	NA	NA	4.667	3.86341	3.80339	-1.97775	-2.03776
7893440	---	NA	NA	NA	3.80613	2.72878	3.56323	-2.87186	-2.0374
8021470	NM_021127	5366	PMAIP1	phorbol-12-myristate-13-acetate-induced protein 1	8.56782	7.29035	7.32644	-2.07299	-2.03689
7895220	---	NA	NA	NA	11.8717	9.35947	9.52147	-2.19844	-2.03644
7907464	NA	NA	NA	NA	5.56512	4.25322	4.10407	-1.88697	-2.03612
8017702	ENST00000410341	NA	NA	NA	5.88595	5.05436	4.8655	-1.84675	-2.03562
7896671	---	NA	NA	NA	6.42705	5.756	6.31612	-2.59557	-2.03545
8095728	NM_001432	2069	EREG	epiregulin	9.05592	7.7179	7.8073	-2.12475	-2.03535
7893934	---	NA	NA	NA	8.83263	6.45622	6.17617	-1.75527	-2.03532
7893334	---	NA	NA	NA	9.85497	9.26556	9.39728	-2.16602	-2.0343
8031840	AF210651	57051	NAG18	NAG18 mRNA	5.83661	4.10832	4.0556	-1.98121	-2.03391
8003087	ENST00000362480	NA	NA	NA	9.43759	6.95577	7.00411	-2.08207	-2.03373
8052669	NM_014755	9792	SERTAD2	SERTA domain containing 2	9.82966	8.28552	8.38886	-2.13673	-2.03338
8013013	ENST00000362804	NA	NA	NA	6.04146	4.54814	4.71094	-2.19616	-2.03336
7962201	ENST00000364693	NA	NA	NA	5.35156	3.82184	3.78899	-1.99927	-2.03211
7896566	---	NA	NA	NA	9.18011	7.12612	7.42594	-2.33026	-2.03044
7895401	---	NA	NA	NA	6.59858	4.6489	5.37658	-2.7571	-2.02941
8023644	ENST00000420025	NA	NA	NA	3.98505	2.78213	2.88753	-2.13274	-2.02736
8127987	NR_002743	26799	SNORD50A	small nucleolar RNA, C/D box 50A	9.26743	8.70781	8.81343	-2.1323	-2.02669
7926383	NA	NA	NA	NA	6.06492	3.55871	3.85822	-2.32615	-2.02664
7971950	NM_080759	1602	DACH1	dachshund homolog 1 (Drosophila)	8.06357	6.8034	6.87989	-2.10298	-2.02649
8105504	NM_152789	257415	FAM133B	family with sequence similarity 133, member B	10.1133	8.67943	8.85341	-2.20045	-2.02647
7919596	AK125737	440570	LOC440570	uncharacterized LOC440570	7.61245	5.26567	5.31794	-2.07825	-2.02598
7919580	AK125737	440570	LOC440570	uncharacterized LOC440570	7.61245	5.26567	5.31794	-2.07825	-2.02598
8137250	NM_015660	26157	GIMAP2	GTPase, IMAP family member 2	9.70966	8.26272	8.45745	-2.2194	-2.02466
8055978	NM_152789	257415	FAM133B	family with sequence similarity 133, member B	10.8803	9.10426	9.27634	-2.19617	-2.02409
7895585	---	NA	NA	NA	11.5537	9.93783	10.0312	-2.11667	-2.02332
8120273	ENST00000384181	NA	NA	NA	7.2857	6.65649	6.40172	-1.76778	-2.02255
7952601	NM_001143820	2113	ETS1	v-ets erythroblastosis virus E26 oncogene homolog 1 (avian)	9.18794	7.05746	7.31842	-2.28321	-2.02225
7932548	ENST00000459569	NA	NA	NA	5.70551	3.81035	3.97734	-2.18896	-2.02197
7896516	---	NA	NA	NA	5.06409	4.50982	4.92859	-2.44053	-2.02176
7892822	---	NA	NA	NA	5.35478	5.08317	5.13615	-2.07461	-2.02162
7942071	ENST00000391114	NA	NA	NA	5.43648	4.0922	3.91729	-1.84658	-2.02149
7920472	NM_152263	7170	TPM3	tropomyosin 3	8.1644	6.85519	6.8171	-1.98282	-2.02092
7895839	---	NA	NA	NA	7.19486	6.38575	6.74176	-2.3742	-2.01819
7895720	---	NA	NA	NA	3.63258	3.27023	3.45046	-2.19794	-2.0177
7989218	NA	NA	NA	NA	7.59329	5.24777	5.16678	-1.93631	-2.01729
7893228	---	NA	NA	NA	7.46419	6.97312	6.85497	-1.89846	-2.01661
8092218	ENST00000364473	NA	NA	NA	5.99614	4.29502	4.39487	-2.11645	-2.0166
7896569	---	NA	NA	NA	6.93705	5.63544	5.87963	-2.26025	-2.01606
7970905	ENST00000390991	NA	NA	NA	6.85939	4.66874	4.52816	-1.87518	-2.01576
7922416	NR_003941	692195	SNORD75	small nucleolar RNA, C/D box 75	8.07209	8.0712	8.09726	-2.04135	-2.0153
7892676	---	NA	NA	NA	5.59349	4.54423	4.58415	-2.05389	-2.01397
7960984	NM_002864	5858	PZP	pregnancy-zone protein	7.43927	5.16629	5.31476	-2.16142	-2.01295
7892960	---	NA	NA	NA	10.8711	10.0222	10.1592	-2.14966	-2.01261
7893066	---	NA	NA	NA	3.46873	2.84885	3.02996	-2.19355	-2.01245
7893705	---	NA	NA	NA	9.1284	9.06166	9.32526	-2.27426	-2.01064
8011112	ENST00000459614	NA	NA	NA	7.23928	5.52787	5.46413	-1.94677	-2.01051
8073960	NM_001001852	415116	PIM3	pim-3 oncogene	9.10246	7.66216	7.6604	-2.00676	-2.00852
7917503	NM_018284	2635	GBP3	guanylate binding protein 3	7.66417	5.53586	5.49674	-1.96877	-2.00788
7896463	---	NA	NA	NA	5.4429	4.56955	4.51131	-1.94958	-2.00781
7945226	ENST00000410637	NA	NA	NA	6.68095	5.1986	5.43598	-2.24505	-2.00768
7893418	---	NA	NA	NA	9.08994	8.8582	8.932	-2.08076	-2.00696
7895877	---	NA	NA	NA	5.54176	4.49583	4.7726	-2.28364	-2.00687
7906069	NM_181885	339403	RXFP4	relaxin/insulin-like family peptide receptor 4	6.96766	6.02578	5.97812	-1.95787	-2.00553
8113124	NM_032290	84250	ANKRD32	ankyrin repeat domain 32	6.31824	4.97149	4.97454	-2.00821	-2.00516
7892539	---	NA	NA	NA	6.24959	7.01544	6.85203	-1.84158	-2.00499
8084810	ENST00000411185	NA	NA	NA	7.57019	5.80962	6.02393	-2.21902	-2.00472
8139458	AK096229	100128364	LOC100128364	uncharacterized LOC100128364	7.97668	6.15287	6.14863	-1.99957	-2.0038
7895215	---	NA	NA	NA	11.5353	9.6219	9.82248	-2.20408	-2.00351
8119184	NM_003958	9025	RNF8	ring finger protein 8, E3 ubiquitin protein ligase	8.69717	7.00695	7.01832	-2.01362	-2.00224
8168391	NR_026594	653687	LINC00246B	long intergenic non-protein coding RNA 246B	7.83097	5.94747	6.01844	-2.07212	-2.00115
7953975	ENST00000328332	NA	NA	NA	4.16836	2.83161	2.84116	-2.01065	-2.0011
7899069	ENST00000384572	NA	NA	NA	5.88746	4.28704	4.44619	-2.16005	-2.0009
8180269	NM_032026	83940	TATDN1	TatD DNase domain containing 1	8.87472	7.50729	7.86996	-2.36269	-2.00001
8125445	NA	NA	NA	NA	5.18584	3.85195	3.9782	-2.12596	-1.99971
7917516	NM_002053	2633	GBP1	guanylate binding protein 1, interferon-inducible	8.01489	6.06105	6.01748	-1.95497	-1.99855
8157450	NM_000608	5005	ORM2	orosomucoid 2	6.68251	5.42917	5.42162	-1.99099	-1.99853
7901227	NA	NA	NA	NA	6.32723	5.8772	6.15917	-2.27859	-1.99662
7894461	---	NA	NA	NA	10.2067	8.01187	8.51914	-2.50374	-1.99647
7987066	ENST00000391224	NA	NA	NA	6.51964	4.56658	4.66931	-2.09809	-1.99536
8016259	NM_001006607	474170	LRRC37A2	leucine rich repeat containing 37, member A2	9.5403	8.51658	8.46719	-1.94595	-1.99534
7894511	---	NA	NA	NA	6.2527	4.19063	4.26913	-2.07375	-1.99525
7967067	NM_001037495	8655	DYNLL1	dynein, light chain, LC8-type 1	10.6284	8.04854	7.96371	-1.90996	-1.9948
8050350	ENST00000365378	NA	NA	NA	6.9142	5.71817	5.83546	-2.11191	-1.99462
7895365	---	NA	NA	NA	7.48342	6.56554	6.39242	-1.82079	-1.99391
7907308	ENST00000459496	NA	NA	NA	4.00014	3.22018	3.17198	-1.94556	-1.99375
8055639	AK098835	9839	ZEB2	zinc finger E-box binding homeobox 2	7.50945	6.40923	6.63063	-2.21435	-1.99296
7952022	NM_001098526	120425	AMICA1	adhesion molecule, interacts with CXADR antigen 1	10.0063	7.81356	7.92662	-2.10555	-1.9925
7977103	NA	NA	NA	NA	8.81687	7.11757	7.24872	-2.1229	-1.99175
7892852	---	NA	NA	NA	6.96834	5.97398	5.94025	-1.95717	-1.99089
7894632	---	NA	NA	NA	6.73086	6.08862	5.87082	-1.77291	-1.99071
7904967	ENST00000391154	NA	NA	NA	9.12974	9.21632	9.27837	-2.05269	-1.99064
7948906	NR_002563	9301	SNORD27	small nucleolar RNA, C/D box 27	8.14674	7.08687	7.20854	-2.11178	-1.9901
8055085	ENST00000364600	NA	NA	NA	7.99622	5.24128	5.97438	-2.7228	-1.9897
8044961	NR_023343	100151683	RNU4ATAC	RNA, U4atac small nuclear (U12-dependent splicing)	8.36346	9.5685	9.80819	-2.22931	-1.98961
7976053	NA	NA	NA	NA	5.26463	4.69132	4.74592	-2.04384	-1.98924
7893765	---	NA	NA	NA	8.30754	6.72799	6.41524	-1.67643	-1.98918
7896172	---	NA	NA	NA	6.18024	5.48836	5.72774	-2.22717	-1.98779
8072484	ENST00000425084	NA	NA	NA	7.14001	5.44009	4.98538	-1.53282	-1.98752
7993846	ENST00000384315	NA	NA	NA	8.01846	6.00809	6.34377	-2.32288	-1.98721
7895688	---	NA	NA	NA	9.02284	6.98805	7.11251	-2.11156	-1.9871
7893219	---	NA	NA	NA	7.24489	5.5556	5.96739	-2.39878	-1.98699
8140317	ENST00000364004	NA	NA	NA	5.30921	4.57385	4.61588	-2.02604	-1.98401
7893430	---	NA	NA	NA	5.17329	3.2917	3.44059	-2.13273	-1.98385
7950444	ENST00000428553	NA	NA	NA	8.85651	8.49136	8.60543	-2.09776	-1.98369
7895627	---	NA	NA	NA	8.58851	7.52859	7.47317	-1.92727	-1.98269
8049235	NA	NA	NA	NA	5.93727	3.84042	3.75227	-1.89447	-1.98261
7892932	---	NA	NA	NA	9.95844	8.04889	8.29519	-2.22869	-1.98238
8161646	ENST00000459091	NA	NA	NA	3.28932	2.29984	2.55791	-2.2401	-1.98204
8128698	NM_014454	27244	SESN1	sestrin 1	9.8019	7.45693	7.52266	-2.04734	-1.98161
8016429	ENST00000384576	NA	NA	NA	7.89081	5.70614	6.30783	-2.58239	-1.9807
7893410	---	NA	NA	NA	8.82389	8.14546	7.86611	-1.70125	-1.98062
8104607	NA	NA	NA	NA	5.3495	3.94154	4.03723	-2.0757	-1.98001
7896275	---	NA	NA	NA	6.78465	4.52304	5.33231	-2.78919	-1.97992
7892821	---	NA	NA	NA	4.2764	2.60037	3.12	-2.49942	-1.97978
8098289	ENST00000364948	NA	NA	NA	6.38789	4.96766	5.1143	-2.12608	-1.97944
7896609	---	NA	NA	NA	10.5164	9.69854	10.017	-2.29766	-1.97919
8110520	ENST00000451823	NA	NA	NA	6.66415	5.89128	5.87221	-1.95881	-1.97788
8059680	NM_000867	3357	HTR2B	5-hydroxytryptamine (serotonin) receptor 2B, G protein-coupled	7.23224	4.09396	4.25002	-2.13282	-1.97677
7894037	---	NA	NA	NA	11.0128	9.72638	9.8196	-2.06976	-1.97653
7953383	NR_004387	692148	SCARNA10	small Cajal body-specific RNA 10	7.74043	7.50185	7.80924	-2.28301	-1.97562
7920875	NR_003005	677771	SCARNA4	small Cajal body-specific RNA 4	5.98996	5.18402	5.15056	-1.94042	-1.97388
8174141	NM_001012978	340542	BEX5	brain expressed, X-linked 5	6.70875	5.54446	5.37986	-1.80915	-1.97375
7896537	---	NA	NA	NA	5.68665	4.7909	4.56965	-1.75126	-1.97252
7894396	---	NA	NA	NA	6.8114	5.42234	5.80949	-2.35961	-1.97246
8117408	NM_021052	3012	HIST1H2AE	histone cluster 1, H2ae	8.48989	8.48841	8.51902	-2.00265	-1.97204
8100210	NM_003328	7294	TXK	TXK tyrosine kinase	8.56874	6.44442	6.61651	-2.1423	-1.9702
8076292	NM_145174	150353	DNAJB7	DnaJ (Hsp40) homolog, subfamily B, member 7	6.61745	4.63798	4.83263	-2.16466	-1.97002
7931810	NM_001300	1316	KLF6	Kruppel-like factor 6	8.56152	7.75478	7.77591	-1.99077	-1.96964
7896372	---	NA	NA	NA	6.61734	5.47484	5.61111	-2.1053	-1.96903
7995477	ENST00000365254	NA	NA	NA	7.65581	6.68522	6.97635	-2.25968	-1.96854
7895967	---	NA	NA	NA	6.22968	4.62292	4.50533	-1.85062	-1.96821
8032212	AK127759	374291	NDUFS7	NADH dehydrogenase (ubiquinone) Fe-S protein 7, 20kDa (NADH-coenzyme Q reductase)	7.77365	6.04355	6.07896	-2.00177	-1.96636
7901804	NM_176877	10207	INADL	InaD-like (Drosophila)	7.574	5.61935	5.71795	-2.06392	-1.96532
7892925	---	NA	NA	NA	11.3946	9.06487	9.16197	-2.0623	-1.96521
8152865	AB062477	NA	NA	NA	6.94616	5.53544	5.44505	-1.87431	-1.9647
7893043	---	NA	NA	NA	7.49553	6.91714	6.72664	-1.77377	-1.96427
8021183	NR_003003	677769	SCARNA17	small Cajal body-specific RNA 17	7.69744	7.8118	7.80061	-1.95273	-1.96392
7894008	---	NA	NA	NA	7.08505	7.31524	7.35522	-2.00374	-1.96376
7943191	ENST00000411106	NA	NA	NA	4.92624	3.16555	3.28502	-2.08319	-1.96372
7893229	---	NA	NA	NA	7.08721	5.28554	5.73939	-2.41483	-1.96098
7895000	---	NA	NA	NA	8.6892	8.11835	8.42995	-2.27218	-1.96059
7892959	---	NA	NA	NA	9.15813	8.74822	8.57736	-1.78842	-1.95928
7893372	---	NA	NA	NA	4.53207	2.95423	2.96556	-1.96911	-1.95778
7894268	---	NA	NA	NA	7.14916	6.06884	6.25368	-2.14237	-1.95755
7892610	---	NA	NA	NA	8.83163	7.74622	7.8865	-2.0976	-1.95732
8168357	NR_002309	441502	RPS26P11	ribosomal protein S26 pseudogene 11	9.53259	10.49	10.4081	-1.87513	-1.95706
7893383	---	NA	NA	NA	6.33181	5.1474	5.67525	-2.48367	-1.95582
7892759	---	NA	NA	NA	7.11205	4.53941	5.71096	-3.12734	-1.95579
7893635	---	NA	NA	NA	6.09633	4.57846	4.61637	-1.99362	-1.95572
7892745	---	NA	NA	NA	10.1251	8.82432	8.93408	-2.06461	-1.95485
7893300	---	NA	NA	NA	7.3956	5.63927	5.75891	-2.07353	-1.95389
8070396	NA	NA	NA	NA	5.60257	4.86907	4.87168	-1.95488	-1.95228
7894883	---	NA	NA	NA	8.47703	6.67382	6.78901	-2.06742	-1.95222
8102728	GENSCAN00000031902	NA	NA	NA	8.37457	7.22085	7.35473	-2.08506	-1.95118
8016739	NM_005749	10140	TOB1	transducer of ERBB2, 1	9.28774	7.6982	7.76535	-2.01638	-1.94921
8144699	AY461701	NA	NA	NA	7.1685	4.9527	5.31703	-2.31291	-1.94859
7940996	NM_012094	25824	PRDX5	peroxiredoxin 5	10.0835	9.28482	9.39696	-2.06052	-1.94839
7893013	---	NA	NA	NA	7.75645	6.94956	6.99024	-1.98897	-1.9483
7940018	NA	NA	NA	NA	5.30508	4.28732	4.31452	-1.97421	-1.94701
7901359	ENST00000384465	NA	NA	NA	3.59921	2.76844	2.64761	-1.82607	-1.94689
7893117	---	NA	NA	NA	5.14246	3.61964	3.95487	-2.28172	-1.94649
8162006	NM_025211	80318	GKAP1	G kinase anchoring protein 1	7.33915	5.35954	5.51239	-2.09871	-1.94587
8054054	NM_025190	57730	ANKRD36B	ankyrin repeat domain 36B	11.059	8.85915	9.11787	-2.2045	-1.94579
7894242	---	NA	NA	NA	6.94494	5.06508	5.68126	-2.56136	-1.9452
7895652	---	NA	NA	NA	11.2953	10.0541	10.401	-2.29196	-1.94503
7948879	NA	NA	NA	NA	7.84327	6.4041	6.75744	-2.29832	-1.94498
7964260	NA	NA	NA	NA	6.67078	4.91348	5.10961	-2.1408	-1.94467
7896367	---	NA	NA	NA	12.9356	10.6883	10.6526	-1.90812	-1.94376
8115732	AY358216	100133106	LOC100133106	VCEW9374	6.43515	5.35492	5.21016	-1.7988	-1.94356
7895304	---	NA	NA	NA	8.91935	6.83654	7.07752	-2.18391	-1.94293
8132743	NM_152701	154664	ABCA13	ATP-binding cassette, sub-family A (ABC1), member 13	7.69163	5.82962	5.86785	-1.98115	-1.94291
7893330	---	NA	NA	NA	4.09363	3.40125	3.31388	-1.85539	-1.94276
7906574	NR_002190	474338	SUMO1P3	SUMO1 pseudogene 3	6.35381	4.52858	4.51239	-1.92599	-1.94216
8010622	ENST00000384294	NA	NA	NA	4.96098	3.1924	3.40177	-2.15142	-1.94206
8179326	NM_001040437	50854	C6orf48	chromosome 6 open reading frame 48	10.1565	10.3274	10.3178	-1.9311	-1.94074
8178090	NM_001040437	50854	C6orf48	chromosome 6 open reading frame 48	10.1565	10.3274	10.3178	-1.9311	-1.94074
8086330	NM_033027	64651	CSRNP1	cysteine-serine-rich nuclear protein 1	7.52717	6.98997	6.98274	-1.93318	-1.94041
7899560	ENST00000383977	NA	NA	NA	7.78631	6.17596	6.04746	-1.81187	-1.94037
8091712	AF257098	NA	NA	NA	4.5495	3.16362	3.14577	-1.92168	-1.93952
7893663	---	NA	NA	NA	6.52252	4.93288	5.22274	-2.22742	-1.93755
8053797	ENST00000456556	NA	NA	NA	8.52071	7.77267	7.90444	-2.06913	-1.93735
8128247	NM_021813	60468	BACH2	BTB and CNC homology 1, basic leucine zipper transcription factor 2	7.85855	6.45145	6.45721	-1.94257	-1.93681
7953924	NM_207345	283420	CLEC9A	C-type lectin domain family 9, member A	7.90803	5.88731	5.71371	-1.76204	-1.93564
8092390	ENST00000365632	NA	NA	NA	8.202	6.39187	6.44579	-1.98836	-1.93444
8055135	NA	NA	NA	NA	8.15255	6.11261	5.97109	-1.79231	-1.93383
8136059	NA	NA	NA	NA	6.55909	4.86672	4.78716	-1.85377	-1.93332
7894841	---	NA	NA	NA	4.4686	2.98585	3.38266	-2.32994	-1.93314
8125436	NM_002125	3127	HLA-DRB5	major histocompatibility complex, class II, DR beta 5	7.96531	6.89158	6.71868	-1.75983	-1.93273
7985562	NR_003246	374650	GOLGA6L5	golgin A6 family-like 5 (pseudogene)	8.87306	6.99948	7.03514	-1.96792	-1.93227
7893069	---	NA	NA	NA	8.32936	7.55539	7.5548	-1.92952	-1.93011
7896597	---	NA	NA	NA	7.10154	5.49372	6.3709	-2.80569	-1.9285
7893651	---	NA	NA	NA	10.1337	8.84233	8.97344	-2.05962	-1.9285
8130499	NM_006519	6993	DYNLT1	dynein, light chain, Tctex-type 1	9.73391	8.32615	8.38755	-1.98975	-1.92835
7894274	---	NA	NA	NA	7.04769	5.80861	6.3369	-2.45648	-1.92819
8057377	NM_173648	285025	CCDC141	coiled-coil domain containing 141	7.03693	4.8486	4.9535	-2.03222	-1.92732
7893483	---	NA	NA	NA	8.19387	7.42195	7.51835	-2.02352	-1.92712
7893433	---	NA	NA	NA	5.65796	4.20371	4.25535	-1.97856	-1.92693
7895858	---	NA	NA	NA	5.33	3.40383	3.79284	-2.31575	-1.92674
7893273	---	NA	NA	NA	9.34665	7.25242	6.88747	-1.56084	-1.92579
8154763	NA	NA	NA	NA	7.19862	4.96472	4.96668	-1.92626	-1.92431
7894386	---	NA	NA	NA	11.0903	9.47848	9.4664	-1.91195	-1.92403
7989922	NR_004388	692149	SCARNA14	small Cajal body-specific RNA 14	4.57223	3.97837	4.00164	-1.94653	-1.92325
7938035	NM_006074	10346	TRIM22	tripartite motif containing 22	9.87134	7.95141	7.99146	-1.96283	-1.92278
8150877	NR_002437	26795	SNORD54	small nucleolar RNA, C/D box 54	8.93255	6.83431	6.95812	-2.04508	-1.92127
8069768	ENST00000459184	NA	NA	NA	4.88426	3.29577	3.19285	-1.81825	-1.92118
7894528	---	NA	NA	NA	3.96449	4.5642	3.88705	-1.24253	-1.91968
8071061	AK097082	387590	TPTEP1	transmembrane phosphatase with tensin homology pseudogene 1	8.88293	7.16345	7.54744	-2.30364	-1.91965
7914139	NM_014110	5511	PPP1R8	protein phosphatase 1, regulatory subunit 8	9.28193	5.4366	5.5432	-2.02607	-1.91947
7954995	ENST00000362686	NA	NA	NA	4.78015	3.76977	3.86485	-2.0141	-1.91901
7893217	---	NA	NA	NA	9.90432	9.98661	9.93026	-1.86197	-1.91831
7895450	---	NA	NA	NA	7.25498	4.68712	5.16727	-2.39832	-1.91816
7894227	---	NA	NA	NA	5.97778	4.12256	4.49045	-2.28587	-1.91797
8170228	ENST00000408448	NA	NA	NA	3.86963	2.78638	2.69881	-1.82957	-1.91714
8071194	AK090944	25786	DGCR11	DiGeorge syndrome critical region gene 11	8.55662	5.37453	5.47643	-2.0189	-1.917
7893109	---	NA	NA	NA	4.4291	4.11512	3.68621	-1.48795	-1.91686
7893092	---	NA	NA	NA	5.49078	4.86653	4.72213	-1.77228	-1.91667
7895802	---	NA	NA	NA	9.46887	9.07266	9.20867	-2.05263	-1.91661
7896059	---	NA	NA	NA	11.0765	9.40503	9.41028	-1.92172	-1.91647
7895176	---	NA	NA	NA	4.1795	3.28047	2.91851	-1.55449	-1.91646
7894024	---	NA	NA	NA	3.69704	2.54303	2.34809	-1.72117	-1.91612
7927527	ENST00000411250	NA	NA	NA	8.57583	7.53376	7.68326	-2.06548	-1.91596
7933593	ENST00000411250	NA	NA	NA	8.57583	7.53376	7.68326	-2.06548	-1.91596
8148194	ENST00000410675	NA	NA	NA	4.99971	3.66816	3.30428	-1.55197	-1.91586
8122136	NM_001016	6206	RPS12	ribosomal protein S12	11.732	10.3104	10.4008	-2.00582	-1.91544
7895586	---	NA	NA	NA	6.4264	5.41167	5.10435	-1.60685	-1.91417
7895631	---	NA	NA	NA	5.22257	4.38741	3.66756	-1.19352	-1.91336
7894072	---	NA	NA	NA	12.4004	9.76911	9.65221	-1.79602	-1.91293
7894290	---	NA	NA	NA	6.90705	6.34996	6.17107	-1.73398	-1.91287
7893183	---	NA	NA	NA	5.16441	4.79446	5.03894	-2.15713	-1.91265
8040111	ENST00000459489	NA	NA	NA	5.99899	3.94993	4.12617	-2.08879	-1.91255
8040616	ENST00000410784	NA	NA	NA	3.94778	2.29251	2.44242	-2.06213	-1.91222
8077877	AK094424	100130924	LOC100130924	uncharacterized LOC100130924	6.81874	5.47358	5.34145	-1.77982	-1.91196
8108267	NM_014386	27039	PKD2L2	polycystic kidney disease 2-like 2	5.08742	3.91732	4.00532	-1.99847	-1.91047
7985472	NR_003246	374650	GOLGA6L5	golgin A6 family-like 5 (pseudogene)	8.86006	7.08097	7.04021	-1.8693	-1.91007
8146353	ENST00000384639	NA	NA	NA	4.50171	3.17082	3.08909	-1.82766	-1.90938
8126016	ENST00000410667	NA	NA	NA	4.27393	3.27732	3.36083	-1.99253	-1.90901
8084708	NR_002588	619568	SNORA4	small nucleolar RNA, H/ACA box 4	8.52499	7.63171	7.7573	-2.03457	-1.90898
7983910	NM_020980	366	AQP9	aquaporin 9	7.47286	4.8079	4.90819	-2.00914	-1.90884
7944361	ENST00000363372	NA	NA	NA	4.29042	2.69286	3.01723	-2.23028	-1.9059
7925342	NM_019891	56605	ERO1LB	ERO1-like beta (S. cerevisiae)	8.3199	6.49291	6.62636	-2.03924	-1.90579
8051234	ENST00000410292	NA	NA	NA	6.01589	3.80156	4.00289	-2.10581	-1.90447
7895166	---	NA	NA	NA	4.15837	3.279	2.8048	-1.42907	-1.90327
7947926	ENST00000363506	NA	NA	NA	3.59492	2.83416	2.95838	-2.02659	-1.90237
8117020	NM_013262	29116	MYLIP	myosin regulatory light chain interacting protein	9.44568	8.06483	8.1338	-1.97106	-1.90208
7896277	---	NA	NA	NA	10.4246	9.61402	9.61622	-1.90366	-1.90145
7986442	ENST00000391004	NA	NA	NA	7.56733	5.58756	5.90986	-2.223	-1.9007
7926677	NM_001145373	220213	OTUD1	OTU domain containing 1	9.46336	7.75758	7.75623	-1.89922	-1.90057
8066528	ENST00000425680	NA	NA	NA	6.93707	5.05333	5.53127	-2.37753	-1.89959
7901212	NM_006004	7388	UQCRH	ubiquinol-cytochrome c reductase hinge protein	8.67033	7.33641	7.44425	-2.006	-1.89816
8050844	AF052121	100131510	LOC100131510	uncharacterized LOC100131510	6.27488	5.40283	5.56168	-2.0564	-1.89756
7987248	NR_027410	440270	GOLGA8B	golgin A8 family, member B	10.0322	8.33257	8.41905	-1.98298	-1.89651
7895026	---	NA	NA	NA	12.6449	11.154	11.2648	-2.00714	-1.89634
7958842	ENST00000363265	NA	NA	NA	5.19517	4.39203	4.01713	-1.52076	-1.89566
7896509	---	NA	NA	NA	6.31028	5.1732	5.20441	-1.92547	-1.89427
7893966	---	NA	NA	NA	12.4714	10.3978	10.4999	-1.99622	-1.89411
7892918	---	NA	NA	NA	7.11159	6.2729	7.02484	-2.64391	-1.89197
7895178	---	NA	NA	NA	9.46437	8.4075	8.70746	-2.19085	-1.89088
7893391	---	NA	NA	NA	10.0596	9.29139	9.34657	-1.9459	-1.89074
7893556	---	NA	NA	NA	5.64514	6.2336	6.59398	-2.25101	-1.89062
7894940	---	NA	NA	NA	9.28216	5.88396	6.81876	-2.82534	-1.89054
7931830	ENST00000459095	NA	NA	NA	4.70404	3.38659	3.17793	-1.68179	-1.89044
7925927	ENST00000459095	NA	NA	NA	4.70404	3.38659	3.17793	-1.68179	-1.89044
8071420	NM_000185	3053	SERPIND1	serpin peptidase inhibitor, clade D (heparin cofactor), member 1	6.60909	5.09743	4.84999	-1.64297	-1.8904
8020653	NM_012189	26256	CABYR	calcium binding tyrosine-(Y)-phosphorylation regulated	5.87783	4.88351	4.87399	-1.87993	-1.88945
7894722	---	NA	NA	NA	11.7099	11.1748	11.161	-1.87549	-1.88936
7990922	NM_001164465	647042	GOLGA6L10	golgin A6 family-like 10	9.40052	7.73085	7.69244	-1.85046	-1.88887
7893405	---	NA	NA	NA	7.47366	5.28413	5.62155	-2.2259	-1.88848
7974066	NM_002687	5411	PNN	pinin, desmosome associated protein	12.0016	9.8544	9.93583	-1.96989	-1.88846
7944179	NM_000733	916	CD3E	CD3e molecule, epsilon (CD3-TCR complex)	7.67758	5.81316	5.83246	-1.90739	-1.8881
7894001	---	NA	NA	NA	7.99876	7.34002	7.32925	-1.87542	-1.8862
8002865	NM_006324	10428	CFDP1	craniofacial development protein 1	9.59901	8.17073	8.29734	-2.01121	-1.88461
8170990	NR_002969	677817	SNORA36A	small nucleolar RNA, H/ACA box 36A	5.5265	4.13145	4.35574	-2.10721	-1.88292
7953715	NM_015509	25977	NECAP1	NECAP endocytosis associated 1	9.80255	8.55182	8.67489	-2.00598	-1.88292
7990943	NM_001164465	647042	GOLGA6L10	golgin A6 family-like 10	9.28981	7.64555	7.58993	-1.82676	-1.88238
7896096	---	NA	NA	NA	4.6954	3.56438	2.66642	-0.98428	-1.88224
7895265	---	NA	NA	NA	3.8154	3.29906	3.20459	-1.78768	-1.88215
7896052	---	NA	NA	NA	7.97223	6.98387	7.45821	-2.35639	-1.88206
7894558	---	NA	NA	NA	8.97945	7.66801	7.60864	-1.82207	-1.88144
7892562	---	NA	NA	NA	10.0418	8.47855	8.40908	-1.81154	-1.88101
7896551	---	NA	NA	NA	3.9667	3.47192	3.70091	-2.10976	-1.88078
8146328	NA	NA	NA	NA	6.87556	5.35351	5.50279	-2.02937	-1.8801
8070297	NM_001136154	2078	ERG	v-ets erythroblastosis virus E26 oncogene homolog (avian)	11.4257	9.25513	9.45318	-2.07785	-1.8798
8140782	NM_000927	5243	ABCB1	ATP-binding cassette, sub-family B (MDR/TAP), member 1	8.87828	6.38216	6.46031	-1.95513	-1.87698
7894868	---	NA	NA	NA	5.12714	3.61611	3.27205	-1.53206	-1.87611
8108256	NM_006790	9499	MYOT	myotilin	5.9606	4.71403	4.54078	-1.70247	-1.87572
8129390	NA	NA	NA	NA	7.77132	4.79523	5.14689	-2.22683	-1.87517
7893124	---	NA	NA	NA	5.02	4.69616	5.03857	-2.21719	-1.87478
7896366	---	NA	NA	NA	13.514	11.2924	11.3429	-1.92499	-1.87453
8113879	AK054976	3094	HINT1	histidine triad nucleotide binding protein 1	8.44321	7.60478	7.561	-1.82905	-1.87283
7892781	---	NA	NA	NA	6.50261	6.57765	6.26337	-1.55757	-1.87184
7896049	---	NA	NA	NA	11.1158	8.65725	8.82199	-2.03607	-1.87133
7894063	---	NA	NA	NA	9.36109	9.11557	9.01158	-1.76643	-1.87043
7896056	---	NA	NA	NA	6.38206	5.17394	5.49378	-2.19012	-1.87028
8163426	ENST00000410950	NA	NA	NA	7.53864	6.24436	6.24419	-1.8695	-1.86967
7892524	---	NA	NA	NA	8.77975	6.17709	6.36825	-2.06035	-1.8692
7895976	---	NA	NA	NA	9.10242	9.46256	9.48473	-1.891	-1.86883
7893478	---	NA	NA	NA	7.40756	6.00986	6.24749	-2.1063	-1.86867
8012349	NM_002616	5187	PER1	period homolog 1 (Drosophila)	8.09417	7.56785	7.67905	-1.97896	-1.86776
7981288	ENST00000411380	NA	NA	NA	5.15269	4.55103	4.3526	-1.66867	-1.8671
8148474	NA	NA	NA	NA	7.24539	6.28446	5.95728	-1.53984	-1.86702
7894825	---	NA	NA	NA	7.42517	6.57748	7.09688	-2.38636	-1.86696
7967698	ENST00000410506	NA	NA	NA	7.45303	5.3709	5.56088	-2.05675	-1.86677
7893951	---	NA	NA	NA	6.14665	5.03226	5.24008	-2.07416	-1.86634
7894697	---	NA	NA	NA	8.62974	6.32275	6.53334	-2.07675	-1.86617
7895175	---	NA	NA	NA	6.93422	5.92049	5.89806	-1.84127	-1.8637
8101061	ENST00000364774	NA	NA	NA	8.63082	6.68612	7.06325	-2.23971	-1.86258
7918367	NM_005272	2780	GNAT2	guanine nucleotide binding protein (G protein), alpha transducing activity polypeptide 2	6.93475	5.33142	5.21873	-1.74987	-1.86255
7978187	NM_014169	29082	CHMP4A	charged multivesicular body protein 4A	6.94182	5.87108	5.96506	-1.95633	-1.86235
8140942	NM_001040057	257415	FAM133B	family with sequence similarity 133, member B	9.98855	8.79065	8.96	-2.03071	-1.86136
7895469	---	NA	NA	NA	4.50971	4.77874	4.66453	-1.74716	-1.86136
7977732	NR_002916	319103	SNORD8	small nucleolar RNA, C/D box 8	7.06918	5.9856	5.98306	-1.85875	-1.86129
7895224	---	NA	NA	NA	9.37911	8.65788	8.65164	-1.8537	-1.85994
8163424	NA	NA	NA	NA	8.04734	6.52961	6.4233	-1.75361	-1.85992
7895906	---	NA	NA	NA	7.00554	6.01555	5.94859	-1.79256	-1.85952
7894285	---	NA	NA	NA	6.75866	5.87215	6.30417	-2.29064	-1.85862
8145136	NM_005605	5533	PPP3CC	protein phosphatase 3, catalytic subunit, gamma isozyme	9.2004	7.41026	7.37418	-1.82201	-1.85808
7896092	---	NA	NA	NA	7.90259	6.98605	7.21938	-2.08988	-1.85655
7970542	ENST00000410815	NA	NA	NA	6.11946	5.17111	4.84887	-1.53351	-1.85574
8021365	NM_005603	5205	ATP8B1	ATPase, aminophospholipid transporter, class I, type 8B, member 1	8.1306	7.43752	7.50109	-1.91841	-1.85484
7991110	NR_003246	374650	GOLGA6L5	golgin A6 family-like 5 (pseudogene)	9.34591	7.67633	7.62617	-1.80447	-1.85462
7892608	---	NA	NA	NA	9.45853	8.95633	8.96189	-1.85973	-1.85417
7922656	NM_032360	84320	ACBD6	acyl-CoA binding domain containing 6	7.42493	7.19888	7.22862	-1.88322	-1.85348
7896628	---	NA	NA	NA	8.57771	6.22593	6.61839	-2.24519	-1.85273
8021993	ENST00000383960	NA	NA	NA	5.83596	4.02829	3.90428	-1.72781	-1.85183
7923440	NA	NA	NA	NA	6.0251	3.07733	3.85337	-2.62751	-1.85147
7896318	---	NA	NA	NA	6.40592	3.70331	4.87739	-3.02428	-1.85021
7894472	---	NA	NA	NA	7.05699	4.27152	4.2793	-1.85769	-1.8499
7965836	ENST00000410323	NA	NA	NA	5.1823	3.02906	3.18879	-2.00963	-1.8499
7894493	---	NA	NA	NA	9.23716	8.53862	8.54373	-1.85496	-1.84985
7895650	---	NA	NA	NA	7.81562	5.7568	6.03446	-2.12702	-1.84936
7971163	ENST00000363656	NA	NA	NA	10.0899	9.07822	9.01123	-1.78102	-1.84801
8123642	ENST00000410316	NA	NA	NA	8.38918	5.24977	5.30541	-1.90309	-1.84746
7985695	NM_006738	11214	AKAP13	A kinase (PRKA) anchor protein 13	9.94581	8.47551	8.47418	-1.84557	-1.84691
7894547	---	NA	NA	NA	6.3797	5.30097	4.8605	-1.40635	-1.84682
7892854	---	NA	NA	NA	4.00084	3.89175	3.54791	-1.50273	-1.84658
7895562	---	NA	NA	NA	6.42763	5.08199	5.3932	-2.15756	-1.84635
7893980	---	NA	NA	NA	5.53934	3.55408	3.88129	-2.17342	-1.84621
7938366	BX641032	7465	WEE1	WEE1 homolog (S. pombe)	9.75171	7.69709	8.15193	-2.30012	-1.84528
7902472	NA	NA	NA	NA	8.14152	6.35551	6.30638	-1.79612	-1.84526
7953871	ENST00000391130	NA	NA	NA	5.16922	4.29305	3.87874	-1.43	-1.84431
8149137	NM_005217	1668	DEFA3	defensin, alpha 3, neutrophil-specific	9.70124	6.05335	5.96878	-1.75926	-1.84383
8149126	NM_005217	1668	DEFA3	defensin, alpha 3, neutrophil-specific	9.70124	6.05335	5.96878	-1.75926	-1.84383
8149116	NM_005217	1668	DEFA3	defensin, alpha 3, neutrophil-specific	9.70124	6.05335	5.96878	-1.75926	-1.84383
7895449	---	NA	NA	NA	8.00022	4.97157	4.79346	-1.66532	-1.84342
7894531	---	NA	NA	NA	6.50107	4.62337	4.37324	-1.59255	-1.84268
7895129	---	NA	NA	NA	4.88548	4.76049	4.77815	-1.85942	-1.84176
7894876	---	NA	NA	NA	8.65373	8.56448	8.70661	-1.98287	-1.84074
7896720	---	NA	NA	NA	7.24873	5.3269	5.65137	-2.16387	-1.8394
7892881	---	NA	NA	NA	4.44709	4.09232	4.38913	-2.13607	-1.83926
7975076	NM_021979	3306	HSPA2	heat shock 70kDa protein 2	7.67398	7.246	7.31476	-1.90791	-1.83915
8151421	ENST00000365350	NA	NA	NA	4.97759	4.155	4.14225	-1.82384	-1.83658
7971388	NM_001010875	253512	SLC25A30	solute carrier family 25, member 30	9.02586	7.27211	7.52277	-2.08693	-1.83627
8043449	BC030813	50802	IGK@	immunoglobulin kappa locus	7.75782	6.48578	6.32714	-1.67701	-1.83566
7893234	---	NA	NA	NA	6.57713	5.66739	5.85604	-2.02425	-1.8356
8134351	NM_001166160	55607	PPP1R9A	protein phosphatase 1, regulatory subunit 9A	7.4463	5.06307	5.31749	-2.08957	-1.83515
7893660	---	NA	NA	NA	9.91524	9.21913	9.32176	-1.93736	-1.83473
8020451	ENST00000363107	NA	NA	NA	4.57377	3.32676	3.41874	-1.92461	-1.83263
7892744	---	NA	NA	NA	6.60513	7.50518	7.65504	-1.98127	-1.83141
8107353	BC104811	7310	ZRSR1	zinc finger (CCCH type), RNA-binding motif and serine/arginine rich 1	8.63928	6.66727	6.64323	-1.80727	-1.83131
7894888	---	NA	NA	NA	8.75637	6.58045	6.56029	-1.80971	-1.82987
8099524	NM_001130834	9079	LDB2	LIM domain binding 2	7.50009	6.09602	6.19529	-1.92912	-1.82984
8106743	NM_004385	1462	VCAN	versican	7.64313	5.55994	5.83176	-2.10115	-1.82933
7896314	---	NA	NA	NA	8.96101	7.35684	7.63964	-2.11184	-1.82903
8072007	ENST00000433457	NA	NA	NA	7.14778	6.34652	5.98608	-1.46829	-1.82873
7907090	AY194294	100128751	LOC100128751	INM04	7.85346	6.20162	6.23508	-1.86169	-1.82824
8008074	NM_176096	80279	CDK5RAP3	CDK5 regulatory subunit associated protein 3	9.37011	7.72631	7.775	-1.87658	-1.8279
7988876	NM_018728	55930	MYO5C	myosin VC	7.83552	6.16876	6.23339	-1.89183	-1.8272
[truncated: 31,299 more rows]
